# Supplementary material for: Metaproteomics and metabolomics analyses of chronically petroleum‐polluted sites reveal the importance of general anaerobic processes uncoupled with degradation
Source: Proteomics. 2015 Aug 27;15(20):3508–20. doi: 10.1002/pmic.201400614 (PMC4973819; doi:10.1002/pmic.201400614)
Supplement: Supplementary file 2 — Supporting Information Table 1 Proteins of HAV, PRI and MES communities identified by the metaproteomic approaches. Protein annotations are shown. Panel (A) shows the overall proteome raw data. Panel (B) includes the list of the identified proteins with the corresponding best hits, protein annotation, presumptive taxonomic affiliation and number of peptides per protein. Panel (C) included the list of proteins specifically found in relation to CH4, CH3OH, CO and sulphur metabolism. [file PMIC-15-3508-s002.xlsx]

## Sheet: Overview
Majority protein IDs	Major protein ID	Peptides Haven	Peptides Messina	Peptides Priolo	Fasta headers
gene_HAVEN_1318;gene_MESSINA_19726;gene_MESSINA_23460;gi|571211858|emb|CDK74231.1|;gene_MESSINA_13730;gi|157371873|ref|YP_001479862.1|	gene_HAVEN_1318	0	1	1	>gene_HAVEN_1318;>gene_MESSINA_19726;>gene_MESSINA_23460;>gi|571211858|emb|CDK74231.1| Serine hydroxymethyltransferase [Klebsiella pneumoniae IS22];>gene_MESSINA_13730;>gi|157371873|ref|YP_001479862.1| serine hydroxymethyltransferase [Serratia proteamacula]
gene_HAVEN_2080	gene_HAVEN_2080	1	0	1	>gene_HAVEN_2080 |methyl-coenzyme M reductase beta subunit
gene_HAVEN_2160	gene_HAVEN_2160	0	0	1	>gene_HAVEN_2160 | trimethylamine corrinoid protein
gene_HAVEN_2734;gi|502802464|ref|WP_013037440.1|	gene_HAVEN_2734	2	0	1	>gene_HAVEN_2734;>gi|502802464|ref|WP_013037440.1| methanol-5-hydroxybenzimidazolylcobamide methyltransferase [Methanohalophilus mahii]
gene_HAVEN_3851;gi|521995157|ref|WP_020506428.1|;gi|663526731|gb|AIF16898.1|;gi|551330226|ref|WP_022949668.1|;gi|518706536|ref|WP_019867633.1|;gi|220936415|ref|YP_002515314.1|;gene_MESSINA_38419;gi|577000539|emb|CDH47074.1|;gi|519003578|ref|WP_020159453.1|;gi|510838605|ref|WP_016210041.1|;gi|292490683|ref|YP_003526122.1|	gene_HAVEN_3851	0	0	2	>gene_HAVEN_3851;>gi|521995157|ref|WP_020506428.1| glutamine synthetase [Lamprocystis purpurea];>gi|663526731|gb|AIF16898.1| glutamine synthetase (glnA) [uncultured marine group II/III euryarchaeote KM3_75_E04];>gi|551330226|ref|WP_022949668.1| glutamine s
gene_HAVEN_4276	gene_HAVEN_4276	1	1	1	>gene_HAVEN_4276
gene_HAVEN_4641;gene_MESSINA_25060;gene_MESSINA_38149;gene_MESSINA_8075	gene_HAVEN_4641	1	1	1	>gene_HAVEN_4641;>gene_MESSINA_25060;>gene_MESSINA_38149;>gene_MESSINA_8075
gene_HAVEN_65	gene_HAVEN_65	3	0	3	>gene_HAVEN_65 |trimethylamine methyltransferase
gene_HAVEN_8379	gene_HAVEN_8379	0	1	0	>gene_HAVEN_8379
gene_HAVEN_932	gene_HAVEN_932	1	0	0	>gene_HAVEN_932
gene_MESSINA_10034	gene_MESSINA_10034	0	4	1	>gene_MESSINA_10034 | uroporphyrin-III C-methyltransferase / precorrin-2 dehydrogenase / sirohydrochlorin ferrochelatase
gene_MESSINA_10452	gene_MESSINA_10452	0	0	3	>gene_MESSINA_10452
gene_MESSINA_10459;gi|516658705|ref|WP_018026297.1|;gene_HAVEN_7296;gi|470167467|ref|YP_007548554.1|	gene_MESSINA_10459	0	0	1	>gene_MESSINA_10459;>gi|516658705|ref|WP_018026297.1| enolase [Oligella urethralis];>gene_HAVEN_7296;>gi|470167467|ref|YP_007548554.1| Enolase [Bibersteinia trehalosi USDA-ARS-USMARC-192]
gene_MESSINA_10518	gene_MESSINA_10518	0	3	0	>gene_MESSINA_10518
gene_MESSINA_10859	gene_MESSINA_10859	0	2	0	>gene_MESSINA_10859
gene_MESSINA_10880	gene_MESSINA_10880	0	0	1	>gene_MESSINA_10880
gene_MESSINA_10974	gene_MESSINA_10974	0	2	0	>gene_MESSINA_10974
gene_MESSINA_11063	gene_MESSINA_11063	0	2	0	>gene_MESSINA_11063
gene_MESSINA_113	gene_MESSINA_113	0	6	0	>gene_MESSINA_113
gene_MESSINA_114	gene_MESSINA_114	0	11	2	>gene_MESSINA_114
gene_MESSINA_11864	gene_MESSINA_11864	0	1	0	>gene_MESSINA_11864
gene_MESSINA_12221	gene_MESSINA_12221	0	1	0	>gene_MESSINA_12221
gene_MESSINA_12246	gene_MESSINA_12246	0	3	0	>gene_MESSINA_12246
gene_MESSINA_12269	gene_MESSINA_12269	0	1	0	>gene_MESSINA_12269
gene_MESSINA_1278	gene_MESSINA_1278	0	1	0	>gene_MESSINA_1278
gene_MESSINA_13080	gene_MESSINA_13080	0	1	0	>gene_MESSINA_13080
gene_MESSINA_14191	gene_MESSINA_14191	3	5	4	>gene_MESSINA_14191
gene_MESSINA_1444	gene_MESSINA_1444	0	2	0	>gene_MESSINA_1444
gene_MESSINA_14784	gene_MESSINA_14784	0	1	0	>gene_MESSINA_14784
gene_MESSINA_14912	gene_MESSINA_14912	0	1	0	>gene_MESSINA_14912
gene_MESSINA_1667	gene_MESSINA_1667	0	3	0	>gene_MESSINA_1667
gene_MESSINA_17435	gene_MESSINA_17435	0	2	0	>gene_MESSINA_17435
gene_MESSINA_17855;gene_MESSINA_13161;gene_MESSINA_321	gene_MESSINA_17855	1	1	1	>gene_MESSINA_17855;>gene_MESSINA_13161;>gene_MESSINA_321
gene_MESSINA_18740;gene_HAVEN_2612	gene_MESSINA_18740	0	2	0	>gene_MESSINA_18740;>gene_HAVEN_2612
gene_MESSINA_2054;gene_PRIOLO_4121	gene_MESSINA_2054	0	1	2	>gene_MESSINA_2054;>gene_PRIOLO_4121
gene_MESSINA_20569	gene_MESSINA_20569	1	0	0	>gene_MESSINA_20569
gene_MESSINA_22949	gene_MESSINA_22949	0	1	0	>gene_MESSINA_22949
gene_MESSINA_2366	gene_MESSINA_2366	1	0	0	>gene_MESSINA_2366
gene_MESSINA_23928	gene_MESSINA_23928	1	1	0	>gene_MESSINA_23928
gene_MESSINA_24254;gene_MESSINA_1701	gene_MESSINA_24254	0	3	0	>gene_MESSINA_24254;>gene_MESSINA_1701
gene_MESSINA_24308	gene_MESSINA_24308	1	0	2	>gene_MESSINA_24308
gene_MESSINA_24370	gene_MESSINA_24370	0	1	0	>gene_MESSINA_24370
gene_MESSINA_24404;gene_MESSINA_393	gene_MESSINA_24404	0	0	1	>gene_MESSINA_24404;>gene_MESSINA_393
gene_MESSINA_24657	gene_MESSINA_24657	0	1	0	>gene_MESSINA_24657
gene_MESSINA_25394	gene_MESSINA_25394	0	4	0	>gene_MESSINA_25394
gene_MESSINA_25970;gene_MESSINA_14315	gene_MESSINA_25970	0	1	0	>gene_MESSINA_25970;>gene_MESSINA_14315
gene_MESSINA_2599	gene_MESSINA_2599	1	0	0	>gene_MESSINA_2599
gene_MESSINA_27100	gene_MESSINA_27100	0	2	0	>gene_MESSINA_27100
gene_MESSINA_28849	gene_MESSINA_28849	1	0	1	>gene_MESSINA_28849
gene_MESSINA_2939	gene_MESSINA_2939	0	4	0	>gene_MESSINA_2939
gene_MESSINA_29724	gene_MESSINA_29724	0	1	0	>gene_MESSINA_29724
gene_MESSINA_30558	gene_MESSINA_30558	1	2	0	>gene_MESSINA_30558
gene_MESSINA_32383	gene_MESSINA_32383	0	0	1	>gene_MESSINA_32383
gene_MESSINA_3265	gene_MESSINA_3265	0	1	0	>gene_MESSINA_3265
gene_MESSINA_32854	gene_MESSINA_32854	0	1	0	>gene_MESSINA_32854
gene_MESSINA_33309;gene_MESSINA_60;gi|504920586|ref|WP_015107688.1|	gene_MESSINA_33309	0	1	1	>gene_MESSINA_33309;>gene_MESSINA_60;>gi|504920586|ref|WP_015107688.1| carbon dioxide concentrating mechanism/carboxysome shell protein [Cyanobium gracile]
gene_MESSINA_33803	gene_MESSINA_33803	0	1	0	>gene_MESSINA_33803
gene_MESSINA_3521	gene_MESSINA_3521	0	3	0	>gene_MESSINA_3521
gene_MESSINA_35309	gene_MESSINA_35309	0	2	0	>gene_MESSINA_35309
gene_MESSINA_35922;gene_MESSINA_9982	gene_MESSINA_35922	0	0	1	>gene_MESSINA_35922;>gene_MESSINA_9982
gene_MESSINA_3652;gi|488720012|ref|WP_002643740.1|	gene_MESSINA_3652	1	3	0	>gene_MESSINA_3652;>gi|488720012|ref|WP_002643740.1| F0F1 ATP synthase subunit beta [Planctomyces maris]
gene_MESSINA_3654;gene_MESSINA_12390	gene_MESSINA_3654	0	0	1	>gene_MESSINA_3654;>gene_MESSINA_12390
gene_MESSINA_3664	gene_MESSINA_3664	0	2	0	>gene_MESSINA_3664
gene_MESSINA_3727	gene_MESSINA_3727	0	3	0	>gene_MESSINA_3727
gene_MESSINA_37643	gene_MESSINA_37643	0	2	0	>gene_MESSINA_37643
gene_MESSINA_37753	gene_MESSINA_37753	0	1	0	>gene_MESSINA_37753
gene_MESSINA_37872	gene_MESSINA_37872	1	0	1	>gene_MESSINA_37872
gene_MESSINA_38189;gi|488721377|ref|WP_002645095.1|	gene_MESSINA_38189	1	1	0	>gene_MESSINA_38189;>gi|488721377|ref|WP_002645095.1| cysteine synthase [Planctomyces maris]
gene_MESSINA_38512	gene_MESSINA_38512	0	3	0	>gene_MESSINA_38512
gene_MESSINA_38513	gene_MESSINA_38513	1	3	0	>gene_MESSINA_38513
gene_MESSINA_38516	gene_MESSINA_38516	0	8	0	>gene_MESSINA_38516
gene_MESSINA_38672	gene_MESSINA_38672	0	2	0	>gene_MESSINA_38672
gene_MESSINA_38692	gene_MESSINA_38692	0	2	0	>gene_MESSINA_38692
gene_MESSINA_39305	gene_MESSINA_39305	0	1	0	>gene_MESSINA_39305
gene_MESSINA_3984;gi|590103531|emb|CDI03039.1|;gi|192359381|ref|YP_001981188.1|	gene_MESSINA_3984	1	0	1	>gene_MESSINA_3984;>gi|590103531|emb|CDI03039.1| acetohydroxy acid isomeroreductase and 2-dehydropantoate 2-reductase [Candidatus Competibacter denitrificans Run_A_D11];>gi|192359381|ref|YP_001981188.1| ketol-acid reductoisomerase [Cellvibrio japonicus Ued
gene_MESSINA_4108	gene_MESSINA_4108	0	2	0	>gene_MESSINA_4108
gene_MESSINA_4410	gene_MESSINA_4410	1	3	2	>gene_MESSINA_4410
gene_MESSINA_4924	gene_MESSINA_4924	0	2	0	>gene_MESSINA_4924
gene_MESSINA_5885	gene_MESSINA_5885	0	2	0	>gene_MESSINA_5885
gene_MESSINA_6974	gene_MESSINA_6974	0	2	0	>gene_MESSINA_6974
gene_MESSINA_7277;gi|493612370|ref|WP_006564713.1|;gi|659894439|ref|WP_029941112.1|;gi|657880108|ref|WP_029584566.1|;gi|387128170|ref|YP_006296775.1|;gi|300022537|ref|YP_003755148.1|;gi|114570349|ref|YP_757029.1|;gene_MESSINA_7275;gene_MESSINA_27635;gene_MESSINA_21321;gi|386859618|ref|YP_006272324.1|;gene_HAVEN_1806;gi|498340680|ref|WP_010654836.1|	gene_MESSINA_7277	1	1	1	>gene_MESSINA_7277;>gi|493612370|ref|WP_006564713.1| 30S ribosomal protein S7 [Helicobacter suis];>gi|659894439|ref|WP_029941112.1| 30S ribosomal protein S7 [Sphingomonas astaxanthinifaciens];>gi|657880108|ref|WP_029584566.1| 30S ribosomal protein S7 [Brad
gene_MESSINA_7339;gene_MESSINA_7296	gene_MESSINA_7339	0	1	0	>gene_MESSINA_7339;>gene_MESSINA_7296
gene_MESSINA_7388	gene_MESSINA_7388	0	0	1	>gene_MESSINA_7388
gene_MESSINA_759	gene_MESSINA_759	0	0	1	>gene_MESSINA_759
gene_MESSINA_7861	gene_MESSINA_7861	0	0	1	>gene_MESSINA_7861
gene_MESSINA_8116	gene_MESSINA_8116	0	1	0	>gene_MESSINA_8116
gene_MESSINA_8716;gi|428773573|ref|YP_007165361.1|	gene_MESSINA_8716	0	3	0	>gene_MESSINA_8716;>gi|428773573|ref|YP_007165361.1| glutamine synthetase [Cyanobacterium stanieri PCC 7202]
gene_MESSINA_8899	gene_MESSINA_8899	2	5	1	>gene_MESSINA_8899
gene_MESSINA_9386;gene_MESSINA_9396	gene_MESSINA_9386	0	5	1	>gene_MESSINA_9386;>gene_MESSINA_9396
gene_MESSINA_9971	gene_MESSINA_9971	0	1	0	>gene_MESSINA_9971
gene_MESSINA_9975	gene_MESSINA_9975	0	4	0	>gene_MESSINA_9975
gene_PRIOLO_1458	gene_PRIOLO_1458	0	0	1	>gene_PRIOLO_1458
gene_PRIOLO_1545	gene_PRIOLO_1545	0	0	1	>gene_PRIOLO_1545
gene_PRIOLO_1684	gene_PRIOLO_1684	0	0	4	>gene_PRIOLO_1684
gene_PRIOLO_1776	gene_PRIOLO_1776	0	0	1	>gene_PRIOLO_1776
gene_PRIOLO_2157	gene_PRIOLO_2157	0	0	1	>gene_PRIOLO_2157
gene_PRIOLO_2170	gene_PRIOLO_2170	1	0	1	>gene_PRIOLO_2170
gene_PRIOLO_2282	gene_PRIOLO_2282	0	0	1	>gene_PRIOLO_2282
gene_PRIOLO_2974	gene_PRIOLO_2974	0	0	7	>gene_PRIOLO_2974
gene_PRIOLO_3368	gene_PRIOLO_3368	0	0	3	>gene_PRIOLO_3368
gene_PRIOLO_3417	gene_PRIOLO_3417	0	0	3	>gene_PRIOLO_3417
gene_PRIOLO_3571	gene_PRIOLO_3571	0	0	1	>gene_PRIOLO_3571
gene_PRIOLO_358	gene_PRIOLO_358	0	1	0	>gene_PRIOLO_358
gene_PRIOLO_3604	gene_PRIOLO_3604	0	0	1	>gene_PRIOLO_3604
gene_PRIOLO_3725	gene_PRIOLO_3725	0	0	8	>gene_PRIOLO_3725
gene_PRIOLO_3763	gene_PRIOLO_3763	0	0	1	>gene_PRIOLO_3763
gene_PRIOLO_3770	gene_PRIOLO_3770	0	0	1	>gene_PRIOLO_3770
gene_PRIOLO_3773	gene_PRIOLO_3773	0	0	1	>gene_PRIOLO_3773
gene_PRIOLO_3814	gene_PRIOLO_3814	0	0	1	>gene_PRIOLO_3814
gene_PRIOLO_3824	gene_PRIOLO_3824	0	0	1	>gene_PRIOLO_3824
gene_PRIOLO_4607;gene_HAVEN_569	gene_PRIOLO_4607	1	0	2	>gene_PRIOLO_4607;>gene_HAVEN_569
gene_PRIOLO_4644;gene_HAVEN_257;gene_HAVEN_1925	gene_PRIOLO_4644	0	0	1	>gene_PRIOLO_4644;>gene_HAVEN_257;>gene_HAVEN_1925
gene_PRIOLO_4670	gene_PRIOLO_4670	0	0	1	>gene_PRIOLO_4670
gene_PRIOLO_4739;gi|502802105|ref|WP_013037081.1|	gene_PRIOLO_4739	1	0	2	>gene_PRIOLO_4739;>gi|502802105|ref|WP_013037081.1| methyl-coenzyme M reductase [Methanohalophilus mahii]
gene_PRIOLO_523	gene_PRIOLO_523	0	0	2	>gene_PRIOLO_523
gene_PRIOLO_5406	gene_PRIOLO_5406	0	0	4	>gene_PRIOLO_5406
gene_PRIOLO_5513	gene_PRIOLO_5513	0	0	3	>gene_PRIOLO_5513
gene_PRIOLO_5514	gene_PRIOLO_5514	0	0	2	>gene_PRIOLO_5514
gene_PRIOLO_560	gene_PRIOLO_560	1	1	1	>gene_PRIOLO_560
gene_PRIOLO_5753	gene_PRIOLO_5753	0	0	2	>gene_PRIOLO_5753
gene_PRIOLO_576	gene_PRIOLO_576	0	0	1	>gene_PRIOLO_576
gene_PRIOLO_5837	gene_PRIOLO_5837	0	0	1	>gene_PRIOLO_5837
gene_PRIOLO_638	gene_PRIOLO_638	0	0	2	>gene_PRIOLO_638
gene_PRIOLO_713	gene_PRIOLO_713	0	0	3	>gene_PRIOLO_713
gene_PRIOLO_824	gene_PRIOLO_824	0	0	1	>gene_PRIOLO_824
gi|107026115|ref|YP_623626.1|	gi|107026115|ref|YP_623626.1|	0	0	1	>gi|107026115|ref|YP_623626.1| porin [Burkholderia cenocepacia AU 1054]
gi|107028713|ref|YP_625808.1|	gi|107028713|ref|YP_625808.1|	0	1	0	>gi|107028713|ref|YP_625808.1| phosphopyruvate hydratase [Burkholderia cenocepacia AU 1054]
gi|114569155|ref|YP_755835.1|;gi|544642661|ref|WP_021077014.1|;gi|497514114|ref|WP_009828312.1|;gi|654849855|ref|WP_028302269.1|	gi|114569155|ref|YP_755835.1|	1	1	1	>gi|114569155|ref|YP_755835.1| molecular chaperone GroEL [Maricaulis maris MCS10];>gi|544642661|ref|WP_021077014.1| chaperonin 3 [Bradyrhizobium sp. DFCI-1];>gi|497514114|ref|WP_009828312.1| molecular chaperone GroEL [Rhodobacteraceae bacterium HTCC2083];>
gi|115352285|ref|YP_774124.1|;gi|493815060|ref|WP_006762677.1|	gi|115352285|ref|YP_774124.1|	3	3	3	>gi|115352285|ref|YP_774124.1| bacterioferritin [Burkholderia ambifaria AMMD]^Agi|115352285^Agi|115352285;>gi|493815060|ref|WP_006762677.1| bacterioferritin [Burkholderia ambifaria]^Agi|493815060
gi|116667432|pdb|2GYA|2	gi|116667432|pdb|2GYA|2	0	3	0	>gi|116667432|pdb|2GYA|2 Chain 2, Structure Of The 50s Subunit Of A Pre-Translocational E. Coli Ribosome Obtained By Fitting Atomic Models For Rna And Protein Components Into Cryo-Em Map Emd-1056
gi|116668363|pdb|2J1N|A;gi|446788308|ref|WP_000865564.1|;gi|241110605|gb|ACS66767.1|;gi|442540413|gb|AGC54800.1|	gi|116668363|pdb|2J1N|A	1	9	5	>gi|116668363|pdb|2J1N|A Chain A, Osmoporin Ompc^Agi|116668363;>gi|446788308|ref|WP_000865564.1| outer membrane porin protein C [Escherichia coli];>gi|241110605|gb|ACS66767.1| outer membrane protein C [Escherichia coli];>gi|442540413|gb|AGC54800.1| OmpC po
gi|117923611|ref|YP_864228.1|;gi|404494882|ref|YP_006718988.1|	gi|117923611|ref|YP_864228.1|	3	0	3	>gi|117923611|ref|YP_864228.1| chaperonin GroEL [Magnetococcus marinus MC-1]^Agi|117923611;>gi|404494882|ref|YP_006718988.1| chaperonin GroEL [Geobacter metallireducens GS-15]
gi|120403807|ref|YP_953636.1|	gi|120403807|ref|YP_953636.1|	0	0	1	>gi|120403807|ref|YP_953636.1| glutamate synthase NADH/NADPH small subunit [Mycobacterium vanbaalenii PYR-1]
gi|126030485|pdb|2FVY|A;gi|635724422|gb|KDF06208.1|	gi|126030485|pdb|2FVY|A	0	5	0	>gi|126030485|pdb|2FVY|A Chain A, High Resolution Glucose Bound Crystal Structure Of Ggbp;>gi|635724422|gb|KDF06208.1| D-galactose-binding periplasmic protein [Citrobacter sp. MGH 55]
gi|126179956|ref|YP_001047921.1|	gi|126179956|ref|YP_001047921.1|	0	1	1	>gi|126179956|ref|YP_001047921.1| methionyl-tRNA synthetase [Methanoculleus marisnigri JR1]
gi|1314675|gb|AAC44167.1|	gi|1314675|gb|AAC44167.1|	0	1	0	>gi|1314675|gb|AAC44167.1| glucose-specific component IIA of the PTS system [Escherichia coli]
gi|134101432|ref|YP_001107093.1|	gi|134101432|ref|YP_001107093.1|	1	1	1	>gi|134101432|ref|YP_001107093.1| oxidoreductase [Saccharopolyspora erythraea NRRL 2338]
gi|14389219|gb|AAK61963.1|	gi|14389219|gb|AAK61963.1|	0	0	1	>gi|14389219|gb|AAK61963.1| dissimilatory (bi-)sulfite reductase beta subunit [uncultured sulfate-reducing bacterium]
gi|146311331|ref|YP_001176405.1|;gene_MESSINA_182;gene_MESSINA_20339;gene_MESSINA_23360;gene_MESSINA_39210;gene_MESSINA_453;gi|10120773|pdb|1DC4|A;gi|659666872|emb|CDG47359.1|;gi|493866215|ref|WP_006812870.1|;gi|488740566|ref|WP_002663937.1|	gi|146311331|ref|YP_001176405.1|	0	1	2	>gi|146311331|ref|YP_001176405.1| glyceraldehyde-3-phosphate dehydrogenase [Enterobacter sp. 638];>gene_MESSINA_182;>gene_MESSINA_20339;>gene_MESSINA_23360;>gene_MESSINA_39210;>gene_MESSINA_453;>gi|10120773|pdb|1DC4|A Chain A, Structural Analysis Of Glycer
gi|150397948|ref|YP_001328415.1|	gi|150397948|ref|YP_001328415.1|	1	1	1	>gi|150397948|ref|YP_001328415.1| sarcosine oxidase subunit alpha [Sinorhizobium medicae WSM419]
gi|151302233|gb|ABR92487.1|	gi|151302233|gb|ABR92487.1|	1	0	3	>gi|151302233|gb|ABR92487.1| AprA, partial [Desulfotignum sp. DSM 7120]
gi|151302248|gb|ABR92497.1|	gi|151302248|gb|ABR92497.1|	1	0	1	>gi|151302248|gb|ABR92497.1| AprA, partial [Desulfocella sp. DSM 2056]
gi|151302292|gb|ABR92526.1|	gi|151302292|gb|ABR92526.1|	0	0	1	>gi|151302292|gb|ABR92526.1| AprB, partial [Desulfobulbus sp. DSM 2033]^Agi|151302292
gi|151302320|gb|ABR92545.1|	gi|151302320|gb|ABR92545.1|	1	0	2	>gi|151302320|gb|ABR92545.1| AprA, partial [sulfate-reducing bacterium DSM 12567]^Agi|151302320
gi|157804858|gb|ABV80086.1|	gi|157804858|gb|ABV80086.1|	0	0	1	>gi|157804858|gb|ABV80086.1| AprA [sulfur-oxidizing bacterium DIII5]
gi|157831181|pdb|1GFN|A;gi|223138|prf|null|0511311A;gi|652235955|gb|KDZ42553.1|;gi|488361804|ref|WP_002431189.1|	gi|157831181|pdb|1GFN|A	1	7	3	>gi|157831181|pdb|1GFN|A Chain A, Ompf Porin Deletion (Mutant Delta 109-114);>gi|223138|prf|null|0511311A protein I,membrane;>gi|652235955|gb|KDZ42553.1| outer membrane protein F [Escherichia coli 3-020-07_S4_C2];>gi|488361804|ref|WP_002431189.1| membrane
gi|15803106|ref|NP_289137.1|;gi|603441421|gb|AHS60308.1|	gi|15803106|ref|NP_289137.1|	0	2	0	>gi|15803106|ref|NP_289137.1| autonomous glycyl radical cofactor GrcA [Escherichia coli O157:H7 str. EDL933];>gi|603441421|gb|AHS60308.1| autonomous glycyl radical cofactor GrcA, partial [Salmonella enterica subsp. enterica serovar Enteritidis str. SA20085
gi|15806721|ref|NP_295441.1|	gi|15806721|ref|NP_295441.1|	2	0	1	>gi|15806721|ref|NP_295441.1| glutamate dehydrogenase [Deinococcus radiodurans R1]
gi|158523494|gb|ABW70858.1|;gi|555928957|dbj|BAO03560.1|;gi|380766310|gb|AFE61670.1|;gi|34017130|gb|AAQ56656.1|;gi|116743269|emb|CAJ84884.1|;gi|63029739|gb|AAY27763.1|;gi|109452407|dbj|BAE96425.1|;gi|70930946|gb|AAZ15792.1|;gi|63029745|gb|AAY27767.1|;gi|494506013|ref|WP_007295473.1|;gi|242278263|ref|YP_002990392.1|	gi|158523494|gb|ABW70858.1|	2	0	0	>gi|158523494|gb|ABW70858.1| dissimilatory sulfite reductase [uncultured bacterium];>gi|555928957|dbj|BAO03560.1| dissimilatory sulfite reductase alpha subunit, partial [uncultured sulfate-reducing bacterium];>gi|380766310|gb|AFE61670.1| DsrA, partial [unc
gi|16130533|ref|NP_417104.1|	gi|16130533|ref|NP_417104.1|	0	1	0	>gi|16130533|ref|NP_417104.1| heat shock protein [Escherichia coli str. K-12 substr. MG1655]
gi|162455615|ref|YP_001617982.1|	gi|162455615|ref|YP_001617982.1|	0	0	1	>gi|162455615|ref|YP_001617982.1| chaperone protein HscA [Sorangium cellulosum So ce56]
gi|167646724|ref|YP_001684387.1|;gene_MESSINA_38723;gi|546876437|ref|WP_021900715.1|	gi|167646724|ref|YP_001684387.1|	0	2	0	>gi|167646724|ref|YP_001684387.1| phosphopyruvate hydratase [Caulobacter sp. K31];>gene_MESSINA_38723;>gi|546876437|ref|WP_021900715.1| enolase [Eggerthella sp. CAG:1427]
gi|172040269|ref|YP_001799983.1|	gi|172040269|ref|YP_001799983.1|	1	0	0	>gi|172040269|ref|YP_001799983.1| phosphopyruvate hydratase [Corynebacterium urealyticum DSM 7109]
gi|18034163|gb|AAL57382.1|AF418115_1	gi|18034163|gb|AAL57382.1|AF418115_1	0	0	2	>gi|18034163|gb|AAL57382.1|AF418115_1 adenosine-5-phosphosulfate reductase alpha subunit, partial [Desulfotomaculum geothermicum]
gi|18034211|gb|AAL57406.1|AF418139_1	gi|18034211|gb|AAL57406.1|AF418139_1	1	0	2	>gi|18034211|gb|AAL57406.1|AF418139_1 adenosine-5-phosphosulfate reductase alpha subunit, partial [Desulforhabdus amnigena]
gi|18034251|gb|AAL57426.1|AF418159_1;gi|151302340|gb|ABR92558.1|;gi|291245626|gb|ADD84983.1|;gi|291245436|gb|ADD84888.1|;gi|653116459|ref|WP_027366015.1|;gi|374327259|ref|YP_005085459.1|	gi|18034251|gb|AAL57426.1|AF418159_1	1	0	2	>gi|18034251|gb|AAL57426.1|AF418159_1 adenosine-5-phosphosulfate reductase alpha subunit, partial [Thermodesulforhabdus norvegica];>gi|151302340|gb|ABR92558.1| AprA, partial [Thermodesulforhabdus norvegica];>gi|291245626|gb|ADD84983.1| adenosine-5-phosph
gi|18034349|gb|AAL57479.1|AF418203_1;gi|219965681|emb|CAR81829.1|;gi|219965636|emb|CAR81799.1|;gi|387764729|gb|AFJ95152.1|	gi|18034349|gb|AAL57479.1|AF418203_1	2	0	3	>gi|18034349|gb|AAL57479.1|AF418203_1 dissimilatory sulfite reductase alpha subunit, partial [Desulfobacterium vacuolatum];>gi|219965681|emb|CAR81829.1| dissimilatory sulfite reductase alpha subunit [uncultured sulfate-reducing bacterium];>gi|219965636|emb
gi|18858249|ref|NP_571666.1|	gi|18858249|ref|NP_571666.1|	2	2	3	>gi|18858249|ref|NP_571666.1| actin, alpha cardiac muscle 1 [Danio rerio]^Agi|18858249^Agi|18858249
gi|189409346|gb|ACD93460.1|	gi|189409346|gb|ACD93460.1|	1	0	1	>gi|189409346|gb|ACD93460.1| dihydroorotase [Burkholderia cepacia]^Agi|189409346
gi|192289565|ref|YP_001990170.1|	gi|192289565|ref|YP_001990170.1|	1	0	0	>gi|192289565|ref|YP_001990170.1| nickel-dependent hydrogenase large subunit [Rhodopseudomonas palustris TIE-1]
gi|206561070|ref|YP_002231835.1|	gi|206561070|ref|YP_002231835.1|	1	1	0	>gi|206561070|ref|YP_002231835.1| cold shock-like protein [Burkholderia cenocepacia J2315]
gi|206581677|pdb|2R88|A	gi|206581677|pdb|2R88|A	0	3	0	>gi|206581677|pdb|2R88|A Chain A, Crystal Structure Of The Long-Chain Fatty Acid Transporter Fadl Mutant Delta S3 Kink
gi|206889584|ref|YP_002249623.1|;gi|671423003|gb|AII78503.1|;gi|157804718|gb|ABV79993.1|	gi|206889584|ref|YP_002249623.1|	2	0	0	>gi|206889584|ref|YP_002249623.1| adenylylsulfate reductase subunit alpha [Thermodesulfovibrio yellowstonii DSM 11347];>gi|671423003|gb|AII78503.1| adenosine-5-phosphosulfate reductase alpha subunit, partial [uncultured archaeon];>gi|157804718|gb|ABV79993
gi|209869150|emb|CAR92274.1|	gi|209869150|emb|CAR92274.1|	0	0	2	>gi|209869150|emb|CAR92274.1| reverse dissimilatory sulfite reductase alpha subunit [uncultured marine bacterium]
gi|219965660|emb|CAR81815.1|;gi|118424388|gb|ABK90717.1|	gi|219965660|emb|CAR81815.1|	0	0	2	>gi|219965660|emb|CAR81815.1| dissimilatory sulfite reductase alpha subunit [uncultured sulfate-reducing bacterium];>gi|118424388|gb|ABK90717.1| dissimilatory sulfite reductase alpha subunit [uncultured sulfate-reducing bacterium]
gi|219965748|emb|CAR81874.1|;gi|219965637|emb|CAR81800.1|	gi|219965748|emb|CAR81874.1|	1	0	1	>gi|219965748|emb|CAR81874.1| dissimilatory sulfite reductase beta subunit [uncultured sulfate-reducing bacterium];>gi|219965637|emb|CAR81800.1| dissimilatory sulfite reductase beta subunit [uncultured sulfate-reducing bacterium]
gi|219965898|emb|CAR81974.1|;gi|219965766|emb|CAR81886.1|;gi|380766349|gb|AFE61695.1|;gi|219965721|emb|CAR81856.1|;gi|189164079|gb|ABA39395.1|	gi|219965898|emb|CAR81974.1|	2	0	2	>gi|219965898|emb|CAR81974.1| dissimilatory sulfite reductase beta subunit [uncultured sulfate-reducing bacterium];>gi|219965766|emb|CAR81886.1| dissimilatory sulfite reductase beta subunit [uncultured sulfate-reducing bacterium];>gi|380766349|gb|AFE61695.
gi|223717934|dbj|BAH22843.1|	gi|223717934|dbj|BAH22843.1|	1	0	0	>gi|223717934|dbj|BAH22843.1| methane monooxygenase protein B [Methylomarinum vadi]
gi|224027989|emb|CAT03614.1|	gi|224027989|emb|CAT03614.1|	0	0	1	>gi|224027989|emb|CAT03614.1| adenosine-5-phosphosulfate reductase alpha subunit [uncultured delta proteobacterium]
gi|224367449|ref|YP_002601612.1|;gi|655448924|ref|WP_028832492.1|;gi|652926694|ref|WP_027180472.1|;gi|653113278|ref|WP_027362896.1|;gi|653102755|ref|WP_027352828.1|;gi|40062477|gb|AAR37429.1|;gi|489862235|ref|WP_003765860.1|;gi|612182711|gb|EZQ18663.1|;gi|527074325|ref|WP_020897034.1|	gi|224367449|ref|YP_002601612.1|	2	0	2	>gi|224367449|ref|YP_002601612.1| glutamate dehydrogenase [Desulfobacterium autotrophicum HRM2]^Agi|224367449;>gi|655448924|ref|WP_028832492.1| glutamate dehydrogenase [Proteobacteria bacterium JGI 0000113-E04];>gi|652926694|ref|WP_027180472.1| glutamate d
gi|224370692|ref|YP_002604856.1|	gi|224370692|ref|YP_002604856.1|	1	0	0	>gi|224370692|ref|YP_002604856.1| protein RpsJ [Desulfobacterium autotrophicum HRM2]
gi|225194040|gb|ACN81642.1|	gi|225194040|gb|ACN81642.1|	0	0	2	>gi|225194040|gb|ACN81642.1| dissimilatory sulfite reductase alpha subunit [uncultured sulfate-reducing bacterium]
gi|242277705|ref|YP_002989834.1|	gi|242277705|ref|YP_002989834.1|	0	0	2	>gi|242277705|ref|YP_002989834.1| sulfate adenylyltransferase [Desulfovibrio salexigens DSM 2638]
gi|244538873|dbj|BAH82916.1|	gi|244538873|dbj|BAH82916.1|	1	1	1	>gi|244538873|dbj|BAH82916.1| NADH:ubiquinone oxidoreductase chain C,D [Candidatus Ishikawaella capsulata Mpkobe]
gi|244539301|dbj|BAH83344.1|	gi|244539301|dbj|BAH83344.1|	0	1	0	>gi|244539301|dbj|BAH83344.1| flavodoxin 1 [Candidatus Ishikawaella capsulata Mpkobe]
gi|254162227|ref|YP_003045335.1|	gi|254162227|ref|YP_003045335.1|	1	8	5	>gi|254162227|ref|YP_003045335.1| outer membrane porin protein C [Escherichia coli B str. REL606]^Agi|254162227
gi|258405329|ref|YP_003198071.1|;gi|647361329|ref|WP_025774782.1|;gi|408417526|ref|YP_006758940.1|	gi|258405329|ref|YP_003198071.1|	1	0	2	>gi|258405329|ref|YP_003198071.1| rubrerythrin [Desulfohalobium retbaense DSM 5692];>gi|647361329|ref|WP_025774782.1| rubrerythrin [Moorella thermoacetica];>gi|408417526|ref|YP_006758940.1| rubrerythrin [Desulfobacula toluolica Tol2]
gi|283784756|ref|YP_003364621.1|	gi|283784756|ref|YP_003364621.1|	0	4	2	>gi|283784756|ref|YP_003364621.1| outer membrane protein F [Citrobacter rodentium ICC168]
gi|289163893|ref|YP_003454031.1|	gi|289163893|ref|YP_003454031.1|	1	1	0	>gi|289163893|ref|YP_003454031.1| hypothetical protein LLO_0548 [Legionella longbeachae NSW150]
gi|294085411|ref|YP_003552171.1|	gi|294085411|ref|YP_003552171.1|	0	0	3	>gi|294085411|ref|YP_003552171.1| F1-ATP synthase subunit beta [Candidatus Puniceispirillum marinum IMCC1322]
gi|297568114|ref|YP_003689458.1|	gi|297568114|ref|YP_003689458.1|	2	0	1	>gi|297568114|ref|YP_003689458.1| Glutamate dehydrogenase (NADP(+)) [Desulfurivibrio alkaliphilus AHT2]^Agi|297568114
gi|297568283|ref|YP_003689627.1|	gi|297568283|ref|YP_003689627.1|	3	0	0	>gi|297568283|ref|YP_003689627.1| sulfite reductase, dissimilatory-type beta subunit [Desulfurivibrio alkaliphilus AHT2]
gi|298293492|ref|YP_003695431.1|;gi|107023002|ref|YP_621329.1|;gi|494882049|ref|WP_007608099.1|	gi|298293492|ref|YP_003695431.1|	2	3	3	>gi|298293492|ref|YP_003695431.1| alpha/beta hydrolase fold protein [Starkeya novella DSM 506]^Agi|298293492;>gi|107023002|ref|YP_621329.1| alpha/beta hydrolase [Burkholderia cenocepacia AU 1054]^Agi|107023002;>gi|494882049|ref|WP_007608099.1| chloroperoxi
gi|3021352|emb|CAA75652.1|;gi|18034286|gb|AAL57437.1|AF418182_1	gi|3021352|emb|CAA75652.1|	2	0	2	>gi|3021352|emb|CAA75652.1| dissimilatory sulfite reductase subunit alpha [Desulfobacterium autotrophicum];>gi|18034286|gb|AAL57437.1|AF418182_1 dissimilatory sulfite reductase alpha subunit, partial [Desulfobacterium autotrophicum]
gi|302669040|ref|YP_003832865.1|	gi|302669040|ref|YP_003832865.1|	1	1	1	>gi|302669040|ref|YP_003832865.1| ATP-dependent DNA helicase UvrD/REP family protein [Butyrivibrio proteoclasticus B316]
gi|305666974|ref|YP_003863261.1|	gi|305666974|ref|YP_003863261.1|	0	1	0	>gi|305666974|ref|YP_003863261.1| putative TonB-linked outer membrane protein [Maribacter sp. HTCC2170]^Agi|305666974
gi|307352301|ref|YP_003893352.1|	gi|307352301|ref|YP_003893352.1|	1	1	1	>gi|307352301|ref|YP_003893352.1| hypothetical protein Mpet_0136 [Methanoplanus petrolearius DSM 11571]^Agi|307352301^Agi|307352301
gi|30749947|pdb|1ORM|A	gi|30749947|pdb|1ORM|A	0	2	1	>gi|30749947|pdb|1ORM|A Chain A, Nmr Fold Of The Outer Membrane Protein Ompx In Dhpc Micelles^Agi|30749947
gi|307720135|ref|YP_003891275.1|	gi|307720135|ref|YP_003891275.1|	0	0	1	>gi|307720135|ref|YP_003891275.1| 30S ribosomal protein S10P [Sulfurimonas autotrophica DSM 16294]
gi|307720697|ref|YP_003891837.1|;gi|157737829|ref|YP_001490513.1|	gi|307720697|ref|YP_003891837.1|	0	0	2	>gi|307720697|ref|YP_003891837.1| ATP synthase F1 subcomplex subunit beta [Sulfurimonas autotrophica DSM 16294];>gi|157737829|ref|YP_001490513.1| F0F1 ATP synthase subunit beta [Arcobacter butzleri RM4018]
gi|308272651|emb|CBX29255.1|	gi|308272651|emb|CBX29255.1|	1	0	2	>gi|308272651|emb|CBX29255.1| Sulfite reductase, dissimilatory-type subunit beta [uncultured Desulfobacterium sp.]^Agi|308272651
gi|308272848|emb|CBX29452.1|	gi|308272848|emb|CBX29452.1|	2	0	2	>gi|308272848|emb|CBX29452.1| CoB--CoM heterodisulfide reductase iron-sulfur subunit A 2 [uncultured Desulfobacterium sp.]
gi|310913285|emb|CBX19522.1|	gi|310913285|emb|CBX19522.1|	0	0	1	>gi|310913285|emb|CBX19522.1| putative dissimilatory sulfite reductase beta-subunit, partial [uncultured bacterium]
gi|320354740|ref|YP_004196079.1|	gi|320354740|ref|YP_004196079.1|	2	0	4	>gi|320354740|ref|YP_004196079.1| ATP synthase F1 subcomplex subunit beta [Desulfobulbus propionicus DSM 2032]^Agi|320354740
gi|322435203|ref|YP_004217415.1|	gi|322435203|ref|YP_004217415.1|	1	0	0	>gi|322435203|ref|YP_004217415.1| hypothetical protein AciX9_1582 [Granulicella tundricola MP5ACTX9]
gi|325299941|ref|YP_004259858.1|;gi|640560170|ref|WP_024991537.1|;gi|651340471|ref|WP_026463457.1|;gi|433651378|ref|YP_007277757.1|;gi|659857701|ref|WP_029905052.1|;gi|491928818|ref|WP_005676892.1|;gi|495917038|ref|WP_008641617.1|	gi|325299941|ref|YP_004259858.1|	0	1	0	>gi|325299941|ref|YP_004259858.1| TonB-dependent receptor plug [Bacteroides salanitronis DSM 18170];>gi|640560170|ref|WP_024991537.1| collagen-binding protein [Prevotella pleuritidis];>gi|651340471|ref|WP_026463457.1| TonB-dependent receptor [Adhaeribacter
gi|325518447|gb|EGC98149.1|	gi|325518447|gb|EGC98149.1|	0	0	1	>gi|325518447|gb|EGC98149.1| OOP family OmpA-OmpF porin [Burkholderia sp. TJI49]
gi|325519929|gb|EGC99187.1|;gi|497792351|ref|WP_010106535.1|	gi|325519929|gb|EGC99187.1|	2	2	3	>gi|325519929|gb|EGC99187.1| peroxiredoxin [Burkholderia sp. TJI49]^Agi|325519929^Agi|325519929;>gi|497792351|ref|WP_010106535.1| lipid hydroperoxide peroxidase [Burkholderia oklahomensis]
gi|325521793|gb|EGD00529.1|;gi|497778734|ref|WP_010092918.1|	gi|325521793|gb|EGD00529.1|	1	2	1	>gi|325521793|gb|EGD00529.1| glycerol-3-phosphate transporter periplasmic binding protein [Burkholderia sp. TJI49];>gi|497778734|ref|WP_010092918.1| glycerol-3-phosphate ABC transporter substrate-binding protein [Burkholderia ubonensis]
gi|325523543|gb|EGD01850.1|	gi|325523543|gb|EGD01850.1|	1	0	1	>gi|325523543|gb|EGD01850.1| carboxymuconolactone decarboxylase [Burkholderia sp. TJI49]
gi|325525439|gb|EGD03261.1|	gi|325525439|gb|EGD03261.1|	1	1	1	>gi|325525439|gb|EGD03261.1| phospholipase/lecithinase/hemolysin-like protein [Burkholderia sp. TJI49]^Agi|325525439^Agi|325525439
gi|325526738|gb|EGD04254.1|;gi|499423230|ref|WP_011110694.1|	gi|325526738|gb|EGD04254.1|	0	1	2	>gi|325526738|gb|EGD04254.1| peptidyl-prolyl cis-trans isomerase B [Burkholderia sp. TJI49]^Agi|325526738;>gi|499423230|ref|WP_011110694.1| peptidyl-prolyl cis-trans isomerase [Nitrosomonas europaea]
gi|325528563|gb|EGD05667.1|	gi|325528563|gb|EGD05667.1|	1	0	1	>gi|325528563|gb|EGD05667.1| 2-keto-3-deoxy-phosphogluconate aldolase [Burkholderia sp. TJI49]
gi|325529051|gb|EGD06057.1|	gi|325529051|gb|EGD06057.1|	0	1	0	>gi|325529051|gb|EGD06057.1| OmpW family protein [Burkholderia sp. TJI49]
gi|326791277|ref|YP_004309098.1|	gi|326791277|ref|YP_004309098.1|	0	1	1	>gi|326791277|ref|YP_004309098.1| group 1 glycosyl transferase [Clostridium lentocellum DSM 5427]
gi|328952243|ref|YP_004369577.1|;gi|493521055|ref|WP_006475182.1|;gi|496104989|ref|WP_008829496.1|;gene_MESSINA_2088;gene_MESSINA_9048;gene_MESSINA_38326;gi|551170464|ref|WP_022818336.1|;gi|564798475|ref|WP_023858435.1|	gi|328952243|ref|YP_004369577.1|	0	0	4	>gi|328952243|ref|YP_004369577.1| pyrophosphate-energized proton pump [Desulfobacca acetoxidans DSM 11109];>gi|493521055|ref|WP_006475182.1| potassium transporter [endosymbiont of Tevnia jerichonana];>gi|496104989|ref|WP_008829496.1| pyrophosphatase [Sphin
gi|333973894|gb|AEG42193.1|	gi|333973894|gb|AEG42193.1|	1	0	1	>gi|333973894|gb|AEG42193.1| adenosine-5-phosphosulfate (APS) reductase beta subunit [uncultured Desulfoarculaceae bacterium]^Agi|333973894
gi|333985470|ref|YP_004514680.1|;gi|671422444|gb|KFF50232.1|;gi|171462868|ref|YP_001796981.1|;gi|655481371|ref|WP_028863205.1|	gi|333985470|ref|YP_004514680.1|	2	0	0	>gi|333985470|ref|YP_004514680.1| 50S ribosomal protein L1 [Methylomonas methanica MC09];>gi|671422444|gb|KFF50232.1| 50S ribosomal protein L1 [Gammaproteobacteria bacterium MFB021];>gi|171462868|ref|YP_001796981.1| 50S ribosomal protein L1 [Polynucleobact
gi|334142508|ref|YP_004535716.1|	gi|334142508|ref|YP_004535716.1|	0	1	0	>gi|334142508|ref|YP_004535716.1| acyl-CoA dehydrogenase [Novosphingobium sp. PP1Y]^Agi|334142508
gi|337286692|ref|YP_004626165.1|	gi|337286692|ref|YP_004626165.1|	2	0	3	>gi|337286692|ref|YP_004626165.1| ATP synthase F1 subunit beta [Thermodesulfatator indicus DSM 15286]
gi|34017194|gb|AAQ56688.1|;gi|436840135|ref|YP_007324513.1|	gi|34017194|gb|AAQ56688.1|	0	0	2	>gi|34017194|gb|AAQ56688.1| dissimilatory sulfite reductase beta subunit [uncultured bacterium];>gi|436840135|ref|YP_007324513.1| Sulfite reductase, dissimilatory-type subunit beta [Desulfovibrio hydrothermalis AM13 = DSM 14728]
gi|342732896|ref|YP_004771735.1|;gi|547880387|ref|WP_022285846.1|;gi|518733687|ref|WP_019893516.1|	gi|342732896|ref|YP_004771735.1|	3	0	1	>gi|342732896|ref|YP_004771735.1| glutamate dehydrogenase [Candidatus Arthromitus sp. SFB-mouse-Japan]^Agi|342732896;>gi|547880387|ref|WP_022285846.1| glutamate dehydrogenase [Bacteroides sp. CAG:770];>gi|518733687|ref|WP_019893516.1| glutamate dehydrogena
gi|343087542|ref|YP_004776837.1|;gi|499125614|ref|WP_010854478.1|	gi|343087542|ref|YP_004776837.1|	1	3	0	>gi|343087542|ref|YP_004776837.1| TonB-dependent receptor plug [Cyclobacterium marinum DSM 745];>gi|499125614|ref|WP_010854478.1| TonB-dependent receptor [Cyclobacteriaceae bacterium AK24]
gi|347534604|ref|YP_004841274.1|;gi|297618431|ref|YP_003703590.1|;gi|544917847|ref|WP_021327323.1|;gi|337277978|ref|YP_004617449.1|;gi|557917157|ref|WP_023473998.1|	gi|347534604|ref|YP_004841274.1|	1	1	1	>gi|347534604|ref|YP_004841274.1| ATP synthase subunit alpha [Lactobacillus sanfranciscensis TMW 1.1304];>gi|297618431|ref|YP_003703590.1| ATP synthase F1 subunit alpha [Syntrophothermus lipocalidus DSM 12680];>gi|544917847|ref|WP_021327323.1| ATP synthase
gi|374326067|ref|YP_005084267.1|	gi|374326067|ref|YP_005084267.1|	1	1	1	>gi|374326067|ref|YP_005084267.1| ferric uptake regulator [Pyrobaculum sp. 1860]^Agi|374326067^Agi|374326067
gi|379735672|ref|YP_005329178.1|	gi|379735672|ref|YP_005329178.1|	1	1	1	>gi|379735672|ref|YP_005329178.1| carbohydrate ABC transporter substrate-binding protein, CUT1 family [Blastococcus saxobsidens DD2]^Agi|379735672^Agi|379735672
gi|385763664|gb|AFI78494.1|	gi|385763664|gb|AFI78494.1|	0	0	1	>gi|385763664|gb|AFI78494.1| reverse-type dissimilatory sulfite reductase (rDSR), alpha subunit (DsrA) [uncultured bacterium ws156A7]
gi|385763698|gb|AFI78527.1|;gene_MESSINA_25751	gi|385763698|gb|AFI78527.1|	0	0	2	>gi|385763698|gb|AFI78527.1| reverse-type dissimilatory sulfite reductase (rDSR), alpha subunit (DsrA) [uncultured bacterium ws172H5];>gene_MESSINA_25751
gi|385811531|ref|YP_005847927.1|;gi|493986345|ref|WP_006929156.1|;gi|575875944|emb|CDI93123.1|;gi|494155963|ref|WP_007095704.1|;gi|652538881|ref|WP_026932783.1|;gi|408491159|ref|YP_006867528.1|;gi|671237368|gb|KFF22325.1|;gi|489072388|ref|WP_002982346.1|;gi|385808885|ref|YP_005845281.1|;gi|496377447|ref|WP_009086437.1|;gi|94967971|ref|YP_590019.1|;gi|325104879|ref|YP_004274533.1|	gi|385811531|ref|YP_005847927.1|	3	0	1	>gi|385811531|ref|YP_005847927.1| glutamate dehydrogenase [Ignavibacterium album JCM 16511]^Agi|385811531;>gi|493986345|ref|WP_006929156.1| glutamate dehydrogenase [Caldithrix abyssi];>gi|575875944|emb|CDI93123.1| glutamate dehydrogenase [Pseudomonas aerug
gi|386612660|ref|YP_006132326.1|;gi|485892357|ref|WP_001484362.1|	gi|386612660|ref|YP_006132326.1|	0	3	0	>gi|386612660|ref|YP_006132326.1| multidrug efflux system protein AcrA [Escherichia coli UMNK88];>gi|485892357|ref|WP_001484362.1| acriflavine resistance protein A [Escherichia coli]
gi|387812753|ref|YP_005428230.1|	gi|387812753|ref|YP_005428230.1|	0	0	1	>gi|387812753|ref|YP_005428230.1| Spermidine/putrescine transport system substrate-binding protein [Marinobacter hydrocarbonoclasticus ATCC 49840]^Agi|387812753
gi|392417993|ref|YP_006454598.1|	gi|392417993|ref|YP_006454598.1|	1	1	1	>gi|392417993|ref|YP_006454598.1| RNA polymerase sigma-70 factor, TIGR02957 family [Mycobacterium chubuense NBB4]^Agi|392417993^Agi|392417993
gi|400260812|pdb|4DXB|A;gene_MESSINA_1538	gi|400260812|pdb|4DXB|A	0	2	0	>gi|400260812|pdb|4DXB|A Chain A, 2.29a Structure Of The Engineered Mbp Tem-1 Fusion Protein Rg13 In Complex With Zinc, P1 Space Group;>gene_MESSINA_1538
gi|402770907|ref|YP_006590444.1|	gi|402770907|ref|YP_006590444.1|	1	1	1	>gi|402770907|ref|YP_006590444.1| ABC transporter [Methylocystis sp. SC2]^Agi|402770907
gi|406890033|gb|EKD36048.1|	gi|406890033|gb|EKD36048.1|	2	0	0	>gi|406890033|gb|EKD36048.1| hypothetical protein ACD_75C01663G0001, partial [uncultured bacterium]
gi|406952900|gb|EKD82352.1|	gi|406952900|gb|EKD82352.1|	0	0	1	>gi|406952900|gb|EKD82352.1| PAS/PAC sensor hybrid histidine kinase [uncultured bacterium]
gi|408419422|ref|YP_006760836.1|	gi|408419422|ref|YP_006760836.1|	0	0	2	>gi|408419422|ref|YP_006760836.1| F0F1 ATP synthase subunit beta AtpD [Desulfobacula toluolica Tol2]
gi|410670038|ref|YP_006922409.1|	gi|410670038|ref|YP_006922409.1|	0	1	1	>gi|410670038|ref|YP_006922409.1| methyl-coenzyme M reductase, beta subunit [Methanolobus psychrophilus R15]
gi|42524419|ref|NP_969799.1|	gi|42524419|ref|NP_969799.1|	1	1	1	>gi|42524419|ref|NP_969799.1| secreted protein [Bdellovibrio bacteriovorus HD100]
gi|428312510|ref|YP_007123487.1|	gi|428312510|ref|YP_007123487.1|	1	1	1	>gi|428312510|ref|YP_007123487.1| iron-regulated ABC transporter permease SufD [Microcoleus sp. PCC 7113]^Agi|428312510^Agi|428312510
gi|431930581|ref|YP_007243627.1|;gi|527027553|ref|WP_020878521.1|;gi|551352767|ref|WP_022972128.1|;gene_MESSINA_39040	gi|431930581|ref|YP_007243627.1|	0	0	3	>gi|431930581|ref|YP_007243627.1| vacuolar-type H(+)-translocating pyrophosphatase [Thioflavicoccus mobilis 8321];>gi|527027553|ref|WP_020878521.1| Pyrophosphate-energized proton pump [Desulfococcus multivorans];>gi|551352767|ref|WP_022972128.1| pyrophosph
gi|442743214|ref|YP_007374518.1|	gi|442743214|ref|YP_007374518.1|	0	1	0	>gi|442743214|ref|YP_007374518.1| glyceraldehyde 3-phosphate dehydrogenase [Candidatus Uzinura diaspidicola str. ASNER]
gi|443242686|ref|YP_007375911.1|	gi|443242686|ref|YP_007375911.1|	0	1	1	>gi|443242686|ref|YP_007375911.1| hypothetical protein DDD_0763 [Nonlabens dokdonensis DSW-6]^Agi|443242686^Agi|443242686
gi|446238176|ref|WP_000316031.1|	gi|446238176|ref|WP_000316031.1|	0	3	0	>gi|446238176|ref|WP_000316031.1| alkyl hydroperoxide reductase subunit C, partial [Salmonella enterica]
gi|446451183|ref|WP_000529038.1|;gi|498304399|ref|WP_010618555.1|	gi|446451183|ref|WP_000529038.1|	0	3	0	>gi|446451183|ref|WP_000529038.1| 30S ribosomal protein S4, partial [Salmonella enterica];>gi|498304399|ref|WP_010618555.1| 30S ribosomal protein S4 [Enterobacteriaceae]
gi|446501985|ref|WP_000579839.1|;gi|492807309|ref|WP_005970279.1|;gi|387887629|ref|YP_006317927.1|	gi|446501985|ref|WP_000579839.1|	1	2	0	>gi|446501985|ref|WP_000579839.1| 50S ribosomal protein L3 [Salmonella enterica];>gi|492807309|ref|WP_005970279.1| 50S ribosomal protein L3 [Pectobacterium wasabiae];>gi|387887629|ref|YP_006317927.1| 50S ribosomal protein L3 [Shimwellia blattae DSM 4481 =
gi|446608752|ref|WP_000686098.1|	gi|446608752|ref|WP_000686098.1|	1	1	1	>gi|446608752|ref|WP_000686098.1| hypothetical protein, partial [Escherichia coli]
gi|446796974|ref|WP_000874230.1|	gi|446796974|ref|WP_000874230.1|	0	2	0	>gi|446796974|ref|WP_000874230.1| methionine ABC transporter substrate-binding protein [Escherichia coli]
gi|446974652|ref|WP_001051908.1|	gi|446974652|ref|WP_001051908.1|	0	2	0	>gi|446974652|ref|WP_001051908.1| phospholipid-binding protein [Shigella]
gi|447118805|ref|WP_001196061.1|	gi|447118805|ref|WP_001196061.1|	0	3	0	>gi|447118805|ref|WP_001196061.1| 50S ribosomal protein L9, partial [Escherichia coli]
gi|447131510|ref|WP_001208766.1|;gi|516437198|ref|WP_017826110.1|	gi|447131510|ref|WP_001208766.1|	1	1	1	>gi|447131510|ref|WP_001208766.1| hypothetical protein [Escherichia coli];>gi|516437198|ref|WP_017826110.1| hypothetical protein, partial [Clostridium botulinum]^Agi|516437198
gi|451947323|ref|YP_007467918.1|;gi|118573714|sp|Q3B6W8.2|ATPB1_PELLD;gi|493983916|ref|WP_006926779.1|;gi|493360681|ref|WP_006317135.1|;gi|376297343|ref|YP_005168573.1|;gi|516756334|ref|WP_018086306.1|;gi|522167014|ref|WP_020678222.1|;gi|328954125|ref|YP_004371459.1|;gi|197120311|ref|YP_002140738.1|;gi|652935161|ref|WP_027188765.1|	gi|451947323|ref|YP_007467918.1|	2	0	4	>gi|451947323|ref|YP_007467918.1| ATP synthase F1 subcomplex beta subunit [Desulfocapsa sulfexigens DSM 10523]^Agi|451947323;>gi|118573714|sp|Q3B6W8.2|ATPB1_PELLD RecName: Full=ATP synthase subunit beta 1; AltName: Full=ATP synthase F1 sector subunit beta
gi|451947630|ref|YP_007468225.1|	gi|451947630|ref|YP_007468225.1|	0	0	1	>gi|451947630|ref|YP_007468225.1| dissimilatory adenylylsulfate reductase beta subunit [Desulfocapsa sulfexigens DSM 10523]^Agi|451947630
gi|451947631|ref|YP_007468226.1|	gi|451947631|ref|YP_007468226.1|	7	0	3	>gi|451947631|ref|YP_007468226.1| dissimilatory adenylylsulfate reductase alpha subunit precursor [Desulfocapsa sulfexigens DSM 10523]^Agi|451947631
gi|470168008|ref|YP_007549095.1|	gi|470168008|ref|YP_007549095.1|	0	1	0	>gi|470168008|ref|YP_007549095.1| 30S ribosomal protein S5 [Bibersteinia trehalosi USDA-ARS-USMARC-192]
gi|485676704|ref|WP_001315677.1|	gi|485676704|ref|WP_001315677.1|	0	1	0	>gi|485676704|ref|WP_001315677.1| mannose permease IIC component [Escherichia coli]
gi|485691395|ref|WP_001325350.1|	gi|485691395|ref|WP_001325350.1|	0	2	0	>gi|485691395|ref|WP_001325350.1| amino acid ABC transporter substrate-binding protein [Escherichia coli]
gi|485708020|ref|WP_001340645.1|;gi|146683|gb|AAA24095.1|	gi|485708020|ref|WP_001340645.1|	2	2	2	>gi|485708020|ref|WP_001340645.1| aspartate kinase [Escherichia coli];>gi|146683|gb|AAA24095.1| aspartokinase III [Escherichia coli]^Agi|146683
gi|485728270|ref|WP_001356399.1|	gi|485728270|ref|WP_001356399.1|	0	1	0	>gi|485728270|ref|WP_001356399.1| membrane protein [Escherichia coli]
gi|485734327|ref|WP_001361690.1|	gi|485734327|ref|WP_001361690.1|	0	1	0	>gi|485734327|ref|WP_001361690.1| hypothetical protein [Escherichia coli]
gi|485737009|ref|WP_001364240.1|	gi|485737009|ref|WP_001364240.1|	0	1	1	>gi|485737009|ref|WP_001364240.1| MltA-interacting protein [Escherichia coli]
gi|485790492|ref|WP_001412453.1|	gi|485790492|ref|WP_001412453.1|	0	1	0	>gi|485790492|ref|WP_001412453.1| ferritin [Escherichia coli]
gi|485827938|ref|WP_001442838.1|	gi|485827938|ref|WP_001442838.1|	0	1	0	>gi|485827938|ref|WP_001442838.1| LPS-assembly lipoprotein RlpB [Escherichia coli]
gi|486020161|ref|WP_001503479.1|	gi|486020161|ref|WP_001503479.1|	0	2	0	>gi|486020161|ref|WP_001503479.1| fructose-bisphosphate aldolase class-II family protein, partial [Escherichia coli]
gi|486109382|ref|WP_001511093.1|	gi|486109382|ref|WP_001511093.1|	1	1	1	>gi|486109382|ref|WP_001511093.1| dihydrodipicolinate reductase, family protein, partial [Escherichia coli]^Agi|486109382^Agi|486109382
gi|486435677|ref|WP_001617669.1|	gi|486435677|ref|WP_001617669.1|	0	3	0	>gi|486435677|ref|WP_001617669.1| uridine phosphorylase [Escherichia coli]
gi|487388556|ref|WP_001660176.1|;gi|9256992|pdb|1EQ7|A	gi|487388556|ref|WP_001660176.1|	1	2	2	>gi|487388556|ref|WP_001660176.1| hypothetical protein, partial [Salmonella enterica];>gi|9256992|pdb|1EQ7|A Chain A, Core Structure Of The Outer Membrane Lipoprotein From Escherichia Coli At 1.9 Angstrom Resolution^Agi|9256992
gi|487553349|ref|WP_001714308.1|	gi|487553349|ref|WP_001714308.1|	1	1	0	>gi|487553349|ref|WP_001714308.1| apolipoprotein N-acyltransferase [Salmonella enterica]
gi|487555944|ref|WP_001715227.1|	gi|487555944|ref|WP_001715227.1|	0	3	0	>gi|487555944|ref|WP_001715227.1| lactaldehyde dehydrogenase [Escherichia coli]
gi|487596459|ref|WP_001729184.1|	gi|487596459|ref|WP_001729184.1|	1	1	0	>gi|487596459|ref|WP_001729184.1| 50S ribosomal subunit protein L7/L12, partial [Salmonella enterica]
gi|488668680|ref|WP_002597484.1|	gi|488668680|ref|WP_002597484.1|	0	0	1	>gi|488668680|ref|WP_002597484.1| ATP-dependent DNA helicase RecG [Clostridium colicanis]
gi|488720023|ref|WP_002643751.1|;gene_MESSINA_10634	gi|488720023|ref|WP_002643751.1|	0	1	0	>gi|488720023|ref|WP_002643751.1| ketol-acid reductoisomerase [Planctomyces maris];>gene_MESSINA_10634
gi|488723440|ref|WP_002647145.1|;gene_MESSINA_39562	gi|488723440|ref|WP_002647145.1|	1	1	1	>gi|488723440|ref|WP_002647145.1| cytochrome BD ubiquinol oxidase subunit I [Planctomyces maris];>gene_MESSINA_39562
gi|488725661|ref|WP_002649222.1|;gene_MESSINA_1797	gi|488725661|ref|WP_002649222.1|	0	1	0	>gi|488725661|ref|WP_002649222.1| phosphate ABC transporter substrate-binding protein [Planctomyces maris];>gene_MESSINA_1797
gi|488878730|ref|WP_002790955.1|;gi|643029453|gb|AIA91336.1|	gi|488878730|ref|WP_002790955.1|	1	2	2	>gi|488878730|ref|WP_002790955.1| hypothetical protein [Microcystis aeruginosa];>gi|643029453|gb|AIA91336.1| ubiquitin, partial [uncultured bacterium]
gi|489095749|ref|WP_003005630.1|;gi|338210157|ref|YP_004654204.1|;gi|495743761|ref|WP_008468340.1|	gi|489095749|ref|WP_003005630.1|	1	0	0	>gi|489095749|ref|WP_003005630.1| outer membrane protein [Sphingobacterium spiritivorum]^Agi|489095749;>gi|338210157|ref|YP_004654204.1| TonB-dependent receptor plug [Runella slithyformis DSM 19594];>gi|495743761|ref|WP_008468340.1| TonB-dependent receptor
gi|489169769|ref|WP_003079349.1|	gi|489169769|ref|WP_003079349.1|	0	1	0	>gi|489169769|ref|WP_003079349.1| nuclease [Comamonas testosteroni]^Agi|489169769
gi|489361907|ref|WP_003268817.1|	gi|489361907|ref|WP_003268817.1|	0	1	1	>gi|489361907|ref|WP_003268817.1| acyl carrier protein [Ralstonia solanacearum]
gi|489822945|ref|WP_003726735.1|;gi|551204928|ref|WP_022832978.1|;gi|653089297|ref|WP_027339537.1|	gi|489822945|ref|WP_003726735.1|	1	0	0	>gi|489822945|ref|WP_003726735.1| ribosomal protein L2, partial [Listeria monocytogenes];>gi|551204928|ref|WP_022832978.1| 50S ribosomal protein L2 [Cytophagales bacterium B6];>gi|653089297|ref|WP_027339537.1| 50S ribosomal protein L2 [Halonatronum sacchar
gi|489962129|ref|WP_003865436.1|	gi|489962129|ref|WP_003865436.1|	0	1	0	>gi|489962129|ref|WP_003865436.1| hypothetical protein [[Eubacterium] biforme]
gi|490041731|ref|WP_003944114.1|	gi|490041731|ref|WP_003944114.1|	0	1	0	>gi|490041731|ref|WP_003944114.1| hypothetical protein, partial [Rhodococcus erythropolis]
gi|490147290|ref|WP_004047561.1|	gi|490147290|ref|WP_004047561.1|	1	1	1	>gi|490147290|ref|WP_004047561.1| transcription elongation factor GreA [Lactobacillus]
gi|490171948|ref|WP_004070587.1|	gi|490171948|ref|WP_004070587.1|	1	0	0	>gi|490171948|ref|WP_004070587.1| thioredoxin [Desulfobacter postgatei]
gi|490172667|ref|WP_004071305.1|	gi|490172667|ref|WP_004071305.1|	0	0	2	>gi|490172667|ref|WP_004071305.1| acyl-CoA dehydrogenase [Desulfobacter postgatei]
gi|490173739|ref|WP_004072375.1|	gi|490173739|ref|WP_004072375.1|	0	0	1	>gi|490173739|ref|WP_004072375.1| sulfite reductase [Desulfobacter postgatei]
gi|490174259|ref|WP_004072894.1|	gi|490174259|ref|WP_004072894.1|	1	0	1	>gi|490174259|ref|WP_004072894.1| inorganic pyrophosphatase [Desulfobacter postgatei]^Agi|490174259
gi|490175189|ref|WP_004073822.1|	gi|490175189|ref|WP_004073822.1|	1	0	0	>gi|490175189|ref|WP_004073822.1| 50S ribosomal protein L14 [Desulfobacter postgatei]
gi|490176477|ref|WP_004075107.1|	gi|490176477|ref|WP_004075107.1|	3	2	1	>gi|490176477|ref|WP_004075107.1| hypothetical protein [Desulfobacter postgatei]^Agi|490176477^Agi|490176477
gi|490717686|ref|WP_004580251.1|	gi|490717686|ref|WP_004580251.1|	2	0	0	>gi|490717686|ref|WP_004580251.1| chaperonin GroL [Marinobacter nanhaiticus]
gi|490882295|ref|WP_004744273.1|	gi|490882295|ref|WP_004744273.1|	1	0	0	>gi|490882295|ref|WP_004744273.1| type VI secretion protein [Vibrio tubiashii]
gi|490904250|ref|WP_004766172.1|;gi|225620418|ref|YP_002721675.1|;gi|655904986|ref|WP_028975337.1|;gi|333998482|ref|YP_004531094.1|	gi|490904250|ref|WP_004766172.1|	0	0	2	>gi|490904250|ref|WP_004766172.1| flagellar filament core protein flaB2 [Leptospira kirschneri];>gi|225620418|ref|YP_002721675.1| flagellar filament core protein flaB2 [Brachyspira hyodysenteriae WA1];>gi|655904986|ref|WP_028975337.1| flagellin [Spirochaet
gi|490951781|ref|WP_004813600.1|	gi|490951781|ref|WP_004813600.1|	1	0	0	>gi|490951781|ref|WP_004813600.1| hypothetical protein [Anaerococcus hydrogenalis]
gi|491152667|ref|WP_005011061.1|	gi|491152667|ref|WP_005011061.1|	3	1	0	>gi|491152667|ref|WP_005011061.1| ATP synthase, F1 complex, beta subunit [Nitrospina gracilis]
gi|491320847|ref|WP_005178813.1|	gi|491320847|ref|WP_005178813.1|	0	1	0	>gi|491320847|ref|WP_005178813.1| hypothetical protein [Acinetobacter sp. CIP 53.82]
gi|491625509|ref|WP_005483049.1|	gi|491625509|ref|WP_005483049.1|	1	0	0	>gi|491625509|ref|WP_005483049.1| hypothetical protein [Streptomyces bottropensis]
gi|491649507|ref|WP_005506776.1|	gi|491649507|ref|WP_005506776.1|	0	1	1	>gi|491649507|ref|WP_005506776.1| molecular chaperone DnaK [Rothia mucilaginosa]
gi|491933212|ref|WP_005679530.1|	gi|491933212|ref|WP_005679530.1|	2	0	0	>gi|491933212|ref|WP_005679530.1| glutamate dehydrogenase [Bacteroides caccae]
gi|492390511|ref|WP_005829160.1|	gi|492390511|ref|WP_005829160.1|	1	1	0	>gi|492390511|ref|WP_005829160.1| hypothetical protein [Brevibacillus]
gi|492753292|ref|WP_005951443.1|	gi|492753292|ref|WP_005951443.1|	0	1	0	>gi|492753292|ref|WP_005951443.1| hypothetical protein [Blautia hydrogenotrophica]^Agi|492753292^Agi|492753292
gi|492796121|ref|WP_005966055.1|;gi|543963539|ref|YP_008546574.1|;gi|390951538|ref|YP_006415297.1|;gene_MESSINA_13527;gi|157804784|gb|ABV80037.1|;gi|521992788|ref|WP_020504059.1|;gi|656111380|ref|WP_029134892.1|	gi|492796121|ref|WP_005966055.1|	4	0	4	>gi|492796121|ref|WP_005966055.1| adenylylsulfate reductase subunit alpha [sulfur-oxidizing symbionts];>gi|543963539|ref|YP_008546574.1| adenylylsulfate reductase subunit alpha [Sulfuricella denitrificans skB26]^Agi|543963539;>gi|390951538|ref|YP_006415297
gi|492867575|ref|WP_006016016.1|	gi|492867575|ref|WP_006016016.1|	0	0	1	>gi|492867575|ref|WP_006016016.1| 50S ribosomal protein L21 [Helicobacter bizzozeronii]
gi|492931080|ref|WP_006050063.1|	gi|492931080|ref|WP_006050063.1|	2	1	2	>gi|492931080|ref|WP_006050063.1| MULTISPECIES: superoxide dismutase [Burkholderia]
gi|493054896|ref|WP_006113685.1|	gi|493054896|ref|WP_006113685.1|	0	0	1	>gi|493054896|ref|WP_006113685.1| ATP-dependent helicase, partial [Halorubrum coriense]
gi|493409183|ref|WP_006365183.1|	gi|493409183|ref|WP_006365183.1|	1	0	0	>gi|493409183|ref|WP_006365183.1| molybdate ABC transporter ATP-binding protein [Chlorobium ferrooxidans]
gi|493444768|ref|WP_006400148.1|	gi|493444768|ref|WP_006400148.1|	1	1	0	>gi|493444768|ref|WP_006400148.1| ABC transporter permease [Burkholderia multivorans]^Agi|493444768
gi|493445448|ref|WP_006400815.1|	gi|493445448|ref|WP_006400815.1|	0	2	2	>gi|493445448|ref|WP_006400815.1| sugar ABC transporter substrate-binding protein [Burkholderia multivorans]^Agi|493445448
gi|493453061|ref|WP_006408338.1|;gi|325525013|gb|EGD02925.1|	gi|493453061|ref|WP_006408338.1|	0	4	0	>gi|493453061|ref|WP_006408338.1| ABC transporter [Burkholderia multivorans];>gi|325525013|gb|EGD02925.1| extracellular solute-binding protein [Burkholderia sp. TJI49]
gi|493466657|ref|WP_006421830.1|	gi|493466657|ref|WP_006421830.1|	2	0	2	>gi|493466657|ref|WP_006421830.1| branched-chain amino acid ABC transporter substrate-binding protein [delta proteobacterium NaphS2]^Agi|493466657
gi|493467101|ref|WP_006422273.1|;gi|655345762|ref|WP_028753574.1|;gi|158520567|ref|YP_001528437.1|;gi|653103761|ref|WP_027353811.1|	gi|493467101|ref|WP_006422273.1|	3	0	2	>gi|493467101|ref|WP_006422273.1| molecular chaperone GroEL [delta proteobacterium NaphS2];>gi|655345762|ref|WP_028753574.1| molecular chaperone GroEL [Rhizobium leucaenae];>gi|158520567|ref|YP_001528437.1| chaperonin GroEL [Desulfococcus oleovorans Hxd3];
gi|493468420|ref|WP_006423559.1|	gi|493468420|ref|WP_006423559.1|	1	0	1	>gi|493468420|ref|WP_006423559.1| acyl-CoA dehydrogenase [delta proteobacterium NaphS2]
gi|493468629|ref|WP_006423761.1|	gi|493468629|ref|WP_006423761.1|	1	0	0	>gi|493468629|ref|WP_006423761.1| putative peptidoglycan-associated lipoprotein, partial [delta proteobacterium NaphS2]
gi|493502097|ref|WP_006456597.1|	gi|493502097|ref|WP_006456597.1|	1	1	0	>gi|493502097|ref|WP_006456597.1| TenA family transcriptional regulator [Synechococcus sp. PCC 7335]^Agi|493502097
gi|493502515|ref|WP_006457008.1|	gi|493502515|ref|WP_006457008.1|	1	1	1	>gi|493502515|ref|WP_006457008.1| hypothetical protein [Synechococcus sp. PCC 7335]^Agi|493502515^Agi|493502515
gi|493522020|ref|WP_006476115.1|	gi|493522020|ref|WP_006476115.1|	0	0	1	>gi|493522020|ref|WP_006476115.1| cysteine ABC transporter substrate-binding protein [Burkholderia cenocepacia]^Agi|493522020
gi|493522253|ref|WP_006476345.1|;gi|490296935|ref|WP_004192392.1|	gi|493522253|ref|WP_006476345.1|	1	1	1	>gi|493522253|ref|WP_006476345.1| MULTISPECIES: transcription elongation factor GreA [Burkholderia cepacia complex];>gi|490296935|ref|WP_004192392.1| MULTISPECIES: transcription elongation factor GreA [pseudomallei group]
gi|493522538|ref|WP_006476626.1|	gi|493522538|ref|WP_006476626.1|	1	0	0	>gi|493522538|ref|WP_006476626.1| hypothetical protein [Burkholderia cenocepacia]
gi|493522562|ref|WP_006476650.1|	gi|493522562|ref|WP_006476650.1|	0	2	2	>gi|493522562|ref|WP_006476650.1| sugar ABC transporter substrate-binding protein [Burkholderia cenocepacia]^Agi|493522562
gi|493524556|ref|WP_006478617.1|	gi|493524556|ref|WP_006478617.1|	2	2	2	>gi|493524556|ref|WP_006478617.1| peptidase M23B [Burkholderia cenocepacia]^Agi|493524556^Agi|493524556
gi|493524964|ref|WP_006479016.1|	gi|493524964|ref|WP_006479016.1|	1	1	1	>gi|493524964|ref|WP_006479016.1| aldehyde dehydrogenase [Burkholderia cenocepacia]^Agi|493524964
gi|493525428|ref|WP_006479474.1|	gi|493525428|ref|WP_006479474.1|	2	0	1	>gi|493525428|ref|WP_006479474.1| peptidyl-prolyl cis-trans isomerase [Burkholderia cenocepacia]^Agi|493525428^Agi|493525428
gi|493525738|ref|WP_006479782.1|	gi|493525738|ref|WP_006479782.1|	3	3	3	>gi|493525738|ref|WP_006479782.1| branched-chain amino acid ABC transporter substrate-binding protein [Burkholderia cenocepacia]^Agi|493525738^Agi|493525738
gi|493530698|ref|WP_006484706.1|;gi|325529170|gb|EGD06146.1|	gi|493530698|ref|WP_006484706.1|	0	3	2	>gi|493530698|ref|WP_006484706.1| amino acid ABC transporter substrate-binding protein [Burkholderia cenocepacia]^Agi|493530698;>gi|325529170|gb|EGD06146.1| leucine ABC transporter subunit substrate-binding protein LivK [Burkholderia sp. TJI49]
gi|493535442|ref|WP_006489396.1|	gi|493535442|ref|WP_006489396.1|	1	1	1	>gi|493535442|ref|WP_006489396.1| superoxide dismutase [Burkholderia cenocepacia]^Agi|493535442^Agi|493535442
gi|493536686|ref|WP_006490629.1|	gi|493536686|ref|WP_006490629.1|	0	1	1	>gi|493536686|ref|WP_006490629.1| transposase [Burkholderia cenocepacia]
gi|493536721|ref|WP_006490663.1|	gi|493536721|ref|WP_006490663.1|	1	1	1	>gi|493536721|ref|WP_006490663.1| 3-demethylubiquinone-9 3-methyltransferase [Burkholderia cenocepacia]^Agi|493536721^Agi|493536721
gi|493541562|ref|WP_006495434.1|	gi|493541562|ref|WP_006495434.1|	0	1	3	>gi|493541562|ref|WP_006495434.1| thiol:disulfide interchange protein [Burkholderia cenocepacia]^Agi|493541562^Agi|493541562
gi|493544602|ref|WP_006498449.1|	gi|493544602|ref|WP_006498449.1|	1	1	2	>gi|493544602|ref|WP_006498449.1| chloroperoxidase [Burkholderia cenocepacia]
gi|493621935|ref|WP_006574132.1|	gi|493621935|ref|WP_006574132.1|	1	1	1	>gi|493621935|ref|WP_006574132.1| 5,10-methylenetetrahydrofolate reductase [Pseudoflavonifractor capillosus]
gi|493806370|ref|WP_006754176.1|	gi|493806370|ref|WP_006754176.1|	0	4	0	>gi|493806370|ref|WP_006754176.1| trigger factor [Burkholderia ambifaria]
gi|493815748|ref|WP_006763340.1|	gi|493815748|ref|WP_006763340.1|	0	1	0	>gi|493815748|ref|WP_006763340.1| ABC transporter permease [Burkholderia dolosa]
gi|493817973|ref|WP_006765530.1|;gi|667782167|ref|WP_031400662.1|;gi|497774991|ref|WP_010089175.1|	gi|493817973|ref|WP_006765530.1|	0	1	1	>gi|493817973|ref|WP_006765530.1| signal peptide protein [Burkholderia dolosa]^Agi|493817973;>gi|667782167|ref|WP_031400662.1| signal peptide protein [Burkholderia sp. MSh1];>gi|497774991|ref|WP_010089175.1| signal peptide protein [Burkholderia ubonensis]
gi|493896106|ref|WP_006841997.1|	gi|493896106|ref|WP_006841997.1|	0	2	0	>gi|493896106|ref|WP_006841997.1| MFS transporter [Dysgonomonas mossii]
gi|494021565|ref|WP_006963841.1|	gi|494021565|ref|WP_006963841.1|	1	0	0	>gi|494021565|ref|WP_006963841.1| ppaC manganese-dependent inorganic pyrophosphatase [Desulfotignum phosphitoxidans]
gi|494023831|ref|WP_006966076.1|	gi|494023831|ref|WP_006966076.1|	1	0	1	>gi|494023831|ref|WP_006966076.1| MULTISPECIES: fumarate reductase flavoprotein subunit FrdA [Desulfotignum]
gi|494026620|ref|WP_006968812.1|	gi|494026620|ref|WP_006968812.1|	1	0	1	>gi|494026620|ref|WP_006968812.1| desulfoferrodoxin Dfx [Desulfotignum phosphitoxidans]^Agi|494026620
gi|494026687|ref|WP_006968876.1|	gi|494026687|ref|WP_006968876.1|	0	0	1	>gi|494026687|ref|WP_006968876.1| MULTISPECIES: flavodoxin family protein [Desulfotignum]
gi|494079328|ref|WP_007021374.1|	gi|494079328|ref|WP_007021374.1|	0	1	1	>gi|494079328|ref|WP_007021374.1| 50S ribosomal protein L1 [Neptuniibacter caesariensis]
gi|494152403|ref|WP_007092146.1|	gi|494152403|ref|WP_007092146.1|	1	0	0	>gi|494152403|ref|WP_007092146.1| amino acid ABC transporter substrate-binding protein [Thalassospira xiamenensis]
gi|494188900|ref|WP_007120526.1|	gi|494188900|ref|WP_007120526.1|	0	1	0	>gi|494188900|ref|WP_007120526.1| C4-dicarboxylate ABC transporter [Oceanibulbus indolifex]
gi|494242921|ref|WP_007144075.1|;gi|494243725|ref|WP_007144490.1|	gi|494242921|ref|WP_007144075.1|	0	3	1	>gi|494242921|ref|WP_007144075.1| methanol dehydrogenase [Methylophaga aminisulfidivorans]^Agi|494242921;>gi|494243725|ref|WP_007144490.1| methanol dehydrogenase [Methylophaga aminisulfidivorans]
gi|494245348|ref|WP_007145308.1|	gi|494245348|ref|WP_007145308.1|	0	4	0	>gi|494245348|ref|WP_007145308.1| porin [Methylophaga aminisulfidivorans]
gi|494432890|ref|WP_007226169.1|	gi|494432890|ref|WP_007226169.1|	0	0	1	>gi|494432890|ref|WP_007226169.1| 50S ribosomal protein L21 [marine gamma proteobacterium HTCC2143]
gi|494502808|ref|WP_007292269.1|	gi|494502808|ref|WP_007292269.1|	5	0	5	>gi|494502808|ref|WP_007292269.1| adenylylsulfate reductase subunit alpha [delta proteobacterium MLMS-1]^Agi|494502808
gi|494761167|ref|WP_007496575.1|	gi|494761167|ref|WP_007496575.1|	1	0	0	>gi|494761167|ref|WP_007496575.1| glutamate decarboxylase [Bacillus stratosphericus]
gi|494768454|ref|WP_007503862.1|	gi|494768454|ref|WP_007503862.1|	1	1	1	>gi|494768454|ref|WP_007503862.1| hypothetical protein [Streptomyces zinciresistens]^Agi|494768454^Agi|494768454
gi|494854579|ref|WP_007580679.1|	gi|494854579|ref|WP_007580679.1|	1	1	1	>gi|494854579|ref|WP_007580679.1| MULTISPECIES: glycerol-3-phosphate ABC transporter substrate-binding protein [Burkholderia]^Agi|494854579
gi|494950378|ref|WP_007676406.1|	gi|494950378|ref|WP_007676406.1|	2	1	2	>gi|494950378|ref|WP_007676406.1| branched-chain amino acid ABC transporter substrate-binding protein [alpha proteobacterium BAL199]^Agi|494950378
gi|494991405|ref|WP_007717424.1|	gi|494991405|ref|WP_007717424.1|	1	0	0	>gi|494991405|ref|WP_007717424.1| metalloendopeptidase [Brevibacillus sp. BC25]
gi|494999017|ref|WP_007725033.1|	gi|494999017|ref|WP_007725033.1|	1	0	0	>gi|494999017|ref|WP_007725033.1| putative diguanylate cyclase/phosphodiesterase domain 1 [Cronobacter dublinensis]^Agi|494999017^Agi|494999017
gi|495056909|ref|WP_007781743.1|;gi|374994391|ref|YP_004969890.1|	gi|495056909|ref|WP_007781743.1|	0	0	1	>gi|495056909|ref|WP_007781743.1| adenylylsulfate reductase subunit alpha [Desulfosporosinus youngiae];>gi|374994391|ref|YP_004969890.1| adenosine phosphosulfate reductase subunit alpha [Desulfosporosinus orientis DSM 765]
gi|495093484|ref|WP_007818307.1|	gi|495093484|ref|WP_007818307.1|	0	1	0	>gi|495093484|ref|WP_007818307.1| C4-dicarboxylate ABC transporter [Roseobacter sp. AzwK-3b]
gi|495213854|ref|WP_007938633.1|	gi|495213854|ref|WP_007938633.1|	1	1	1	>gi|495213854|ref|WP_007938633.1| MULTISPECIES: cysteine ABC transporter permease [Pelosinus]
gi|495480800|ref|WP_008205487.1|	gi|495480800|ref|WP_008205487.1|	1	0	0	>gi|495480800|ref|WP_008205487.1| hypothetical protein [Roseobacter sp. SK209-2-6]
gi|495484709|ref|WP_008209395.1|	gi|495484709|ref|WP_008209395.1|	0	1	0	>gi|495484709|ref|WP_008209395.1| C4-dicarboxylate ABC transporter substrate-binding protein [Roseobacter sp. SK209-2-6]
gi|495512219|ref|WP_008236864.1|	gi|495512219|ref|WP_008236864.1|	1	0	0	>gi|495512219|ref|WP_008236864.1| branched-chain amino acid ABC transporter substrate-binding protein [Roseobacter sp. CCS2]
gi|495520868|ref|WP_008245513.1|	gi|495520868|ref|WP_008245513.1|	0	0	2	>gi|495520868|ref|WP_008245513.1| glutamine synthetase [Sulfurovum sp. AR]
gi|495559690|ref|WP_008284269.1|	gi|495559690|ref|WP_008284269.1|	0	0	1	>gi|495559690|ref|WP_008284269.1| malate dehydrogenase [gamma proteobacterium HTCC5015]
gi|495566684|ref|WP_008291263.1|;gene_MESSINA_96;gi|495567425|ref|WP_008292004.1|	gi|495566684|ref|WP_008291263.1|	0	4	1	>gi|495566684|ref|WP_008291263.1| methanol dehydrogenase [Methylophaga thiooxydans]^Agi|495566684;>gene_MESSINA_96;>gi|495567425|ref|WP_008292004.1| PQQ-dependent dehydrogenase, methanol/ethanol family, partial [Methylophaga thiooxydans]
gi|495611316|ref|WP_008335895.1|;gi|495612422|ref|WP_008337001.1|	gi|495611316|ref|WP_008335895.1|	0	0	2	>gi|495611316|ref|WP_008335895.1| flagellin FliC [Sulfurimonas gotlandica];>gi|495612422|ref|WP_008337001.1| minor flagellin subunit FlaB [Sulfurimonas gotlandica]
gi|495611363|ref|WP_008335942.1|	gi|495611363|ref|WP_008335942.1|	0	0	1	>gi|495611363|ref|WP_008335942.1| molybdopterin binding oxidoreductase [Sulfurimonas gotlandica]
gi|495611936|ref|WP_008336515.1|	gi|495611936|ref|WP_008336515.1|	0	0	1	>gi|495611936|ref|WP_008336515.1| thiol peroxidase [Sulfurimonas gotlandica]
gi|495612113|ref|WP_008336692.1|	gi|495612113|ref|WP_008336692.1|	0	0	2	>gi|495612113|ref|WP_008336692.1| sulfide:quinone oxidoreductase [Sulfurimonas gotlandica]
gi|495614557|ref|WP_008339136.1|	gi|495614557|ref|WP_008339136.1|	0	0	2	>gi|495614557|ref|WP_008339136.1| 50S ribosomal protein L5 [Sulfurimonas gotlandica]
gi|495625082|ref|WP_008349661.1|;gi|610526057|dbj|BAO61461.1|;gi|492896221|ref|WP_006026627.1|;gi|651415034|gb|KDV25343.1|	gi|495625082|ref|WP_008349661.1|	0	2	0	>gi|495625082|ref|WP_008349661.1| LacI family transcriptional regulator [Burkholderia sp. SJ98];>gi|610526057|dbj|BAO61461.1| periplasmic binding protein/LacI transcriptional regulator [Pseudomonas protegens Cab57];>gi|492896221|ref|WP_006026627.1| LacI fa
gi|495628438|ref|WP_008353017.1|	gi|495628438|ref|WP_008353017.1|	2	1	3	>gi|495628438|ref|WP_008353017.1| ketol-acid reductoisomerase [Thiovulum sp. ES]^Agi|495628438
gi|495666557|ref|WP_008391136.1|	gi|495666557|ref|WP_008391136.1|	1	0	0	>gi|495666557|ref|WP_008391136.1| hypothetical protein [Rhodovulum sp. PH10]^Agi|495666557^Agi|495666557
gi|495757313|ref|WP_008481892.1|	gi|495757313|ref|WP_008481892.1|	0	0	1	>gi|495757313|ref|WP_008481892.1| thioredoxin [Beggiatoa sp. PS]
gi|495762189|ref|WP_008486768.1|	gi|495762189|ref|WP_008486768.1|	1	1	1	>gi|495762189|ref|WP_008486768.1| membrane protein [Gallaecimonas xiamenensis]^Agi|495762189^Agi|495762189
gi|495769976|ref|WP_008494555.1|	gi|495769976|ref|WP_008494555.1|	1	0	0	>gi|495769976|ref|WP_008494555.1| MULTISPECIES: 30S ribosomal protein S14 [Acidocella]
gi|495794323|ref|WP_008518902.1|;gi|504702867|ref|WP_014889969.1|;gi|220934014|ref|YP_002512913.1|	gi|495794323|ref|WP_008518902.1|	1	0	1	>gi|495794323|ref|WP_008518902.1| rubrerythrin [alpha proteobacterium IMCC14465]^Agi|495794323;>gi|504702867|ref|WP_014889969.1| rubrerythrin [Methylocystis sp. SC2]^Agi|504702867;>gi|220934014|ref|YP_002512913.1| rubrerythrin [Thioalkalivibrio sulfidophil
gi|495823982|ref|WP_008548561.1|	gi|495823982|ref|WP_008548561.1|	3	0	2	>gi|495823982|ref|WP_008548561.1| branched-chain amino acid ABC transporter substrate-binding protein [Pseudovibrio sp. JE062]^Agi|495823982
gi|495837040|ref|WP_008561619.1|	gi|495837040|ref|WP_008561619.1|	1	0	0	>gi|495837040|ref|WP_008561619.1| C4-dicarboxylate ABC transporter [Ruegeria sp. R11]
gi|495879089|ref|WP_008603668.1|	gi|495879089|ref|WP_008603668.1|	1	1	1	>gi|495879089|ref|WP_008603668.1| Outer membrane vitamin B12 receptor BtuB [alpha proteobacterium JLT2015]
gi|496034292|ref|WP_008758799.1|	gi|496034292|ref|WP_008758799.1|	1	0	0	>gi|496034292|ref|WP_008758799.1| C4-dicarboxylate ABC transporter substrate-binding protein [Rhodobacteraceae bacterium KLH11]
gi|496094258|ref|WP_008818765.1|	gi|496094258|ref|WP_008818765.1|	0	0	1	>gi|496094258|ref|WP_008818765.1| MULTISPECIES: hypothetical protein [Firmicutes]
gi|496219020|ref|WP_008933057.1|	gi|496219020|ref|WP_008933057.1|	0	0	1	>gi|496219020|ref|WP_008933057.1| flagellin domain-containing protein, partial [Ectothiorhodospira sp. PHS-1]
gi|496228596|ref|WP_008942631.1|	gi|496228596|ref|WP_008942631.1|	0	1	1	>gi|496228596|ref|WP_008942631.1| formate dehydrogenase [Oceanibaculum indicum]^Agi|496228596
gi|496467181|ref|WP_009176026.1|	gi|496467181|ref|WP_009176026.1|	1	0	0	>gi|496467181|ref|WP_009176026.1| sulfoacetaldehyde acetyltransferase [Silicibacter sp. TrichCH4B]
gi|496509407|ref|WP_009217690.1|	gi|496509407|ref|WP_009217690.1|	1	1	0	>gi|496509407|ref|WP_009217690.1| hemolysin [Bacteroidetes oral taxon 274]^Agi|496509407
gi|496899100|ref|WP_009402189.1|	gi|496899100|ref|WP_009402189.1|	1	0	0	>gi|496899100|ref|WP_009402189.1| transcriptional regulator [Actinomyces sp. oral taxon 170]^Agi|496899100^Agi|496899100
gi|497233672|ref|WP_009547934.1|	gi|497233672|ref|WP_009547934.1|	1	1	1	>gi|497233672|ref|WP_009547934.1| MULTISPECIES: hypothetical protein [Cyanothece]^Agi|497233672^Agi|497233672
gi|497236970|ref|WP_009551232.1|;gi|107026891|ref|YP_624402.1|	gi|497236970|ref|WP_009551232.1|	1	1	1	>gi|497236970|ref|WP_009551232.1| rubrerythrin [Burkholderiales bacterium JOSHI_001]^Agi|497236970;>gi|107026891|ref|YP_624402.1| rubrerythrin [Burkholderia cenocepacia AU 1054]^Agi|107026891^Agi|107026891
gi|497281942|ref|WP_009596159.1|	gi|497281942|ref|WP_009596159.1|	0	0	1	>gi|497281942|ref|WP_009596159.1| MULTISPECIES: beta-ketoacyl synthase [Alistipes]
gi|497309586|ref|WP_009623803.1|	gi|497309586|ref|WP_009623803.1|	1	1	1	>gi|497309586|ref|WP_009623803.1| signal protein [Desulfosporosinus sp. OT]^Agi|497309586^Agi|497309586
gi|497379213|ref|WP_009693426.1|	gi|497379213|ref|WP_009693426.1|	1	1	1	>gi|497379213|ref|WP_009693426.1| dihydroneopterin triphosphate pyrophosphatase [Burkholderia sp. TJI49]^Agi|497379213^Agi|497379213
gi|497411274|ref|WP_009725472.1|;gi|494242371|ref|WP_007143952.1|;gene_MESSINA_4097;gene_MESSINA_3174	gi|497411274|ref|WP_009725472.1|	0	4	2	>gi|497411274|ref|WP_009725472.1| formaldehyde activating enzyme [Methylophaga lonarensis];>gi|494242371|ref|WP_007143952.1| aldehyde-activating protein [Methylophaga aminisulfidivorans];>gene_MESSINA_4097;>gene_MESSINA_3174
gi|497488796|ref|WP_009802994.1|	gi|497488796|ref|WP_009802994.1|	1	1	2	>gi|497488796|ref|WP_009802994.1| 3-oxoacyl-ACP reductase [Oceanicaulis sp. HTCC2633]
gi|497499403|ref|WP_009813601.1|	gi|497499403|ref|WP_009813601.1|	0	1	0	>gi|497499403|ref|WP_009813601.1| spermidine/putrescine ABC transporter substrate-binding protein [Roseovarius nubinhibens]
gi|497503139|ref|WP_009817337.1|;gi|93211166|gb|ABF00994.1|;gi|672715640|emb|CDS99101.1|	gi|497503139|ref|WP_009817337.1|	2	0	0	>gi|497503139|ref|WP_009817337.1| molecular chaperone GroEL [Roseovarius sp. 217];>gi|93211166|gb|ABF00994.1| heat shock protein 60 [Helicobacter canadensis];>gi|672715640|emb|CDS99101.1| chaperone Hsp60, peptide-dependent ATPase, heat shock protein [Sphin
gi|497553617|ref|WP_009867815.1|;gi|582028247|gb|AHI31582.1|;gi|662313742|gb|KEQ19012.1|	gi|497553617|ref|WP_009867815.1|	2	0	1	>gi|497553617|ref|WP_009867815.1| amino acid ABC transporter substrate-binding protein [Pseudomonas sp. Chol1]^Agi|497553617;>gi|582028247|gb|AHI31582.1| amino acid ABC transporter substrate-binding protein [Marinobacter sp. R9SW1];>gi|662313742|gb|KEQ1901
gi|497576605|ref|WP_009890789.1|;gi|493813490|ref|WP_006761155.1|	gi|497576605|ref|WP_009890789.1|	1	1	0	>gi|497576605|ref|WP_009890789.1| thioredoxin [pseudomallei group];>gi|493813490|ref|WP_006761155.1| thioredoxin [Burkholderia ambifaria]^Agi|493813490
gi|497619324|ref|WP_009933508.1|	gi|497619324|ref|WP_009933508.1|	2	2	2	>gi|497619324|ref|WP_009933508.1| putative amino acid ABC transporter, periplasmic amino acid-binding protein, partial [Burkholderia pseudomallei]^Agi|497619324^Agi|497619324
gi|497976514|ref|WP_010290670.1|	gi|497976514|ref|WP_010290670.1|	0	0	1	>gi|497976514|ref|WP_010290670.1| hypothetical protein, partial [Pectobacterium carotovorum]
gi|498078826|ref|WP_010392982.1|	gi|498078826|ref|WP_010392982.1|	1	1	1	>gi|498078826|ref|WP_010392982.1| hypothetical protein [Paracoccus sp. TRP]
gi|498094740|ref|WP_010408896.1|	gi|498094740|ref|WP_010408896.1|	1	0	1	>gi|498094740|ref|WP_010408896.1| chromosome partitioning protein ParB [Sphingomonas echinoides]
gi|498349625|ref|WP_010663781.1|	gi|498349625|ref|WP_010663781.1|	3	0	0	>gi|498349625|ref|WP_010663781.1| TonB-dependent receptor [Marinilabilia salmonicolor]
gi|498450534|ref|WP_010756049.1|	gi|498450534|ref|WP_010756049.1|	1	1	0	>gi|498450534|ref|WP_010756049.1| hypothetical protein [Enterococcus pallens]^Agi|498450534^Agi|498450534
gi|499343484|ref|WP_011033023.1|	gi|499343484|ref|WP_011033023.1|	1	1	2	>gi|499343484|ref|WP_011033023.1| methanol-5-hydroxybenzimidazolylcobamide methyltransferase [Methanosarcina mazei]
gi|499446510|ref|WP_011133974.1|	gi|499446510|ref|WP_011133974.1|	1	0	0	>gi|499446510|ref|WP_011133974.1| tail fiber assembly-like protein [Chromobacterium violaceum]
gi|499627807|ref|WP_011308541.1|	gi|499627807|ref|WP_011308541.1|	0	1	3	>gi|499627807|ref|WP_011308541.1| methanol-5-hydroxybenzimidazolylcobamide methyltransferase [Methanosarcina barkeri]
gi|499673500|ref|WP_011354234.1|;gi|493526662|ref|WP_006480701.1|	gi|499673500|ref|WP_011354234.1|	1	3	4	>gi|499673500|ref|WP_011354234.1| LacI family transcriptional regulator [Burkholderia lata];>gi|493526662|ref|WP_006480701.1| LacI family transcriptional regulator [Burkholderia cenocepacia]^Agi|493526662
gi|499691001|ref|WP_011371735.1|	gi|499691001|ref|WP_011371735.1|	0	0	2	>gi|499691001|ref|WP_011371735.1| pyruvate flavodoxin oxidoreductase subunit beta [Sulfurimonas denitrificans]
gi|499691188|ref|WP_011371922.1|	gi|499691188|ref|WP_011371922.1|	0	0	1	>gi|499691188|ref|WP_011371922.1| 50S ribosomal protein L3 [Sulfurimonas denitrificans]
gi|499691202|ref|WP_011371936.1|	gi|499691202|ref|WP_011371936.1|	0	0	1	>gi|499691202|ref|WP_011371936.1| 30S ribosomal protein S8 [Sulfurimonas denitrificans]
gi|499691252|ref|WP_011371986.1|	gi|499691252|ref|WP_011371986.1|	0	0	1	>gi|499691252|ref|WP_011371986.1| 50S ribosomal protein L10 [Sulfurimonas denitrificans]
gi|499692644|ref|WP_011373378.1|	gi|499692644|ref|WP_011373378.1|	0	0	1	>gi|499692644|ref|WP_011373378.1| hypothetical protein [Sulfurimonas denitrificans]
gi|499788282|ref|WP_011469016.1|;gene_MESSINA_8776	gi|499788282|ref|WP_011469016.1|	0	0	2	>gi|499788282|ref|WP_011469016.1| ketol-acid reductoisomerase [Saccharophagus degradans];>gene_MESSINA_8776
gi|499800926|ref|WP_011481660.1|	gi|499800926|ref|WP_011481660.1|	0	0	1	>gi|499800926|ref|WP_011481660.1| ABC transporter substrate-binding protein [Polaromonas sp. JS666]
gi|499817797|ref|WP_011498531.1|;gene_HAVEN_1117	gi|499817797|ref|WP_011498531.1|	1	0	0	>gi|499817797|ref|WP_011498531.1| proteasome subunit beta [Methanococcoides burtonii];>gene_HAVEN_1117
gi|499818188|ref|WP_011498922.1|	gi|499818188|ref|WP_011498922.1|	3	0	1	>gi|499818188|ref|WP_011498922.1| methanol-5-hydroxybenzimidazolylcobamide methyltransferase [Methanococcoides burtonii]^Agi|499818188
gi|499819670|ref|WP_011500404.1|;gene_HAVEN_6261	gi|499819670|ref|WP_011500404.1|	1	0	3	>gi|499819670|ref|WP_011500404.1| methyl-coenzyme M reductase [Methanococcoides burtonii]^Agi|499819670;>gene_HAVEN_6261
gi|499874113|ref|WP_011554847.1|	gi|499874113|ref|WP_011554847.1|	1	1	0	>gi|499874113|ref|WP_011554847.1| gliding motility protein [Myxococcus xanthus]
gi|499963720|ref|WP_011644438.1|	gi|499963720|ref|WP_011644438.1|	0	1	0	>gi|499963720|ref|WP_011644438.1| TonB-dependent receptor, plug [Maricaulis maris]
gi|499978769|ref|WP_011659487.1|;gi|499673420|ref|WP_011354154.1|	gi|499978769|ref|WP_011659487.1|	3	4	4	>gi|499978769|ref|WP_011659487.1| hypothetical protein [Burkholderia ambifaria]^Agi|499978769;>gi|499673420|ref|WP_011354154.1| hypothetical protein [Burkholderia lata]
gi|500212748|ref|WP_011882928.1|	gi|500212748|ref|WP_011882928.1|	6	7	8	>gi|500212748|ref|WP_011882928.1| branched-chain amino acid ABC transporter substrate-binding protein [Burkholderia vietnamiensis]^Agi|500212748^Agi|500212748
gi|500795889|ref|WP_011997695.1|	gi|500795889|ref|WP_011997695.1|	1	1	1	>gi|500795889|ref|WP_011997695.1| histidine kinase [Roseiflexus castenholzii]
gi|501284697|ref|WP_012327715.1|;gi|651416354|gb|KDV26004.1|;gi|187922400|ref|YP_001894042.1|;gi|654762386|ref|WP_028217210.1|;gi|516382405|ref|WP_017772438.1|;gi|186474882|ref|YP_001856352.1|	gi|501284697|ref|WP_012327715.1|	9	10	11	>gi|501284697|ref|WP_012327715.1| branched-chain amino acid ABC transporter substrate-binding protein [Burkholderia cenocepacia]^Agi|501284697^Agi|501284697;>gi|651416354|gb|KDV26004.1| branched-chain amino acid ABC transporter substrate-binding protein [B
gi|501517001|ref|WP_012524938.1|	gi|501517001|ref|WP_012524938.1|	1	0	0	>gi|501517001|ref|WP_012524938.1| MULTISPECIES: lipid hydroperoxide peroxidase [Anaeromyxobacter]
gi|501870122|ref|WP_012660977.1|	gi|501870122|ref|WP_012660977.1|	0	0	1	>gi|501870122|ref|WP_012660977.1| 3-dehydroquinate dehydratase [Campylobacter lari]
gi|501921419|ref|WP_012670193.1|	gi|501921419|ref|WP_012670193.1|	0	1	1	>gi|501921419|ref|WP_012670193.1| acriflavin resistance protein [Brachyspira hyodysenteriae]
gi|502775535|ref|WP_013010511.1|	gi|502775535|ref|WP_013010511.1|	0	0	1	>gi|502775535|ref|WP_013010511.1| C4-dicarboxylate ABC transporter substrate-binding protein [Denitrovibrio acetiphilus]
gi|502793893|ref|WP_013028869.1|	gi|502793893|ref|WP_013028869.1|	1	0	0	>gi|502793893|ref|WP_013028869.1| TonB-dependent receptor [Sideroxydans lithotrophicus]
gi|502798263|ref|WP_013033239.1|	gi|502798263|ref|WP_013033239.1|	0	2	0	>gi|502798263|ref|WP_013033239.1| phosphate-binding protein [Nitrosococcus halophilus]
gi|502802463|ref|WP_013037439.1|	gi|502802463|ref|WP_013037439.1|	1	0	1	>gi|502802463|ref|WP_013037439.1| methanol-5-hydroxybenzimidazolylcobamide methyltransferase [Methanohalophilus mahii]^Agi|502802463
gi|502899735|ref|WP_013134711.1|	gi|502899735|ref|WP_013134711.1|	0	0	1	>gi|502899735|ref|WP_013134711.1| TonB-denpendent receptor [Arcobacter nitrofigilis]
gi|502901448|ref|WP_013136424.1|;gi|490646274|ref|WP_004511269.1|	gi|502901448|ref|WP_013136424.1|	0	0	2	>gi|502901448|ref|WP_013136424.1| glutamine synthetase [Arcobacter nitrofigilis];>gi|490646274|ref|WP_004511269.1| glutamine synthetase [Arcobacter butzleri]
gi|503091314|ref|WP_013326148.1|	gi|503091314|ref|WP_013326148.1|	0	0	1	>gi|503091314|ref|WP_013326148.1| TonB-denpendent receptor [Sulfurimonas autotrophica]
gi|503092514|ref|WP_013327343.1|	gi|503092514|ref|WP_013327343.1|	0	0	1	>gi|503092514|ref|WP_013327343.1| sulfide-quinone reductase [Sulfurimonas autotrophica]
gi|503092911|ref|WP_013327738.1|;gi|495610452|ref|WP_008335031.1|	gi|503092911|ref|WP_013327738.1|	0	0	1	>gi|503092911|ref|WP_013327738.1| pyruvate/ketoisovalerate oxidoreductase subunit gamma [Sulfurimonas autotrophica];>gi|495610452|ref|WP_008335031.1| pyruvate/ketoisovalerate oxidoreductases common subunit gamma [Sulfurimonas gotlandica]
gi|503191129|ref|WP_013425790.1|	gi|503191129|ref|WP_013425790.1|	0	1	1	>gi|503191129|ref|WP_013425790.1| hypothetical protein [Frankia sp. EuI1c]
gi|503224842|ref|WP_013459503.1|	gi|503224842|ref|WP_013459503.1|	0	0	1	>gi|503224842|ref|WP_013459503.1| 4Fe-4S ferredoxin [Sulfuricurvum kujiense]
gi|503665145|ref|WP_013899221.1|	gi|503665145|ref|WP_013899221.1|	0	2	1	>gi|503665145|ref|WP_013899221.1| methanol-5-hydroxybenzimidazolylcobamide methyltransferase [Methanosalsum zhilinae]
gi|503723345|ref|WP_013957421.1|	gi|503723345|ref|WP_013957421.1|	0	2	2	>gi|503723345|ref|WP_013957421.1| amino acid ABC transporter substrate-binding protein [Cupriavidus necator]^Agi|503723345
gi|503917631|ref|WP_014151625.1|	gi|503917631|ref|WP_014151625.1|	0	0	1	>gi|503917631|ref|WP_014151625.1| hypothetical protein [Streptomyces cattleya]
gi|504229310|ref|WP_014416412.1|	gi|504229310|ref|WP_014416412.1|	2	0	0	>gi|504229310|ref|WP_014416412.1| amino acid ABC transporter substrate-binding protein [Rhodospirillum photometricum]
gi|504346511|ref|WP_014533613.1|	gi|504346511|ref|WP_014533613.1|	0	0	1	>gi|504346511|ref|WP_014533613.1| 1-deoxy-D-xylulose 5-phosphate reductoisomerase [Helicobacter pylori]^Agi|504346511
gi|504422230|ref|WP_014609332.1|	gi|504422230|ref|WP_014609332.1|	0	1	0	>gi|504422230|ref|WP_014609332.1| type III secretion inner membrane protein, partial [Yersinia enterocolitica]
gi|504517344|ref|WP_014704446.1|;gene_MESSINA_7124	gi|504517344|ref|WP_014704446.1|	0	2	0	>gi|504517344|ref|WP_014704446.1| ABC transporter substrate-binding protein [Methylophaga frappieri];>gene_MESSINA_7124
gi|504518253|ref|WP_014705355.1|;gi|495565833|ref|WP_008290412.1|	gi|504518253|ref|WP_014705355.1|	0	3	1	>gi|504518253|ref|WP_014705355.1| phosphate-binding protein [Methylophaga nitratireducenticrescens];>gi|495565833|ref|WP_008290412.1| phosphate-binding protein [Methylophaga thiooxydans]^Agi|495565833
gi|504518741|ref|WP_014705843.1|	gi|504518741|ref|WP_014705843.1|	0	3	0	>gi|504518741|ref|WP_014705843.1| methanol dehydrogenase [Methylophaga nitratireducenticrescens]
gi|504520554|ref|WP_014707656.1|	gi|504520554|ref|WP_014707656.1|	0	2	0	>gi|504520554|ref|WP_014707656.1| outer membrane protein (porin) [Methylophaga nitratireducenticrescens]
gi|504520561|ref|WP_014707663.1|;gene_MESSINA_17256	gi|504520561|ref|WP_014707663.1|	0	4	1	>gi|504520561|ref|WP_014707663.1| transaldolase [Methylophaga nitratireducenticrescens];>gene_MESSINA_17256
gi|504536468|ref|WP_014723570.1|	gi|504536468|ref|WP_014723570.1|	0	2	2	>gi|504536468|ref|WP_014723570.1| branched-chain amino acid aminotransferase [Burkholderia sp. KJ006]^Agi|504536468^Agi|504536468
gi|504617997|ref|WP_014805099.1|	gi|504617997|ref|WP_014805099.1|	0	0	1	>gi|504617997|ref|WP_014805099.1| glutamine synthetase [Turneriella parva]
gi|504746574|ref|WP_014933676.1|	gi|504746574|ref|WP_014933676.1|	0	1	0	>gi|504746574|ref|WP_014933676.1| putative R-2-hydroxyglutaryl-CoA dehydratase subunit [Brachyspira pilosicoli]
gi|504769097|ref|WP_014956199.1|	gi|504769097|ref|WP_014956199.1|	1	0	1	>gi|504769097|ref|WP_014956199.1| 3-hydroxybutyryl-CoA dehydrogenase [Desulfobacula toluolica]^Agi|504769097
gi|504770219|ref|WP_014957321.1|	gi|504770219|ref|WP_014957321.1|	1	0	0	>gi|504770219|ref|WP_014957321.1| phenylalanine aminotransferase [Desulfobacula toluolica]
gi|504795043|ref|WP_014982145.1|	gi|504795043|ref|WP_014982145.1|	0	0	1	>gi|504795043|ref|WP_014982145.1| hypothetical protein [Nocardia brasiliensis]
gi|504873326|ref|WP_015060428.1|	gi|504873326|ref|WP_015060428.1|	0	0	1	>gi|504873326|ref|WP_015060428.1| conjugal transfer protein TraA1 [Bartonella sp. TT0105]
gi|505071058|ref|WP_015258160.1|	gi|505071058|ref|WP_015258160.1|	0	0	1	>gi|505071058|ref|WP_015258160.1| RNA polymerase-associated protein rapA [Thioalkalivibrio nitratireducens]
gi|505094089|ref|WP_015281191.1|	gi|505094089|ref|WP_015281191.1|	1	1	1	>gi|505094089|ref|WP_015281191.1| hypothetical protein [Thioflavicoccus mobilis]^Agi|505094089
gi|505137860|ref|WP_015324962.1|	gi|505137860|ref|WP_015324962.1|	0	1	0	>gi|505137860|ref|WP_015324962.1| Methanol-cobalamin methyltransferase B subunit [Methanomethylovorans hollandica]
gi|505140124|ref|WP_015327226.1|	gi|505140124|ref|WP_015327226.1|	1	0	0	>gi|505140124|ref|WP_015327226.1| fructose-6-phosphate aldolase, TalC/MipB family [Halobacteroides halobius]
gi|505466145|ref|WP_015653023.1|;gi|503224785|ref|WP_013459446.1|	gi|505466145|ref|WP_015653023.1|	2	0	3	>gi|505466145|ref|WP_015653023.1| ketol-acid reductoisomerase [uncultured Sulfuricurvum sp. RIFRC-1];>gi|503224785|ref|WP_013459446.1| ketol-acid reductoisomerase [Sulfuricurvum kujiense]
gi|506256366|ref|WP_015776141.1|	gi|506256366|ref|WP_015776141.1|	1	0	0	>gi|506256366|ref|WP_015776141.1| ABC transporter permease [Brachybacterium faecium]
gi|506375898|ref|WP_015895617.1|	gi|506375898|ref|WP_015895617.1|	0	1	0	>gi|506375898|ref|WP_015895617.1| putative outer membrane protein [Gemmatimonas aurantiaca]
gi|506385273|ref|WP_015904992.1|	gi|506385273|ref|WP_015904992.1|	0	0	1	>gi|506385273|ref|WP_015904992.1| hypothetical protein [Desulfobacterium autotrophicum]
gi|506429307|ref|WP_015949026.1|;gi|527024304|ref|WP_020876637.1|	gi|506429307|ref|WP_015949026.1|	1	0	0	>gi|506429307|ref|WP_015949026.1| MULTISPECIES: sulfite reductase [Desulfatibacillum];>gi|527024304|ref|WP_020876637.1| sulfite reductase, dissimilatory-type beta subunit [Desulfococcus multivorans]
gi|508123881|pdb|4JN4|A	gi|508123881|pdb|4JN4|A	0	3	0	>gi|508123881|pdb|4JN4|A Chain A, Allosteric Opening Of The Polypeptide-binding Site When An Hsp70 Binds Atp
gi|511079831|ref|WP_016321159.1|	gi|511079831|ref|WP_016321159.1|	1	0	0	>gi|511079831|ref|WP_016321159.1| hypothetical protein [Oscillibacter sp. 1-3]
gi|511762343|ref|WP_016395540.1|;gene_HAVEN_8250	gi|511762343|ref|WP_016395540.1|	2	1	3	>gi|511762343|ref|WP_016395540.1| chaperonin GroEL [Pseudomonas plecoglossicida];>gene_HAVEN_8250
gi|51244686|ref|YP_064570.1|;gi|655135066|ref|WP_028582063.1|	gi|51244686|ref|YP_064570.1|	1	0	4	>gi|51244686|ref|YP_064570.1| F0F1 ATP synthase subunit beta [Desulfotalea psychrophila LSv54];>gi|655135066|ref|WP_028582063.1| ATP F0F1 synthase subunit beta [Desulfobulbus japonicus]
gi|51247433|pdb|1SRU|A;gene_MESSINA_17993	gi|51247433|pdb|1SRU|A	0	1	0	>gi|51247433|pdb|1SRU|A Chain A, Crystal Structure Of Full Length E. Coli Ssb Protein;>gene_MESSINA_17993
gi|512747914|ref|WP_016504142.1|	gi|512747914|ref|WP_016504142.1|	0	0	2	>gi|512747914|ref|WP_016504142.1| glutamine synthetase, type I [Candidatus Photodesmus katoptron]
gi|515485954|ref|WP_016919222.1|	gi|515485954|ref|WP_016919222.1|	1	0	0	>gi|515485954|ref|WP_016919222.1| hypothetical protein [Methylocystis parvus]
gi|515510752|ref|WP_016944006.1|	gi|515510752|ref|WP_016944006.1|	0	0	1	>gi|515510752|ref|WP_016944006.1| hypothetical protein, partial [Dickeya zeae]
gi|515772140|ref|WP_017204740.1|	gi|515772140|ref|WP_017204740.1|	0	1	0	>gi|515772140|ref|WP_017204740.1| hypothetical protein, partial [Microbacterium barkeri]
gi|515879921|ref|WP_017310504.1|	gi|515879921|ref|WP_017310504.1|	1	1	1	>gi|515879921|ref|WP_017310504.1| hypothetical protein [Fischerella sp. PCC 9339]
gi|515899441|ref|WP_017330024.1|;gi|654275968|ref|WP_027791119.1|	gi|515899441|ref|WP_017330024.1|	1	6	5	>gi|515899441|ref|WP_017330024.1| malate dehydrogenase [Burkholderia pyrrocinia]^Agi|515899441;>gi|654275968|ref|WP_027791119.1| malate dehydrogenase [Burkholderia cepacia]
gi|515911770|ref|WP_017342353.1|	gi|515911770|ref|WP_017342353.1|	0	0	1	>gi|515911770|ref|WP_017342353.1| electron transfer flavoprotein subunit alpha [Halorubrum sp. T3]
gi|515915574|ref|WP_017346157.1|	gi|515915574|ref|WP_017346157.1|	0	0	1	>gi|515915574|ref|WP_017346157.1| hypothetical protein [Pantoea sp. A4]
gi|515998203|ref|WP_017428786.1|	gi|515998203|ref|WP_017428786.1|	1	1	1	>gi|515998203|ref|WP_017428786.1| hypothetical protein, partial [Vibrio vulnificus]^Agi|515998203^Agi|515998203
gi|516745227|ref|WP_018078912.1|;gi|572102139|dbj|BAO30550.1|;gi|157804757|gb|ABV80019.1|	gi|516745227|ref|WP_018078912.1|	3	0	5	>gi|516745227|ref|WP_018078912.1| adenylylsulfate reductase subunit alpha [Thiobacillus denitrificans]^Agi|516745227;>gi|572102139|dbj|BAO30550.1| adenylylsulfate reductase subunit alpha [Sulfuritalea hydrogenivorans sk43H];>gi|157804757|gb|ABV80019.1| Apr
gi|516799584|ref|WP_018107018.1|	gi|516799584|ref|WP_018107018.1|	1	0	0	>gi|516799584|ref|WP_018107018.1| hypothetical protein [Porphyromonas bennonis]
gi|516997277|ref|WP_018204982.1|	gi|516997277|ref|WP_018204982.1|	1	0	0	>gi|516997277|ref|WP_018204982.1| MULTISPECIES: hypothetical protein [unclassified Atribacteria]
gi|517028531|ref|WP_018220374.1|	gi|517028531|ref|WP_018220374.1|	0	1	0	>gi|517028531|ref|WP_018220374.1| dynamin [Salinispora pacifica]^Agi|517028531
gi|517178174|ref|WP_018366992.1|	gi|517178174|ref|WP_018366992.1|	0	1	0	>gi|517178174|ref|WP_018366992.1| tRNA-dihydrouridine synthase [Streptococcus didelphis]
gi|517235116|ref|WP_018423934.1|	gi|517235116|ref|WP_018423934.1|	0	0	1	>gi|517235116|ref|WP_018423934.1| dihydrodipicolinate synthase [Burkholderia sp. WSM4176]^Agi|517235116^Agi|517235116
gi|517331727|ref|WP_018507219.1|	gi|517331727|ref|WP_018507219.1|	0	0	1	>gi|517331727|ref|WP_018507219.1| sulfite reductase [Thiobacillus thioparus]
gi|517403707|ref|WP_018576536.1|	gi|517403707|ref|WP_018576536.1|	1	0	0	>gi|517403707|ref|WP_018576536.1| prevent-host-death protein [Legionella shakespearei]
gi|517589291|ref|WP_018759499.1|	gi|517589291|ref|WP_018759499.1|	0	1	0	>gi|517589291|ref|WP_018759499.1| hypothetical protein [Paenibacillus terrigena]^Agi|517589291
gi|517834963|ref|WP_019005171.1|	gi|517834963|ref|WP_019005171.1|	1	0	0	>gi|517834963|ref|WP_019005171.1| hypothetical protein [Cohnella laeviribosi]^Agi|517834963^Agi|517834963
gi|518260399|ref|WP_019430607.1|	gi|518260399|ref|WP_019430607.1|	1	0	1	>gi|518260399|ref|WP_019430607.1| dihydroorotase [Limnohabitans sp. Rim47]
gi|518404087|ref|WP_019574294.1|	gi|518404087|ref|WP_019574294.1|	1	0	0	>gi|518404087|ref|WP_019574294.1| phosphopantothenate synthase [Curvibacter lanceolatus]
gi|518428832|ref|WP_019599039.1|	gi|518428832|ref|WP_019599039.1|	1	0	0	>gi|518428832|ref|WP_019599039.1| hypothetical protein [Rhodonellum psychrophilum]
gi|518760438|ref|WP_019917783.1|	gi|518760438|ref|WP_019917783.1|	0	1	1	>gi|518760438|ref|WP_019917783.1| MULTISPECIES: hypothetical protein [Rhodocyclaceae]
gi|518897478|ref|WP_020053353.1|	gi|518897478|ref|WP_020053353.1|	0	1	0	>gi|518897478|ref|WP_020053353.1| hypothetical protein [alpha proteobacterium SCGC AAA015-N04]
gi|518930595|ref|WP_020086470.1|	gi|518930595|ref|WP_020086470.1|	1	0	1	>gi|518930595|ref|WP_020086470.1| hypothetical protein [Hyphomicrobium zavarzinii]^Agi|518930595
gi|519085032|ref|WP_020240907.1|;gi|448240555|ref|YP_007404608.1|;gi|328954826|ref|YP_004372159.1|;gi|146296955|ref|YP_001180726.1|;gi|547739365|ref|WP_022152988.1|	gi|519085032|ref|WP_020240907.1|	0	2	0	>gi|519085032|ref|WP_020240907.1| enolase, partial [Escherichia coli];>gi|448240555|ref|YP_007404608.1| enolase [Serratia marcescens WW4];>gi|328954826|ref|YP_004372159.1| enolase [Coriobacterium glomerans PW2];>gi|146296955|ref|YP_001180726.1| enolase [Ca
gi|520776888|ref|WP_020288590.1|	gi|520776888|ref|WP_020288590.1|	2	0	1	>gi|520776888|ref|WP_020288590.1| twin-arginine translocation pathway signal [Osedax symbiont Rs2]^Agi|520776888
gi|520810275|ref|WP_020298296.1|	gi|520810275|ref|WP_020298296.1|	0	1	1	>gi|520810275|ref|WP_020298296.1| esterase/lipase/thioesterase [Pseudomonas sp. CF161]^Agi|520810275
gi|521359438|gb|AGP57755.1|	gi|521359438|gb|AGP57755.1|	0	1	1	>gi|521359438|gb|AGP57755.1| polyketide synthase [Streptomyces rapamycinicus NRRL 5491]
gi|522016831|ref|WP_020528102.1|	gi|522016831|ref|WP_020528102.1|	0	1	0	>gi|522016831|ref|WP_020528102.1| hypothetical protein [Flexithrix dorotheae]
gi|522074198|ref|WP_020585407.1|;gi|653109166|ref|WP_027358962.1|	gi|522074198|ref|WP_020585407.1|	1	0	1	>gi|522074198|ref|WP_020585407.1| heterodisulfide reductase subunit A [Desulfobacter curvatus]^Agi|522074198;>gi|653109166|ref|WP_027358962.1| heterodisulfide reductase subunit A [Desulforegula conservatrix]
gi|522075185|ref|WP_020586394.1|	gi|522075185|ref|WP_020586394.1|	1	1	1	>gi|522075185|ref|WP_020586394.1| hypothetical protein [Desulfobacter curvatus]^Agi|522075185
gi|522077845|ref|WP_020589054.1|	gi|522077845|ref|WP_020589054.1|	1	0	1	>gi|522077845|ref|WP_020589054.1| iron hydrogenase [Desulfobacter curvatus]^Agi|522077845
gi|522077987|ref|WP_020589196.1|	gi|522077987|ref|WP_020589196.1|	1	0	0	>gi|522077987|ref|WP_020589196.1| molecular chaperone GroES [Desulfobacter curvatus]
gi|522167319|ref|WP_020678527.1|	gi|522167319|ref|WP_020678527.1|	0	1	0	>gi|522167319|ref|WP_020678527.1| 30S ribosomal protein S7 [Escherichia coli]
gi|524453400|dbj|BAN63117.1|;gene_HAVEN_5480	gi|524453400|dbj|BAN63117.1|	1	0	0	>gi|524453400|dbj|BAN63117.1| methyl-coenzyme M reductase alpha subunit, partial [uncultured archaeon];>gene_HAVEN_5480
gi|52548722|gb|AAU82571.1|;gi|493469136|ref|WP_006424251.1|;gi|374853336|dbj|BAL56247.1|;gi|647332922|ref|WP_025765701.1|	gi|52548722|gb|AAU82571.1|	0	0	2	>gi|52548722|gb|AAU82571.1| conserved hypothetical protein [uncultured archaeon GZfos18F2];>gi|493469136|ref|WP_006424251.1| formate--tetrahydrofolate ligase [delta proteobacterium NaphS2];>gi|374853336|dbj|BAL56247.1| formate--tetrahydrofolate ligase [unc
gi|527025326|ref|WP_020877143.1|;gi|654513458|ref|WP_027982712.1|;gi|218781464|ref|YP_002432782.1|	gi|527025326|ref|WP_020877143.1|	1	0	5	>gi|527025326|ref|WP_020877143.1| ATP synthase subunit beta [Desulfococcus multivorans]^Agi|527025326;>gi|654513458|ref|WP_027982712.1| ATP F0F1 synthase subunit beta [delta proteobacterium PSCGC 5342];>gi|218781464|ref|YP_002432782.1| F0F1 ATP synthase su
gi|527026084|ref|WP_020877728.1|	gi|527026084|ref|WP_020877728.1|	1	0	2	>gi|527026084|ref|WP_020877728.1| heterodisulfide reductase, subunit A (HdrA) [Desulfococcus multivorans]
gi|527028303|ref|WP_020878932.1|	gi|527028303|ref|WP_020878932.1|	1	0	2	>gi|527028303|ref|WP_020878932.1| ATP synthase subunit beta [Desulfovibrio sp. X2]
gi|529457265|gb|EQA89040.1|	gi|529457265|gb|EQA89040.1|	1	0	1	>gi|529457265|gb|EQA89040.1| membrane protein [Burkholderia pseudomallei MSHR338]
gi|531083530|gb|EQD94151.1|;gene_MESSINA_19200	gi|531083530|gb|EQD94151.1|	0	1	1	>gi|531083530|gb|EQD94151.1| 7-alpha-hydroxysteroid dehydrogenase [Helicobacter pylori PZ5026];>gene_MESSINA_19200
gi|544729462|ref|WP_021159273.1|	gi|544729462|ref|WP_021159273.1|	2	3	4	>gi|544729462|ref|WP_021159273.1| Transketolase [Burkholderia sp. AU4i]^Agi|544729462^Agi|544729462
gi|544732577|ref|WP_021162293.1|	gi|544732577|ref|WP_021162293.1|	3	4	7	>gi|544732577|ref|WP_021162293.1| Outer membrane protein (porin) [Burkholderia vietnamiensis]^Agi|544732577^Agi|544732577
gi|544733182|ref|WP_021162863.1|	gi|544733182|ref|WP_021162863.1|	1	0	0	>gi|544733182|ref|WP_021162863.1| Outer membrane protein (porin) [Burkholderia vietnamiensis]^Agi|544733182
gi|544734340|ref|WP_021163930.1|;gi|654748477|ref|WP_028203687.1|;gi|666488215|gb|KEZ06181.1|;gi|653630529|gb|KEA59974.1|	gi|544734340|ref|WP_021163930.1|	0	2	2	>gi|544734340|ref|WP_021163930.1| Outer membrane protein (porin) [Burkholderia sp. AU4i]^Agi|544734340;>gi|654748477|ref|WP_028203687.1| membrane protein [Burkholderia nodosa];>gi|666488215|gb|KEZ06181.1| porin [Burkholderia sp. MSh2]^Agi|666488215;>gi|653
gi|544821967|ref|WP_021238144.1|	gi|544821967|ref|WP_021238144.1|	1	1	0	>gi|544821967|ref|WP_021238144.1| hypothetical protein [Sphingobium quisquiliarum]^Agi|544821967^Agi|544821967
gi|544874302|ref|WP_021287346.1|	gi|544874302|ref|WP_021287346.1|	0	0	1	>gi|544874302|ref|WP_021287346.1| molybdopterin binding oxidoreductase [Sulfurimonas sp. AST-10]
gi|544874752|ref|WP_021287794.1|;gi|640520529|ref|WP_024954932.1|	gi|544874752|ref|WP_021287794.1|	1	0	2	>gi|544874752|ref|WP_021287794.1| thioredoxin [Sulfurimonas sp. AST-10]^Agi|544874752;>gi|640520529|ref|WP_024954932.1| thioredoxin [Sulfurospirillum arcachonense]
gi|545246197|ref|WP_021544811.1|	gi|545246197|ref|WP_021544811.1|	0	3	0	>gi|545246197|ref|WP_021544811.1| peptidyl-prolyl cis-trans isomerase D [Escherichia coli]
gi|545663736|ref|WP_021770162.1|	gi|545663736|ref|WP_021770162.1|	1	1	2	>gi|545663736|ref|WP_021770162.1| hypothetical protein [Leptotrichia sp. oral taxon 225]^Agi|545663736
gi|546161637|ref|WP_021803505.1|	gi|546161637|ref|WP_021803505.1|	0	1	0	>gi|546161637|ref|WP_021803505.1| FeMo cofactor biosynthesis protein NifB [Clostridium intestinale]
gi|547248009|ref|WP_021983695.1|	gi|547248009|ref|WP_021983695.1|	0	1	1	>gi|547248009|ref|WP_021983695.1| ribosomal protein L11 methyltransferase [Eubacterium sp. CAG:603]
gi|547312171|ref|WP_022043946.1|	gi|547312171|ref|WP_022043946.1|	2	0	0	>gi|547312171|ref|WP_022043946.1| glutamate dehydrogenase [Alistipes finegoldii CAG:68]
gi|547731000|ref|WP_022145044.1|	gi|547731000|ref|WP_022145044.1|	1	1	1	>gi|547731000|ref|WP_022145044.1| fAD dependent oxidoreductase [Firmicutes bacterium CAG:238]^Agi|547731000^Agi|547731000
gi|547949175|ref|WP_022350055.1|	gi|547949175|ref|WP_022350055.1|	3	0	0	>gi|547949175|ref|WP_022350055.1| glutamate dehydrogenase [Collinsella sp. CAG:398]
gi|548260426|ref|WP_022477664.1|	gi|548260426|ref|WP_022477664.1|	1	0	1	>gi|548260426|ref|WP_022477664.1| putative uncharacterized protein [Coraliomargarita sp. CAG:312]
gi|550282643|ref|WP_022608955.1|	gi|550282643|ref|WP_022608955.1|	1	0	1	>gi|550282643|ref|WP_022608955.1| arginine/lysine/ornithine decarboxylase [Rubidibacter lacunae]
gi|550911584|ref|WP_022664605.1|	gi|550911584|ref|WP_022664605.1|	1	0	0	>gi|550911584|ref|WP_022664605.1| 50S ribosomal protein L4 [Desulfospira joergensenii]
gi|550911988|ref|WP_022665002.1|	gi|550911988|ref|WP_022665002.1|	0	0	1	>gi|550911988|ref|WP_022665002.1| branched-chain amino acid ABC transporter substrate-binding protein [Desulfospira joergensenii]^Agi|550911988
gi|550912263|ref|WP_022665272.1|;gi|408417905|ref|YP_006759319.1|	gi|550912263|ref|WP_022665272.1|	2	0	5	>gi|550912263|ref|WP_022665272.1| adenylylsulfate reductase subunit alpha [Desulfospira joergensenii];>gi|408417905|ref|YP_006759319.1| adenylylsulfate reductase subunit alpha [Desulfobacula toluolica Tol2]
gi|550912265|ref|WP_022665274.1|	gi|550912265|ref|WP_022665274.1|	0	0	1	>gi|550912265|ref|WP_022665274.1| heterodisulfide reductase subunit A [Desulfospira joergensenii]
gi|550913680|ref|WP_022666678.1|	gi|550913680|ref|WP_022666678.1|	2	1	3	>gi|550913680|ref|WP_022666678.1| branched-chain amino acid ABC transporter substrate-binding protein [Desulfospira joergensenii]^Agi|550913680^Agi|550913680
gi|551003539|ref|WP_022748245.1|	gi|551003539|ref|WP_022748245.1|	0	1	0	>gi|551003539|ref|WP_022748245.1| PTS alpha-glucoside transporter subunit IIBC [Lachnobacterium bovis]^Agi|551003539
gi|551110520|ref|WP_022805423.1|	gi|551110520|ref|WP_022805423.1|	1	0	1	>gi|551110520|ref|WP_022805423.1| hypothetical protein [Calescamantes bacterium SCGC AAA471-M6]
gi|551222347|ref|WP_022849868.1|	gi|551222347|ref|WP_022849868.1|	1	0	0	>gi|551222347|ref|WP_022849868.1| C4-dicarboxylate ABC transporter substrate-binding protein [Geovibrio sp. L21-Ace-BES]
gi|551323178|ref|WP_022942795.1|;gi|530328432|ref|WP_020953087.1|;gi|406706188|ref|YP_006756541.1|	gi|551323178|ref|WP_022942795.1|	1	0	1	>gi|551323178|ref|WP_022942795.1| amino acid ABC transporter substrate-binding protein [Psychromonas hadalis];>gi|530328432|ref|WP_020953087.1| ABC-type amino acid transport/signal transduction systems, periplasmic component [Paracoccus aminophilus];>gi|40
gi|551333557|ref|WP_022952994.1|	gi|551333557|ref|WP_022952994.1|	1	0	0	>gi|551333557|ref|WP_022952994.1| amino acid ABC transporter substrate-binding protein [Leucothrix mucor]
gi|551588982|ref|WP_022985079.1|	gi|551588982|ref|WP_022985079.1|	0	2	0	>gi|551588982|ref|WP_022985079.1| porin [Alcanivorax sp. P2S70]
gi|553760896|ref|WP_023093414.1|;gi|497074193|ref|WP_009459624.1|	gi|553760896|ref|WP_023093414.1|	0	1	1	>gi|553760896|ref|WP_023093414.1| MULTISPECIES: hypothetical protein [Pseudomonas];>gi|497074193|ref|WP_009459624.1| MULTISPECIES: glyoxalase [Proteobacteria]^Agi|497074193
gi|553859773|ref|WP_023138047.1|	gi|553859773|ref|WP_023138047.1|	0	1	0	>gi|553859773|ref|WP_023138047.1| flavodoxin FldA, partial [Salmonella enterica]
gi|558480444|gb|AHA54031.1|	gi|558480444|gb|AHA54031.1|	1	0	0	>gi|558480444|gb|AHA54031.1| ribulose-1,5-bisphosphate carboxylase/oxygenase form II large subunit, partial [uncultured bacterium]
gi|558588895|ref|WP_023501658.1|	gi|558588895|ref|WP_023501658.1|	1	0	1	>gi|558588895|ref|WP_023501658.1| hypothetical protein [uncultured archaeon A07HB70]^Agi|558588895
gi|564613757|ref|WP_023854881.1|	gi|564613757|ref|WP_023854881.1|	1	1	1	>gi|564613757|ref|WP_023854881.1| cell division protein FtsI/penicillin-binding protein 2 [Candidatus Pelagibacter ubique]^Agi|564613757^Agi|564613757
gi|566271727|gb|ETJ17242.1|;gi|545103752|ref|WP_021468445.1|	gi|566271727|gb|ETJ17242.1|	0	2	1	>gi|566271727|gb|ETJ17242.1| FKBP-type 22 kDa peptidyl-prolyl cis-trans isomerase, partial [Escherichia coli DORA_A_5_14_21];>gi|545103752|ref|WP_021468445.1| peptidyl-prolyl cis-trans isomerase, partial [Enterococcus gallinarum]
gi|567925916|ref|WP_024028578.1|	gi|567925916|ref|WP_024028578.1|	0	1	0	>gi|567925916|ref|WP_024028578.1| signal transduction histidine kinase [Bacillus vireti]^Agi|567925916
gi|568194460|ref|WP_024068824.1|	gi|568194460|ref|WP_024068824.1|	1	1	1	>gi|568194460|ref|WP_024068824.1| Phosphate-binding DING protein [Achromobacter xylosoxidans]
gi|571036140|gb|ETP62431.1|	gi|571036140|gb|ETP62431.1|	0	1	0	>gi|571036140|gb|ETP62431.1| porin [Burkholderia dolosa PC543]
gi|571792465|gb|ETR72830.1|	gi|571792465|gb|ETR72830.1|	0	1	2	>gi|571792465|gb|ETR72830.1| TRAP transporter solute receptor, TAXI family [Candidatus Magnetoglobus multicellularis str. Araruama]
gi|571793412|gb|ETR73710.1|	gi|571793412|gb|ETR73710.1|	1	0	0	>gi|571793412|gb|ETR73710.1| CoB--CoM heterodisulfide reductase 1 iron-sulfur subunit A [Candidatus Magnetoglobus multicellularis str. Araruama]
gi|573548195|gb|ETT47036.1|	gi|573548195|gb|ETT47036.1|	0	0	1	>gi|573548195|gb|ETT47036.1| methyl-accepting chemotaxis sensory transducer [Paenibacillus sp. FSL H8-237]
gi|574607709|emb|CDL72866.1|	gi|574607709|emb|CDL72866.1|	1	0	0	>gi|574607709|emb|CDL72866.1| Signal transduction histidine kinase nitrate/nitrite-specific NarX, partial [uncultured gamma proteobacterium]
gi|575409984|gb|ETW96211.1|	gi|575409984|gb|ETW96211.1|	2	0	2	>gi|575409984|gb|ETW96211.1| branched-chain amino acid ABC transporter substrate-binding protein [Candidatus Entotheonella sp. TSY1]^Agi|575409984
gi|577004687|emb|CDH43190.1|	gi|577004687|emb|CDH43190.1|	0	1	0	>gi|577004687|emb|CDH43190.1| conserved exported hypothetical protein [Candidatus Contendobacter odensis Run_B_J11]^Agi|577004687^Agi|577004687
gi|584602221|gb|AHJ12873.1|	gi|584602221|gb|AHJ12873.1|	1	0	0	>gi|584602221|gb|AHJ12873.1| amino acid ABC transporter, periplasmic binding protein AapJ [Sulfurospirillum multivorans DSM 12446]^Agi|584602221
gi|585398297|dbj|GAF06867.1|	gi|585398297|dbj|GAF06867.1|	1	1	0	>gi|585398297|dbj|GAF06867.1| flotillin 1 [Paenibacillus pini JCM 16418]^Agi|585398297
gi|594592341|emb|CDM99007.1|	gi|594592341|emb|CDM99007.1|	0	0	1	>gi|594592341|emb|CDM99007.1| dissimilatory sulfite reductase alpha subunit, partial [uncultured bacterium]
gi|595612050|gb|AHM55695.1|	gi|595612050|gb|AHM55695.1|	1	0	1	>gi|595612050|gb|AHM55695.1| ATP synthase subunit beta [Eubacterium acidaminophilum DSM 3953]
gi|597959310|gb|EYC52498.1|	gi|597959310|gb|EYC52498.1|	1	1	0	>gi|597959310|gb|EYC52498.1| ABC transporter ATPase [Hylemonella gracilis str. Niagara R]
gi|599568866|gb|EYF06860.1|	gi|599568866|gb|EYF06860.1|	0	1	0	>gi|599568866|gb|EYF06860.1| Hypothetical protein CAP_1557 [Chondromyces apiculatus DSM 436]
gi|602760205|gb|AHO04474.1|	gi|602760205|gb|AHO04474.1|	0	1	0	>gi|602760205|gb|AHO04474.1| outer membrane protein assembly protein YaeT [Salmonella enterica subsp. enterica serovar Enteritidis str. EC20121176]
gi|603257829|gb|AHQ99964.1|;gi|655493906|ref|WP_028875307.1|;gi|647595963|ref|WP_025872596.1|	gi|603257829|gb|AHQ99964.1|	3	0	0	>gi|603257829|gb|AHQ99964.1| glutamate dehydrogenase, partial [Salmonella enterica subsp. enterica serovar Enteritidis str. EC20130347];>gi|655493906|ref|WP_028875307.1| glutamate dehydrogenase [Tepidiphilus margaritifer];>gi|647595963|ref|WP_025872596.1|
gi|603403035|gb|AHS25672.1|	gi|603403035|gb|AHS25672.1|	0	2	0	>gi|603403035|gb|AHS25672.1| hypothetical protein AV37_05180, partial [Salmonella enterica subsp. enterica serovar Enteritidis str. EC20120677]
gi|603441542|gb|AHS60429.1|;gi|520899751|ref|WP_020322781.1|	gi|603441542|gb|AHS60429.1|	1	2	0	>gi|603441542|gb|AHS60429.1| 50S ribosomal protein L4, partial [Salmonella enterica subsp. enterica serovar Enteritidis str. SA20085285];>gi|520899751|ref|WP_020322781.1| 50S ribosomal protein L4 [Erwinia tracheiphila]
gi|603665071|gb|AHR85394.1|	gi|603665071|gb|AHR85394.1|	0	2	0	>gi|603665071|gb|AHR85394.1| 50S ribosomal protein L6 [Salmonella enterica subsp. enterica serovar Enteritidis str. EC20120213]
gi|608616964|dbj|BAO58788.1|;gi|219808349|gb|ACL35750.1|;gi|166814045|gb|ABY89711.1|	gi|608616964|dbj|BAO58788.1|	1	0	1	>gi|608616964|dbj|BAO58788.1| adenosine-5-phosphosulfate, partial [uncultured delta proteobacterium]^Agi|608616964;>gi|219808349|gb|ACL35750.1| adenosine 5-phosphosulfate [uncultured bacterium];>gi|166814045|gb|ABY89711.1| AprA [uncultured delta proteoba
gi|609219070|ref|WP_024266556.1|	gi|609219070|ref|WP_024266556.1|	1	0	0	>gi|609219070|ref|WP_024266556.1| Enolase [Spirochaeta sp. L21-RPul-D2]
gi|612134550|emb|CDG50369.1|	gi|612134550|emb|CDG50369.1|	0	1	1	>gi|612134550|emb|CDG50369.1| Virulence-associated E family protein [Cardinium endosymbiont cBtQ1 of Bemisia tabaci]
gi|627791141|gb|AHY60357.1|	gi|627791141|gb|AHY60357.1|	0	0	1	>gi|627791141|gb|AHY60357.1| general secretion pathway protein GspJ [Stenotrophomonas rhizophila]
gi|635652692|ref|WP_024299563.1|	gi|635652692|ref|WP_024299563.1|	1	1	1	>gi|635652692|ref|WP_024299563.1| alkyl hydroperoxide reductase [Methylosarcina lacus]
gi|636809005|ref|WP_024335203.1|	gi|636809005|ref|WP_024335203.1|	1	1	1	>gi|636809005|ref|WP_024335203.1| hypothetical protein [Desulfotignum balticum]^Agi|636809005
gi|636809363|ref|WP_024335561.1|	gi|636809363|ref|WP_024335561.1|	0	0	1	>gi|636809363|ref|WP_024335561.1| hypothetical protein [Desulfotignum balticum]^Agi|636809363^Agi|636809363
gi|639211118|ref|WP_024549226.1|;gi|495168847|ref|WP_007893644.1|	gi|639211118|ref|WP_024549226.1|	2	4	0	>gi|639211118|ref|WP_024549226.1| MULTISPECIES: D-ribose transporter subunit RbsB [Cronobacter];>gi|495168847|ref|WP_007893644.1| D-ribose transporter subunit RbsB [Pantoea sp. GM01]
gi|639408412|ref|WP_024613868.1|	gi|639408412|ref|WP_024613868.1|	0	1	1	>gi|639408412|ref|WP_024613868.1| aminotransferase [Clostridium sp. Ade.TY]^Agi|639408412
gi|640061720|ref|WP_024786819.1|	gi|640061720|ref|WP_024786819.1|	0	1	1	>gi|640061720|ref|WP_024786819.1| MULTISPECIES: 4-hydroxy-3-methylbut-2-en-1-yl diphosphate synthase [Lebetimonas]
gi|640484187|ref|WP_024924150.1|	gi|640484187|ref|WP_024924150.1|	1	1	1	>gi|640484187|ref|WP_024924150.1| MULTISPECIES: hypothetical protein [Mesorhizobium]
gi|640614577|ref|WP_025042640.1|	gi|640614577|ref|WP_025042640.1|	0	2	0	>gi|640614577|ref|WP_025042640.1| hypothetical protein [Sulfitobacter sp. MM-124]
gi|640657748|ref|WP_025083568.1|	gi|640657748|ref|WP_025083568.1|	0	0	1	>gi|640657748|ref|WP_025083568.1| hypothetical protein [Lactobacillus fuchuensis]
gi|646092657|gb|KDP94736.1|	gi|646092657|gb|KDP94736.1|	1	1	1	>gi|646092657|gb|KDP94736.1| carboxypeptidase [Brevundimonas sp. EAKA]^Agi|646092657
gi|647309197|ref|WP_025748810.1|;gi|486211448|ref|WP_001555276.1|;gi|650030620|gb|KDT54002.1|;gi|635730263|gb|KDF12025.1|	gi|647309197|ref|WP_025748810.1|	0	7	0	>gi|647309197|ref|WP_025748810.1| cysteine desulfhydrase, partial [Shigella flexneri];>gi|486211448|ref|WP_001555276.1| tryptophanase [Escherichia coli];>gi|650030620|gb|KDT54002.1| tryptophanase [Escherichia coli 3-105-05_S4_C3];>gi|635730263|gb|KDF12025.
gi|647451755|ref|WP_025792230.1|	gi|647451755|ref|WP_025792230.1|	1	0	0	>gi|647451755|ref|WP_025792230.1| hypothetical protein [Prevotella histicola]
gi|648208030|gb|KDR90968.1|	gi|648208030|gb|KDR90968.1|	1	1	1	>gi|648208030|gb|KDR90968.1| hypothetical protein K538_15670, partial [Agrobacterium tumefaciens GW4]
gi|648458872|ref|WP_026150623.1|	gi|648458872|ref|WP_026150623.1|	1	1	1	>gi|648458872|ref|WP_026150623.1| hypothetical protein [Streptomyces prunicolor]
gi|648565269|ref|WP_026257020.1|	gi|648565269|ref|WP_026257020.1|	0	1	1	>gi|648565269|ref|WP_026257020.1| peptidase S1 [Actinopolymorpha alba]^Agi|648565269^Agi|648565269
gi|649556212|gb|KDS62733.1|;gi|576321253|gb|ETZ20953.1|;gi|256426125|ref|YP_003126778.1|;gi|649546257|gb|KDS53016.1|;gi|652413535|ref|WP_026809165.1|	gi|649556212|gb|KDS62733.1|	0	1	0	>gi|649556212|gb|KDS62733.1| tonB-linked outer membrane , SusC/RagA family protein [Parabacteroides distasonis str. 3999B T(B) 4];>gi|576321253|gb|ETZ20953.1| hypothetical protein N824_02250 [Pedobacter sp. V48];>gi|256426125|ref|YP_003126778.1| TonB-depen
gi|650060831|gb|KDT83102.1|;gi|3318867|pdb|1URP|A;gi|487390048|ref|WP_001661512.1|	gi|650060831|gb|KDT83102.1|	3	5	0	>gi|650060831|gb|KDT83102.1| D-ribose-binding periplasmic protein [Escherichia coli 3-475-03_S4_C1];>gi|3318867|pdb|1URP|A Chain A, D-Ribose-Binding Protein From Escherichia Coli;>gi|487390048|ref|WP_001661512.1| Ribose ABC transport system ribose-binding
gi|651411329|gb|KDV23710.1|	gi|651411329|gb|KDV23710.1|	0	2	2	>gi|651411329|gb|KDV23710.1| hypothetical protein P350_11595, partial [Burkholderia cepacia JBK9]^Agi|651411329
gi|651412230|gb|KDV24119.1|;gi|667781618|ref|WP_031400120.1|	gi|651412230|gb|KDV24119.1|	1	2	0	>gi|651412230|gb|KDV24119.1| glycerol-3-phosphate ABC transporter substrate-binding protein, partial [Burkholderia cepacia JBK9];>gi|667781618|ref|WP_031400120.1| glycerol-3-phosphate ABC transporter substrate-binding protein [Burkholderia sp. MSh1]
gi|651414202|gb|KDV24985.1|	gi|651414202|gb|KDV24985.1|	1	1	1	>gi|651414202|gb|KDV24985.1| activator protein [Burkholderia cepacia JBK9]^Agi|651414202^Agi|651414202
gi|651414477|gb|KDV25095.1|;gi|504709568|ref|WP_014896670.1|;gi|493524367|ref|WP_006478429.1|	gi|651414477|gb|KDV25095.1|	1	1	3	>gi|651414477|gb|KDV25095.1| peptidylprolyl isomerase [Burkholderia cepacia JBK9];>gi|504709568|ref|WP_014896670.1| peptidyl-prolyl cis-trans isomerase [Burkholderia cepacia];>gi|493524367|ref|WP_006478429.1| peptidyl-prolyl cis-trans isomerase [Burkholder
gi|651414997|gb|KDV25322.1|;gi|498153118|ref|WP_010467274.1|	gi|651414997|gb|KDV25322.1|	1	2	1	>gi|651414997|gb|KDV25322.1| elongation factor Tu, partial [Burkholderia cepacia JBK9];>gi|498153118|ref|WP_010467274.1| translation elongation factor Tu, partial [Acidovorax radicis]
gi|651416201|gb|KDV25925.1|	gi|651416201|gb|KDV25925.1|	0	4	0	>gi|651416201|gb|KDV25925.1| gamma-glutamyltranspeptidase [Burkholderia cepacia JBK9]
gi|651809997|gb|KDW85540.1|	gi|651809997|gb|KDW85540.1|	0	1	0	>gi|651809997|gb|KDW85540.1| ribosome recycling factor, partial [Escherichia coli 2-210-07_S4_C1]
gi|652295575|ref|WP_026707692.1|	gi|652295575|ref|WP_026707692.1|	0	1	0	>gi|652295575|ref|WP_026707692.1| hypothetical protein [Flavobacterium frigidarium]
gi|652397651|ref|WP_026793455.1|	gi|652397651|ref|WP_026793455.1|	0	0	1	>gi|652397651|ref|WP_026793455.1| MULTISPECIES: hypothetical protein [Planktothrix]
gi|652403587|ref|WP_026799363.1|	gi|652403587|ref|WP_026799363.1|	0	1	1	>gi|652403587|ref|WP_026799363.1| UDP-N-acetylenolpyruvoylglucosamine reductase [Pontibacillus halophilus]^Agi|652403587^Agi|652403587
gi|652866269|ref|WP_027135370.1|	gi|652866269|ref|WP_027135370.1|	0	1	0	>gi|652866269|ref|WP_027135370.1| acetyl-CoA acetyltransferase [Geminicoccus roseus]^Agi|652866269^Agi|652866269
gi|652924733|ref|WP_027178544.1|	gi|652924733|ref|WP_027178544.1|	2	0	3	>gi|652924733|ref|WP_027178544.1| adenylylsulfate reductase [Desulfovibrio bastinii]
gi|652989681|ref|WP_027242261.1|;gi|497496234|ref|WP_009810432.1|	gi|652989681|ref|WP_027242261.1|	1	4	3	>gi|652989681|ref|WP_027242261.1| porin [Phaeobacter arcticus]^Agi|652989681;>gi|497496234|ref|WP_009810432.1| porin [Roseobacter sp. MED193]
gi|652998652|ref|WP_027250899.1|	gi|652998652|ref|WP_027250899.1|	1	0	0	>gi|652998652|ref|WP_027250899.1| sugar ABC transporter substrate-binding protein [Photobacterium halotolerans]
gi|653055957|ref|WP_027307428.1|;gi|310659594|ref|YP_003937315.1|;gi|648269915|ref|WP_026051064.1|	gi|653055957|ref|WP_027307428.1|	0	0	5	>gi|653055957|ref|WP_027307428.1| glutamate dehydrogenase [Caloramator sp. ALD01];>gi|310659594|ref|YP_003937315.1| glutamate dehydrogenase, NADP-specific [[Clostridium] sticklandii];>gi|648269915|ref|WP_026051064.1| glutamate dehydrogenase [Clostridium tu
gi|653076144|ref|WP_027326892.1|;gi|501874681|ref|WP_012662063.1|;gi|495614435|ref|WP_008339014.1|;gi|489033341|ref|WP_002943715.1|	gi|653076144|ref|WP_027326892.1|	0	0	1	>gi|653076144|ref|WP_027326892.1| 50S ribosomal protein L25 [Helicobacter pametensis];>gi|501874681|ref|WP_012662063.1| 50S ribosomal protein L25 [Campylobacter lari];>gi|495614435|ref|WP_008339014.1| 50S ribosomal protein L25 [Sulfurimonas gotlandica];>gi
gi|653076657|ref|WP_027327398.1|	gi|653076657|ref|WP_027327398.1|	0	0	1	>gi|653076657|ref|WP_027327398.1| flagellin B [Helicobacter pametensis]
gi|653103006|ref|WP_027353076.1|;gi|527026082|ref|WP_020877727.1|	gi|653103006|ref|WP_027353076.1|	3	0	2	>gi|653103006|ref|WP_027353076.1| heterodisulfide reductase subunit A [Desulfosarcina sp. BuS5]^Agi|653103006;>gi|527026082|ref|WP_020877727.1| methyl-viologen-reducing hydrogenase delta subunit [Desulfococcus multivorans]
gi|653103204|ref|WP_027353270.1|	gi|653103204|ref|WP_027353270.1|	0	0	1	>gi|653103204|ref|WP_027353270.1| aldehyde:ferredoxin oxidoreductase [Desulfosarcina sp. BuS5]
gi|653627546|gb|KEA57083.1|	gi|653627546|gb|KEA57083.1|	3	3	4	>gi|653627546|gb|KEA57083.1| cysteine ABC transporter substrate-binding protein [Burkholderia cenocepacia]^Agi|653627546^Agi|653627546
gi|653628924|gb|KEA58418.1|	gi|653628924|gb|KEA58418.1|	2	3	5	>gi|653628924|gb|KEA58418.1| Phasin (PHA-granule associated protein) [Burkholderia cenocepacia]^Agi|653628924^Agi|653628924
gi|653631651|gb|KEA61053.1|	gi|653631651|gb|KEA61053.1|	0	3	2	>gi|653631651|gb|KEA61053.1| hypothetical protein DT99_02775 [Burkholderia cenocepacia]^Agi|653631651
gi|654268397|ref|WP_027783552.1|	gi|654268397|ref|WP_027783552.1|	0	4	1	>gi|654268397|ref|WP_027783552.1| ABC transporter [Burkholderia cepacia]
gi|654270133|ref|WP_027785288.1|;gi|499672314|ref|WP_011353048.1|	gi|654270133|ref|WP_027785288.1|	2	3	2	>gi|654270133|ref|WP_027785288.1| multidrug transporter [Burkholderia cepacia]^Agi|654270133^Agi|654270133;>gi|499672314|ref|WP_011353048.1| multidrug transporter [Burkholderia lata]^Agi|499672314
gi|654272099|ref|WP_027787251.1|	gi|654272099|ref|WP_027787251.1|	3	6	5	>gi|654272099|ref|WP_027787251.1| acetyl-CoA acetyltransferase [Burkholderia cepacia]^Agi|654272099^Agi|654272099
gi|654302086|ref|WP_027815726.1|	gi|654302086|ref|WP_027815726.1|	1	0	1	>gi|654302086|ref|WP_027815726.1| preprotein translocase subunit SecB [Burkholderia bannensis]^Agi|654302086
gi|654527606|ref|WP_027995731.1|;gi|495109584|ref|WP_007834406.1|;gi|170731458|ref|YP_001763405.1|;gi|161523265|ref|YP_001578277.1|;gi|120609970|ref|YP_969648.1|;gi|187930601|ref|YP_001901088.1|	gi|654527606|ref|WP_027995731.1|	1	1	1	>gi|654527606|ref|WP_027995731.1| ABC transporter permease [Simplicispira psychrophila];>gi|495109584|ref|WP_007834406.1| ABC transporter permease [Variovorax sp. CF313];>gi|170731458|ref|YP_001763405.1| branched chain amino acid ABC transporter periplasmi
gi|654556096|ref|WP_028023488.1|	gi|654556096|ref|WP_028023488.1|	0	1	0	>gi|654556096|ref|WP_028023488.1| methanol dehydrogenase [Enterovibrio calviensis]
gi|654747472|ref|WP_028202685.1|;gi|499673108|ref|WP_011353842.1|;gi|325524891|gb|EGD02832.1|;gi|544727486|ref|WP_021157330.1|;gi|667783348|ref|WP_031401823.1|	gi|654747472|ref|WP_028202685.1|	0	1	2	>gi|654747472|ref|WP_028202685.1| ABC transporter substrate-binding protein [Burkholderia nodosa];>gi|499673108|ref|WP_011353842.1| ABC transporter substrate-binding protein [Burkholderia lata];>gi|325524891|gb|EGD02832.1| lysine/arginine/ornithine ABC tra
gi|654788498|ref|WP_028242494.1|	gi|654788498|ref|WP_028242494.1|	1	1	1	>gi|654788498|ref|WP_028242494.1| hypothetical protein [Pseudobutyrivibrio ruminis]^Agi|654788498
gi|654858098|ref|WP_028310427.1|	gi|654858098|ref|WP_028310427.1|	0	0	2	>gi|654858098|ref|WP_028310427.1| molecular chaperone GroEL [Derxia gummosa]
gi|654871919|ref|WP_028323959.1|	gi|654871919|ref|WP_028323959.1|	2	0	0	>gi|654871919|ref|WP_028323959.1| hydroxylamine reductase [Desulfatirhabdium butyrativorans]
gi|654954551|ref|WP_028404482.1|	gi|654954551|ref|WP_028404482.1|	1	1	0	>gi|654954551|ref|WP_028404482.1| metallophosphoesterase [Bacillus sp. J13]^Agi|654954551^Agi|654954551
gi|655016300|ref|WP_028465267.1|	gi|655016300|ref|WP_028465267.1|	2	0	0	>gi|655016300|ref|WP_028465267.1| ABC transporter substrate-binding protein [Nisaea denitrificans]
gi|655017238|ref|WP_028466203.1|	gi|655017238|ref|WP_028466203.1|	1	2	0	>gi|655017238|ref|WP_028466203.1| hypothetical protein [Nisaea denitrificans]^Agi|655017238
gi|655100484|ref|WP_028548260.1|	gi|655100484|ref|WP_028548260.1|	1	1	1	>gi|655100484|ref|WP_028548260.1| hypothetical protein [Paenibacillus sp. UNC451MF]
gi|655133527|ref|WP_028580570.1|	gi|655133527|ref|WP_028580570.1|	8	0	4	>gi|655133527|ref|WP_028580570.1| adenylylsulfate reductase [Desulfobulbus japonicus]^Agi|655133527
gi|655136563|ref|WP_028583493.1|	gi|655136563|ref|WP_028583493.1|	2	0	0	>gi|655136563|ref|WP_028583493.1| taurine--pyruvate aminotransferase [Desulfobulbus mediterraneus]
gi|655138887|ref|WP_028585759.1|	gi|655138887|ref|WP_028585759.1|	0	0	2	>gi|655138887|ref|WP_028585759.1| thioredoxin peroxidase [Desulfobulbus mediterraneus]
gi|655323054|ref|WP_028731390.1|	gi|655323054|ref|WP_028731390.1|	0	0	1	>gi|655323054|ref|WP_028731390.1| porin [Pandoraea sp. E26]
gi|655449430|ref|WP_028832978.1|	gi|655449430|ref|WP_028832978.1|	0	0	1	>gi|655449430|ref|WP_028832978.1| hypothetical protein [Proteobacteria bacterium JGI 0000113-E04]
gi|655494020|ref|WP_028875421.1|	gi|655494020|ref|WP_028875421.1|	1	0	0	>gi|655494020|ref|WP_028875421.1| hypothetical protein [Tepidiphilus margaritifer]
gi|655498731|ref|WP_028880053.1|	gi|655498731|ref|WP_028880053.1|	2	0	0	>gi|655498731|ref|WP_028880053.1| amino acid ABC transporter substrate-binding protein [Terasakiella pusilla]
gi|656110392|ref|WP_029133926.1|	gi|656110392|ref|WP_029133926.1|	4	0	3	>gi|656110392|ref|WP_029133926.1| branched-chain amino acid ABC transporter substrate-binding protein [Sedimenticola selenatireducens]^Agi|656110392
gi|656259606|ref|WP_029205871.1|	gi|656259606|ref|WP_029205871.1|	1	0	0	>gi|656259606|ref|WP_029205871.1| amino acid ABC transporter substrate-binding protein [alpha proteobacterium SCGC AAA487-M09]
gi|656324434|ref|WP_029255492.1|	gi|656324434|ref|WP_029255492.1|	1	1	1	>gi|656324434|ref|WP_029255492.1| hypothetical protein, partial [Rhodococcus erythropolis]
gi|657230485|ref|WP_029344181.1|	gi|657230485|ref|WP_029344181.1|	1	0	0	>gi|657230485|ref|WP_029344181.1| hypothetical protein [Lactococcus lactis]
gi|657940227|ref|WP_029641324.1|	gi|657940227|ref|WP_029641324.1|	1	0	1	>gi|657940227|ref|WP_029641324.1| hypothetical protein [alpha proteobacterium Mf 1.05b.01]^Agi|657940227
gi|658435009|ref|WP_029661346.1|	gi|658435009|ref|WP_029661346.1|	0	1	0	>gi|658435009|ref|WP_029661346.1| TonB-dependent receptor [Alteromonas sp. ALT199]
gi|658506988|ref|WP_029702842.1|	gi|658506988|ref|WP_029702842.1|	0	1	0	>gi|658506988|ref|WP_029702842.1| methanol dehydrogenase [Aurantimonas coralicida]
gi|659865646|ref|WP_029912941.1|	gi|659865646|ref|WP_029912941.1|	0	0	1	>gi|659865646|ref|WP_029912941.1| porin [Pelobacter seleniigenes]
gi|660637878|gb|KEO78836.1|	gi|660637878|gb|KEO78836.1|	1	0	1	>gi|660637878|gb|KEO78836.1| glycosylase [Paenibacillus polymyxa]
gi|662160215|ref|WP_030107863.1|	gi|662160215|ref|WP_030107863.1|	1	0	0	>gi|662160215|ref|WP_030107863.1| ABC transporter ATP-binding protein [Kutzneria albida]
gi|663160992|ref|WP_030200110.1|	gi|663160992|ref|WP_030200110.1|	1	0	1	>gi|663160992|ref|WP_030200110.1| glycosyl hydrolase family 3 [Streptomyces sp. NRRL S-87]
gi|663163352|ref|WP_030202454.1|	gi|663163352|ref|WP_030202454.1|	1	1	0	>gi|663163352|ref|WP_030202454.1| transcriptional regulator [Streptomyces sp. NRRL S-87]^Agi|663163352^Agi|663163352
gi|663398328|ref|WP_030394105.1|	gi|663398328|ref|WP_030394105.1|	1	1	1	>gi|663398328|ref|WP_030394105.1| alcohol dehydrogenase [Streptomyces purpeofuscus]^Agi|663398328^Agi|663398328
gi|663476838|gb|KER71523.1|	gi|663476838|gb|KER71523.1|	0	0	1	>gi|663476838|gb|KER71523.1| twin-arginine translocation pathway signal protein [Burkholderia cepacia]
gi|663476862|gb|KER71547.1|;gi|544727375|ref|WP_021157220.1|;gi|493809452|ref|WP_006757176.1|;gi|504710262|ref|WP_014897364.1|	gi|663476862|gb|KER71547.1|	0	2	0	>gi|663476862|gb|KER71547.1| structural protein MipA [Burkholderia cepacia];>gi|544727375|ref|WP_021157220.1| Outer membrane protein V [Burkholderia sp. AU4i];>gi|493809452|ref|WP_006757176.1| structural protein MipA [Burkholderia ambifaria];>gi|504710262|
gi|663695352|ref|WP_030472390.1|	gi|663695352|ref|WP_030472390.1|	1	0	0	>gi|663695352|ref|WP_030472390.1| glycoside hydrolase [Lechevalieria aerocolonigenes]
gi|664348993|ref|WP_030876664.1|	gi|664348993|ref|WP_030876664.1|	1	1	1	>gi|664348993|ref|WP_030876664.1| XRE family transcriptional regulator, partial [Streptomyces varsoviensis]^Agi|664348993
gi|665828167|ref|WP_031196284.1|	gi|665828167|ref|WP_031196284.1|	1	0	0	>gi|665828167|ref|WP_031196284.1| peptide ABC transporter substrate-binding protein, partial [Mesorhizobium sp. LSHC440A00]
gi|665898792|ref|WP_031265998.1|;gi|653146700|ref|WP_027395906.1|;gi|479185204|ref|YP_007815550.1|;gi|640564291|ref|WP_024995360.1|;gi|651640017|ref|WP_026625870.1|;gi|547306845|ref|WP_022038927.1|;gi|498347792|ref|WP_010661948.1|;gi|499125257|ref|WP_010854133.1|;gi|651643211|ref|WP_026629017.1|	gi|665898792|ref|WP_031265998.1|	1	0	0	>gi|665898792|ref|WP_031265998.1| TonB-dependent receptor, partial [Cytophagales bacterium B6];>gi|653146700|ref|WP_027395906.1| hypothetical protein [Aquimarina latercula];>gi|479185204|ref|YP_007815550.1| Outer membrane receptor for ferrienterochelin and
gi|667667250|dbj|BAP18237.1|	gi|667667250|dbj|BAP18237.1|	0	0	1	>gi|667667250|dbj|BAP18237.1| undecaprenyl pyrophosphate synthase [cyanobacterium endosymbiont of Epithemia turgida isolate EtSB Lake Yunoko]
gi|667780736|ref|WP_031399246.1|	gi|667780736|ref|WP_031399246.1|	1	2	1	>gi|667780736|ref|WP_031399246.1| peptidase M23B [Burkholderia sp. MSh1]^Agi|667780736^Agi|667780736
gi|667781397|ref|WP_031399901.1|	gi|667781397|ref|WP_031399901.1|	1	1	1	>gi|667781397|ref|WP_031399901.1| activator protein [Burkholderia sp. MSh1]^Agi|667781397^Agi|667781397
gi|667784707|ref|WP_031403151.1|	gi|667784707|ref|WP_031403151.1|	1	3	2	>gi|667784707|ref|WP_031403151.1| multidrug transporter, partial [Burkholderia sp. MSh1]^Agi|667784707^Agi|667784707
gi|668742070|gb|KFC23289.1|	gi|668742070|gb|KFC23289.1|	0	0	1	>gi|668742070|gb|KFC23289.1| 50S ribosomal protein L18 [Epilithonimonas lactis]
gi|670464480|ref|WP_031413261.1|	gi|670464480|ref|WP_031413261.1|	1	0	0	>gi|670464480|ref|WP_031413261.1| 3-hydroxyisobutyrate dehydrogenase [Brevibacillus laterosporus]
gi|670501226|ref|WP_031449163.1|;gi|408417903|ref|YP_006759317.1|	gi|670501226|ref|WP_031449163.1|	1	0	2	>gi|670501226|ref|WP_031449163.1| heterodisulfide reductase subunit A [Desulfobacula sp. TS];>gi|408417903|ref|YP_006759317.1| quinone interacting membrane bound oxidoreductase QmoB [Desulfobacula toluolica Tol2]
gi|670502481|ref|WP_031450382.1|	gi|670502481|ref|WP_031450382.1|	1	0	0	>gi|670502481|ref|WP_031450382.1| formate--tetrahydrofolate ligase, partial [Desulfobacula sp. TS]^Agi|670502481
gi|670502483|ref|WP_031450384.1|;gi|550911423|ref|WP_022664446.1|	gi|670502483|ref|WP_031450384.1|	0	0	2	>gi|670502483|ref|WP_031450384.1| carbon monoxide dehydrogenase [Desulfobacula sp. TS];>gi|550911423|ref|WP_022664446.1| carbon monoxide dehydrogenase [Desulfospira joergensenii]^Agi|550911423
gi|670929732|gb|AII45693.1|	gi|670929732|gb|AII45693.1|	1	1	1	>gi|670929732|gb|AII45693.1| MFS transporter permease [Synechococcus sp. KORDI-49]
gi|671498214|ref|WP_031487227.1|	gi|671498214|ref|WP_031487227.1|	1	0	0	>gi|671498214|ref|WP_031487227.1| diguanylate cyclase [Streptomyces bicolor]
gi|671544252|ref|WP_031527710.1|	gi|671544252|ref|WP_031527710.1|	1	1	0	>gi|671544252|ref|WP_031527710.1| TonB-dependent receptor [Dyadobacter crusticola]^Agi|671544252
gi|672309088|gb|KFG71629.1|	gi|672309088|gb|KFG71629.1|	0	1	0	>gi|672309088|gb|KFG71629.1| acyl carrier protein [Streptomyces mutabilis]
gi|672832279|gb|KFH76622.1|	gi|672832279|gb|KFH76622.1|	0	2	0	>gi|672832279|gb|KFH76622.1| 30S ribosomal protein S6, partial [Escherichia coli]
gi|78065110|ref|YP_367879.1|	gi|78065110|ref|YP_367879.1|	0	0	2	>gi|78065110|ref|YP_367879.1| outer membrane protein, (porin) [Burkholderia lata]
gi|78776373|ref|YP_392688.1|	gi|78776373|ref|YP_392688.1|	0	0	3	>gi|78776373|ref|YP_392688.1| flagellin-like protein [Sulfurimonas denitrificans DSM 1251]
gi|82523906|emb|CAI78629.1|	gi|82523906|emb|CAI78629.1|	0	0	1	>gi|82523906|emb|CAI78629.1| NADH:flavin oxidoreductases, Old Yellow Enzyme family [uncultured delta proteobacterium]
gi|90426400|ref|YP_534770.1|;gene_MESSINA_36482	gi|90426400|ref|YP_534770.1|	0	0	2	>gi|90426400|ref|YP_534770.1| heat shock protein 90 [Rhodopseudomonas palustris BisB18];>gene_MESSINA_36482
gi|91773642|ref|YP_566334.1|	gi|91773642|ref|YP_566334.1|	1	0	0	>gi|91773642|ref|YP_566334.1| S-layer-related protein [Methanococcoides burtonii DSM 6242]
gi|91786959|ref|YP_547911.1|	gi|91786959|ref|YP_547911.1|	1	0	0	>gi|91786959|ref|YP_547911.1| diguanylate cyclase [Polaromonas sp. JS666]

## Sheet: Panel A
Protein IDs	Majority protein IDs	Peptide counts (all)	Peptide counts (razor+unique)	Peptide counts (unique)	Fasta headers	Number of proteins	Peptides	Razor + unique peptides	Unique peptides	Peptides Haven	Peptides Messina	Peptides Priolo	Razor + unique peptides Haven	Razor + unique peptides Messina	Razor + unique peptides Priolo	Unique peptides Haven	Unique peptides Messina	Unique peptides Priolo	Sequence coverage [%]	Unique + razor sequence coverage [%]	Unique sequence coverage [%]	Mol. weight [kDa]	Sequence length	Sequence lengths	Fraction average	Fraction 1	Fraction 2	Fraction 3	Fraction 4	Fraction 5	Fraction 6	Fraction 7	Fraction 8	Fraction 9	Fraction 10	Q-value	Sequence coverage Haven [%]	Sequence coverage Messina [%]	Sequence coverage Priolo [%]	Intensity	Intensity Haven	Intensity Messina	Intensity Priolo	iBAQ	iBAQ Haven	iBAQ Messina	iBAQ Priolo	MS/MS Count	Only identified by site
CON__A2A5Y0;CON__Q9D646	CON__A2A5Y0;CON__Q9D646	2;1	1;1	1;1	>A2A5Y0 TREMBL:A2A5Y0 Tax_Id=10090 Gene_Symbol=Krt31 keratin complex 1, acidic, gene 1;>Q9D646 TREMBL:Q9D646 Tax_Id=10090 Gene_Symbol=Krt34 10 days neonate skin cDNA, RIKEN full-length enriched library, clone:4733401E01 product:keratin complex 1, acidic, g	2	2	1	1	2	1	1	1	0	0	1	0	0	4.8	3.1	3.1	47.117	416	416;392	7							1				0	4.8	1.7	1.7	69655	69655	0	0	2579.8	2579.8	0	0	1
CON__ENSEMBL:ENSP00000377550;CON__P13646-1	CON__ENSEMBL:ENSP00000377550;CON__P13646-1	11;10	4;4	3;3	>ENSEMBL:ENSP00000377550 Tax_Id=9606 Gene_Symbol=KRT13 46 kDa protein;>P13646-1 SWISS-PROT:P13646-1 Tax_Id=9606 Gene_Symbol=KRT13 Isoform 1 of Keratin, type I cytoskeletal 13	2	11	4	3	7	9	8	2	2	3	2	2	2	24.8	10.7	8.6	45.771	420	420;458	5.5	1	1		1	3			3	1		0	15.5	19.5	18.3	1316400	130980	451790	733650	50631	5037.5	17377	28217	10
CON__P00761	CON__P00761	4	4	4	>P00761 SWISS-PROT:P00761|TRYP_PIG Trypsin - Sus scrofa (Pig).	1	4	4	4	4	4	4	4	4	4	4	4	4	25.1	25.1	25.1	24.409	231	231	5.5	33	37	30	35	32	34	34	40	34	30	0	25.1	25.1	25.1	5006300000	1373800000	1522300000	2110100000	455110000	124890000	138390000	191830000	598
CON__P02533;CON__A2A4G1;CON__P19001;CON__Q61782;CON__P05784;CON__P35900;CON__Q92764;CON__Q9D312;CON__A2AB72;CON__Q497I4;CON__O76015;CON__O76013;CON__Q7Z3Y9;CON__O76014;CON__REFSEQ:XP_986630	CON__P02533	24;6;4;3;2;1;1;1;1;1;1;1;1;1;1	12;0;0;2;0;0;0;0;0;0;0;0;0;0;0	3;0;0;1;0;0;0;0;0;0;0;0;0;0;0	>P02533 SWISS-PROT:P02533 Tax_Id=9606 Gene_Symbol=KRT14 Keratin, type I cytoskeletal 14	15	24	12	3	21	18	22	9	7	11	3	2	2	55.9	34.1	11.9	51.621	472	472;456;403;93;423;424;425;431;453;455;456;467;468;471;476	4.75	24	11	7	11	14	23	7	5	8	8	0	48.7	42.2	51.5	106350000	25269000	33680000	47397000	3667100	871350	1161400	1634400	187
CON__P02535-1;CON__Q2M2I5	CON__P02535-1	11;2	1;0	0;0	>P02535-1 SWISS-PROT:P02535-1 Tax_Id=10090 Gene_Symbol=Krt10 Isoform 1 of Keratin, type I cytoskeletal 10	2	11	1	0	10	11	10	0	1	0	0	0	0	15.1	1.6	0	57.769	570	570;525	2.33	1	1		1							0	13.5	15.1	13.5	166260	0	166260	0	6394.5	0	6394.5	0	4
CON__P02538;CON__O95678;CON__Q8VED5;CON__P05787;CON__H-INV:HIT000292931	CON__P02538	23;6;5;4;2	2;0;0;0;0	2;0;0;0;0	>P02538 SWISS-PROT:P02538 Tax_Id=9606 Gene_Symbol=KRT6A Keratin, type II cytoskeletal 6A	5	23	2	2	22	21	20	2	2	2	2	2	2	39.9	3.5	3.5	60.044	564	564;551;531;483;443	5.43	2	2	3		5	2	1	1	3	2	0	38.5	37.8	34.9	3409000	1215600	857530	1335900	113630	40519	28584	44530	24
CON__P02666	CON__P02666	1	1	1	>P02666 SWISS-PROT:P02666 Beta-casein - Bos taurus (Bovine).	1	1	1	1	0	0	1	0	0	1	0	0	1	9.1	9.1	9.1	23.583	209	209	7							1				1	0	0	9.1	59298	0	0	59298	9883	0	0	9883	1	+
CON__P02768-1	CON__P02768-1	10	10	7	>P02768-1 SWISS-PROT:P02768-1 Tax_Id=9606 Gene_Symbol=ALB Isoform 1 of Serum albumin precursor	1	10	10	7	3	8	7	3	8	7	3	6	5	16.7	16.7	13.1	69.366	609	609	4.58	6	3	2	4	11	6	2	1	3		0	5.1	14.8	12	6885400	61910	3639300	3184200	191260	1719.7	101090	88450	45
CON__P02769	CON__P02769	4	1	1	>P02769 SWISS-PROT:P02769 (Bos taurus) Bovine serum albumin precursor	1	4	1	1	0	2	3	0	0	1	0	0	1	5.8	2.1	2.1	69.293	607	607	5.2					4	1					0	0	3.5	4.6	286510	0	0	286510	7162.8	0	0	7162.8	10
CON__P04259	CON__P04259	23	1	1	>P04259 SWISS-PROT:P04259 Tax_Id=9606 Gene_Symbol=KRT6B Keratin, type II cytoskeletal 6B	1	23	1	1	22	20	20	1	0	1	1	0	1	39.9	3	3	59.998	564	564	4.6		1	1		2			1			1	38.5	34.8	34.9	569420	311280	0	258140	18981	10376	0	8604.5	6	+
CON__P04264;CON__H-INV:HIT000016045	CON__P04264	37;2	37;2	26;0	>P04264 SWISS-PROT:P04264 Tax_Id=9606 Gene_Symbol=KRT1 Keratin, type II cytoskeletal 1	2	37	37	26	31	36	34	31	36	34	21	25	24	52.2	52.2	39.4	66.017	644	644;99	4.84	252	192	99	194	193	127	97	127	129	103	0	46.3	49.7	50.9	5754800000	1373000000	2576900000	1804900000	185640000	44289000	83126000	58224000	2352
CON__P08727	CON__P08727	8	1	1	>P08727 SWISS-PROT:P08727 Tax_Id=9606 Gene_Symbol=KRT19 Keratin, type I cytoskeletal 19	1	8	1	1	5	6	6	0	1	0	0	1	0	16.8	2.2	2.2	44.091	400	400	5					1						0	9	11	12	56369	0	56369	0	1818.4	0	1818.4	0	1
CON__P08779;CON__Q9Z2K1;CON__Q3ZAW8	CON__P08779	24;9;9	20;7;7	11;3;3	>P08779 SWISS-PROT:P08779 Tax_Id=9606 Gene_Symbol=KRT16 Keratin, type I cytoskeletal 16	3	24	20	11	24	20	21	20	16	17	11	9	9	53.3	48	29.2	51.267	473	473;469;474	4.99	52	21	9	25	23	62	16	20	18	17	0	53.3	44.6	51.2	242030000	94965000	49673000	97388000	8345700	3274700	1712800	3358200	360
CON__P13645;CON__Q148H6;CON__Q7Z3Y7;CON__Q7Z3Z0;CON__Q7Z3Y8	CON__P13645	28;3;3;2;2	28;3;3;2;2	16;1;1;1;1	>P13645 SWISS-PROT:P13645 Tax_Id=9606 Gene_Symbol=KRT10 Keratin, type I cytoskeletal 10	5	28	28	16	28	28	28	28	28	28	16	16	16	44	44	31.2	59.51	593	593;464;486;450;459	5.09	131	87	43	76	109	88	57	60	77	65	0	44	44	44	1714900000	358810000	632840000	723230000	65957000	13800000	24340000	27817000	1137
CON__P13647;CON__Q9H552	CON__P13647	25;2	20;0	5;0	>P13647 SWISS-PROT:P13647 Tax_Id=9606 Gene_Symbol=KRT5 Keratin, type II cytoskeletal 5	2	25	20	5	23	25	22	18	20	17	5	5	4	41.5	35.1	9.3	62.378	590	590;499	4.98	56	34	17	31	41	36	19	26	28	24	0	37.5	41.5	36.9	222610000	51146000	86938000	84529000	7181100	1649900	2804500	2726800	409
CON__P19013	CON__P19013	8	5	4	>P19013 SWISS-PROT:P19013 Tax_Id=9606 Gene_Symbol=KRT4 keratin 4	1	8	5	4	5	8	6	2	5	3	1	4	2	13.6	9.3	7.2	63.91	594	594	4.32	2	4		4	5		1	3			0	7.9	13.6	10.8	2183000	559830	1378400	244760	70420	18059	44466	7895.3	26
CON__P20930	CON__P20930	1	1	1	>P20930 SWISS-PROT:P20930 Tax_Id=9606 Gene_Symbol=FLG Filaggrin	1	1	1	1	1	0	1	1	0	1	1	0	1	0.2	0.2	0.2	435.16	4061	4061	6.67	1								1	1	0.0016949	0.2	0	0.2	197460	33751	0	163710	940.27	160.72	0	779.56	4
CON__P35527;gi|545865|gb|AAB30179.1|;gi|494950204|ref|WP_007676232.1|;gi|516263557|ref|WP_017667520.1|	CON__P35527	27;1;1;1	26;1;1;1	25;1;0;0	>P35527 SWISS-PROT:P35527 Tax_Id=9606 Gene_Symbol=KRT9 Keratin, type I cytoskeletal 9	4	27	26	25	23	24	27	22	23	26	21	22	25	46.5	46.5	45.4	62.129	623	623;24;97;300	4.75	106	77	43	84	73	46	36	39	52	46	0	43.5	44.9	46.5	2006600000	248210000	938620000	819770000	77177000	9546400	36101000	31530000	929
CON__P35908;CON__P07744;CON__Q9DCV7;CON__Q3KNV1;CON__P08729	CON__P35908	32;2;1;1;1	30;2;1;1;1	22;0;0;0;0	>P35908 SWISS-PROT:P35908 Tax_Id=9606 Gene_Symbol=KRT2 Keratin, type II cytoskeletal 2 epidermal	5	32	30	22	24	30	27	22	28	25	15	20	18	50.9	47.8	37.1	65.865	645	645;525;457;469;469	4.88	142	78	42	73	87	56	42	59	68	57	0	40.9	44.2	49	919180000	255550000	360360000	303280000	23569000	6552500	9240000	7776400	906
CON__P48668	CON__P48668	23	12	0	>P48668 SWISS-PROT:P48668 Tax_Id=9606 Gene_Symbol=KRT6C Keratin, type II cytoskeletal 6C	1	23	12	0	22	21	20	11	10	10	0	0	0	39.9	22.5	0	60.024	564	564	4.18	30	13	3	9	25	13	2	7	6	4	0	38.5	37.8	34.9	40564000	27415000	3430700	9718800	1352100	913820	114360	323960	157
CON__Q01546	CON__Q01546	6	1	1	>Q01546 SWISS-PROT:Q01546 Tax_Id=9606 Gene_Symbol=KRT76 Keratin, type II cytoskeletal 2 oral	1	6	1	1	5	5	4	1	0	0	1	0	0	6.9	1.6	1.6	65.87	638	638	7							1				0.0090226	6.9	5.3	5.3	37559	37559	0	0	1043.3	1043.3	0	0	1
CON__Q04695	CON__Q04695	17	8	3	>Q04695 SWISS-PROT:Q04695 Tax_Id=9606 Gene_Symbol=KRT17 Keratin, type I cytoskeletal 17	1	17	8	3	13	12	13	5	4	4	2	1	2	37.7	19.7	7.2	48.105	432	432	4.75	6			1		8	4		1		0	29.2	24.3	28.5	1804900	770240	236190	798430	62237	26560	8144.5	27532	24
CON__Q9UE12;CON__Q15323;CON__Q6NTB9;CON__O76009;CON__Q14532	CON__Q9UE12;CON__Q15323;CON__Q6NTB9;CON__O76009;CON__Q14532	3;3;2;2;2	2;2;2;2;1	1;1;1;1;1	>Q9UE12 TREMBL:Q9UE12 Type I hair keratin 1 - Homo sapiens (Human).;>Q15323 SWISS-PROT:Q15323 Keratin, type I cuticular HA1 (Hair keratin, type I HA1);>Q6NTB9 TREMBL:Q6NTB9 Type I hair keratin 3A - Homo sapiens (Human).;>O76009 SWISS-PROT:O76009 Keratin, t	5	3	2	1	1	3	1	0	2	0	0	1	0	7.2	5.5	3.1	47.237	416	416;416;404;404;448	5					2						0	1.7	7.2	1.7	67040	0	67040	0	2578.5	0	2578.5	0	2
CON__Q32MB2;CON__Q7RTS7;CON__Q3SY84	CON__Q32MB2;CON__Q7RTS7;CON__Q3SY84	5;4;3	1;1;1	0;0;0	>Q32MB2 TREMBL:Q32MB2;Q86Y46 Tax_Id=9606 Gene_Symbol=KRT73 Keratin-73;>Q7RTS7 SWISS-PROT:Q7RTS7 Tax_Id=9606 Gene_Symbol=KRT74 Keratin, type II cytoskeletal 74;>Q3SY84 SWISS-PROT:Q3SY84 Tax_Id=9606 Gene_Symbol=KRT71 Keratin, type II cytoskeletal 71	3	5	1	0	5	5	5	1	1	1	0	0	0	9.3	2.2	0	58.923	540	540;529;523	6.26	2	1	2		2	4	3	4	3	2	0	9.3	9.3	9.3	4486600	813980	1078700	2593900	154710	28068	37196	89446	21
CON__Q5D862	CON__Q5D862	1	1	1	>Q5D862 SWISS-PROT:Q5D862 Tax_Id=9606 Gene_Symbol=FLG2 Filaggrin-2	1	1	1	1	1	1	1	1	1	1	1	1	1	0.5	0.5	0.5	248.07	2391	2391	5.42	3	2		2	3	2	1	2	2	2	0	0.5	0.5	0.5	1669300	314130	551640	803540	22558	4245	7454.6	10859	22
CON__Q6IFX2	CON__Q6IFX2	13	1	0	>Q6IFX2 SWISS-PROT:Q6IFX2 Tax_Id=10090 Gene_Symbol=Krt42 Keratin, type I cytoskeletal 42	1	13	1	0	10	9	11	0	1	0	0	0	0	30.3	1.8	0	50.133	452	452	5					1						1	23.5	20.8	26.3	27321	0	27321	0	942.11	0	942.11	0	0	+
CON__Q9NSB2;CON__Q6ISB0	CON__Q9NSB2;CON__Q6ISB0	2;2	1;1	1;1	>Q9NSB2 SWISS-PROT:Q9NSB2 Keratin, type II cuticular Hb4 (Hair keratin, type II Hb4) - Homo sapiens (Human).;>Q6ISB0 TREMBL:Q6ISB0 Keratin, hair, basic, 4 - Homo sapiens (Human).	2	2	1	1	2	1	1	1	0	0	1	0	0	3.2	2	2	64.895	600	600;600	7							1				0.0092879	3.2	1.2	1.2	45108	45108	0	0	1187	1187	0	0	1
CON__Q6KB66-1;CON__Q0VBK2	CON__Q6KB66-1	6;1	6;1	6;1	>Q6KB66-1 SWISS-PROT:Q6KB66-1 Tax_Id=9606 Gene_Symbol=KRT80 Isoform 1 of Keratin, type II cytoskeletal 80	2	6	6	6	1	5	1	1	5	1	1	5	1	15.7	15.7	15.7	50.525	452	452;452	3.25	6		1	1	1	1	1	1			0	3.1	12.6	2.7	534590	0	443610	90983	16200	0	13443	2757.1	12
CON__Q8N1N4-2;CON__Q7RTT2	CON__Q8N1N4-2;CON__Q7RTT2	10;10	10;10	9;9	>Q8N1N4-2 SWISS-PROT:Q8N1N4-2 Tax_Id=9606 Gene_Symbol=KRT78 Isoform 2 of Keratin, type II cytoskeletal 78;>Q7RTT2 TREMBL:Q7RTT2 Tax_Id=9606 Gene_Symbol=KRT78 Keratin-78	2	10	10	9	6	9	5	6	9	5	5	8	4	21.1	21.1	19.2	56.964	521	521;521	4.11	19	6	1	6	8	5	1	3	5	3	0	11.5	19.4	10.2	4695800	407790	2226800	2061100	161920	14062	76788	71073	71
CON__Q7Z794	CON__Q7Z794	6	4	3	>Q7Z794 SWISS-PROT:Q7Z794 Tax_Id=9606 Gene_Symbol=KRT77 Keratin 77	1	6	4	3	4	5	5	2	3	3	1	2	2	11.1	7.8	5.7	61.802	578	578	5.43	3	2		3	3	3	1	1	3	2	0	7.4	9.5	9	1292100	355760	419640	516670	41680	11476	13537	16667	25
CON__Q86YZ3	CON__Q86YZ3	3	3	3	>Q86YZ3 SWISS-PROT:Q86YZ3 Tax_Id=9606 Gene_Symbol=HRNR Hornerin	1	3	3	3	0	3	1	0	3	1	0	3	1	2.2	2.2	2.2	282.39	2850	2850	2.86	4			1		2					0	0	2.2	0.8	1490000	0	1207300	282720	17529	0	14203	3326.1	12
CON__Q8BGZ7	CON__Q8BGZ7	7	1	1	>Q8BGZ7 TREMBL:Q8BGZ7;Q99MH7 Tax_Id=10090 Gene_Symbol=Krt75 10 days neonate skin cDNA, RIKEN full-length enriched library, clone:4732475I03 product:CYTOKERATIN homolog	1	7	1	1	7	7	7	1	1	1	1	1	1	12.2	1.8	1.8	59.74	551	551	3.5	2	3		1		1				1	0	12.2	12.2	12.2	1342200	455780	219590	666870	43298	14703	7083.7	21512	10
CON__Q9QWL7	CON__Q9QWL7	16	1	1	>Q9QWL7 SWISS-PROT:Q9QWL7 Tax_Id=10090 Gene_Symbol=Krt17 Keratin, type I cytoskeletal 17	1	16	1	1	12	11	12	1	0	0	1	0	0	36.3	3	3	48.161	433	433	7							1				0	26.6	22.6	25.6	39786	39786	0	0	1420.9	1420.9	0	0	1
gi|499817797|ref|WP_011498531.1|;gene_HAVEN_1117	gi|499817797|ref|WP_011498531.1|;gene_HAVEN_1117	1;1	1;1	1;1	>gi|499817797|ref|WP_011498531.1| proteasome subunit beta [Methanococcoides burtonii];>gene_HAVEN_1117	2	1	1	1	1	0	0	1	0	0	1	0	0	8.6	8.6	8.6	22.885	210	210;210	9									1		0	8.6	0	0	17772	17772	0	0	1367.1	1367.1	0	0	1
gene_HAVEN_1318;gene_MESSINA_19726;gene_MESSINA_23460;gi|571211858|emb|CDK74231.1|;gene_MESSINA_13730;gi|157371873|ref|YP_001479862.1|	gene_HAVEN_1318;gene_MESSINA_19726;gene_MESSINA_23460;gi|571211858|emb|CDK74231.1|;gene_MESSINA_13730;gi|157371873|ref|YP_001479862.1|	2;1;1;1;1;1	2;1;1;1;1;1	2;1;1;1;1;1	>gene_HAVEN_1318;>gene_MESSINA_19726;>gene_MESSINA_23460;>gi|571211858|emb|CDK74231.1| Serine hydroxymethyltransferase [Klebsiella pneumoniae IS22];>gene_MESSINA_13730;>gi|157371873|ref|YP_001479862.1| serine hydroxymethyltransferase [Serratia proteamacula	6	2	2	2	0	1	1	0	1	1	0	1	1	4.3	4.3	4.3	45.221	417	417;139;220;402;412;417	6						2					0	0	2.2	2.2	156720	0	116340	40382	7836.2	0	5817.1	2019.1	1
gene_MESSINA_7277;gi|493612370|ref|WP_006564713.1|;gi|659894439|ref|WP_029941112.1|;gi|657880108|ref|WP_029584566.1|;gi|387128170|ref|YP_006296775.1|;gi|300022537|ref|YP_003755148.1|;gi|114570349|ref|YP_757029.1|;gene_MESSINA_7275;gene_MESSINA_27635;gene_MESSINA_21321;gi|386859618|ref|YP_006272324.1|;gene_HAVEN_1806;gi|498340680|ref|WP_010654836.1|	gene_MESSINA_7277;gi|493612370|ref|WP_006564713.1|;gi|659894439|ref|WP_029941112.1|;gi|657880108|ref|WP_029584566.1|;gi|387128170|ref|YP_006296775.1|;gi|300022537|ref|YP_003755148.1|;gi|114570349|ref|YP_757029.1|;gene_MESSINA_7275;gene_MESSINA_27635;gene_MESSINA_21321;gi|386859618|ref|YP_006272324.1|;gene_HAVEN_1806;gi|498340680|ref|WP_010654836.1|	1;1;1;1;1;1;1;1;1;1;1;1;1	1;1;1;1;1;1;1;1;1;1;1;1;1	1;1;1;1;1;1;1;1;1;1;1;1;1	>gene_MESSINA_7277;>gi|493612370|ref|WP_006564713.1| 30S ribosomal protein S7 [Helicobacter suis];>gi|659894439|ref|WP_029941112.1| 30S ribosomal protein S7 [Sphingomonas astaxanthinifaciens];>gi|657880108|ref|WP_029584566.1| 30S ribosomal protein S7 [Brad	13	1	1	1	1	1	1	1	1	1	1	1	1	12.5	12.5	12.5	11.62	104	104;127;156;156;156;156;156;156;156;156;157;157;175	10										3	0	12.5	12.5	12.5	1144600	398620	178130	567900	190770	66436	29688	94650	3
gene_HAVEN_1868	gene_HAVEN_1868	1	1	1	>gene_HAVEN_1868	1	1	1	1	1	0	0	1	0	0	1	0	0	14.9	14.9	14.9	8.2797	74	74	6						1					1	14.9	0	0	642530	642530	0	0	214180	214180	0	0	1	+
gene_PRIOLO_4644;gene_HAVEN_257;gene_HAVEN_1925	gene_PRIOLO_4644;gene_HAVEN_257;gene_HAVEN_1925	1;1;1	1;1;1	1;1;1	>gene_PRIOLO_4644;>gene_HAVEN_257;>gene_HAVEN_1925	3	1	1	1	0	0	1	0	0	1	0	0	1	10.8	10.8	10.8	15.265	148	148;170;170	6						1					0	0	0	10.8	91504	0	0	91504	22876	0	0	22876	1
gene_HAVEN_2080	gene_HAVEN_2080	1	1	1	>gene_HAVEN_2080	1	1	1	1	1	0	1	1	0	1	1	0	1	3.9	3.9	3.9	26.718	254	254	6.5						1	1				0	3.9	0	3.9	1405000	385620	0	1019400	156110	42847	0	113260	2
gene_HAVEN_2160	gene_HAVEN_2160	1	1	1	>gene_HAVEN_2160	1	1	1	1	0	0	1	0	0	1	0	0	1	6.9	6.9	6.9	17.911	173	173	8.5								1	1		0	0	0	6.9	170370	0	0	170370	28394	0	0	28394	2
gene_MESSINA_18740;gene_HAVEN_2612	gene_MESSINA_18740;gene_HAVEN_2612	2;2	2;2	2;2	>gene_MESSINA_18740;>gene_HAVEN_2612	2	2	2	2	0	2	0	0	2	0	0	2	0	10.3	10.3	10.3	20.202	184	184;240	6						2					0	0	10.3	0	172200	0	172200	0	24599	0	24599	0	1
gene_HAVEN_2734;gi|502802464|ref|WP_013037440.1|	gene_HAVEN_2734;gi|502802464|ref|WP_013037440.1|	2;1	1;1	1;1	>gene_HAVEN_2734;>gi|502802464|ref|WP_013037440.1| methanol-5-hydroxybenzimidazolylcobamide methyltransferase [Methanohalophilus mahii]	2	2	1	1	2	0	1	1	0	1	1	0	1	14.2	7.4	7.4	17.128	162	162;256	9								1	2	1	0	14.2	0	7.4	8141900	6991600	0	1150300	1017700	873940	0	143790	7
gene_HAVEN_3851;gi|521995157|ref|WP_020506428.1|;gi|663526731|gb|AIF16898.1|;gi|551330226|ref|WP_022949668.1|;gi|518706536|ref|WP_019867633.1|;gi|220936415|ref|YP_002515314.1|;gene_MESSINA_38419;gi|577000539|emb|CDH47074.1|;gi|519003578|ref|WP_020159453.1|;gi|510838605|ref|WP_016210041.1|;gi|292490683|ref|YP_003526122.1|	gene_HAVEN_3851;gi|521995157|ref|WP_020506428.1|;gi|663526731|gb|AIF16898.1|;gi|551330226|ref|WP_022949668.1|;gi|518706536|ref|WP_019867633.1|;gi|220936415|ref|YP_002515314.1|;gene_MESSINA_38419;gi|577000539|emb|CDH47074.1|;gi|519003578|ref|WP_020159453.1|;gi|510838605|ref|WP_016210041.1|;gi|292490683|ref|YP_003526122.1|	2;2;2;2;2;2;2;2;1;1;1	2;2;2;2;2;2;2;2;1;1;1	1;1;1;1;1;1;1;1;1;1;1	>gene_HAVEN_3851;>gi|521995157|ref|WP_020506428.1| glutamine synthetase [Lamprocystis purpurea];>gi|663526731|gb|AIF16898.1| glutamine synthetase (glnA) [uncultured marine group II/III euryarchaeote KM3_75_E04];>gi|551330226|ref|WP_022949668.1| glutamine s	11	2	2	1	0	0	2	0	0	2	0	0	1	8.3	8.3	3.9	39.619	360	360;467;469;469;469;469;469;471;469;469;469	5.33					2	1					0	0	0	8.3	359410	0	0	359410	27647	0	0	27647	2
gene_HAVEN_4276	gene_HAVEN_4276	1	1	1	>gene_HAVEN_4276	1	1	1	1	1	1	1	1	1	1	1	1	1	31.6	31.6	31.6	6.3205	57	57	5.6	1				1	1	1		1		0	31.6	31.6	31.6	4502200	1910100	2034600	557460	1500700	636700	678210	185820	3
gene_HAVEN_4433	gene_HAVEN_4433	1	1	1	>gene_HAVEN_4433	1	1	1	1	0	0	1	0	0	1	0	0	1	22.8	22.8	22.8	6.3745	57	57	1	1										1	0	0	22.8	0	0	0	0	0	0	0	0	1	+
gene_HAVEN_4641;gene_MESSINA_25060;gene_MESSINA_38149;gene_MESSINA_8075	gene_HAVEN_4641;gene_MESSINA_25060;gene_MESSINA_38149;gene_MESSINA_8075	1;1;1;1	1;1;1;1	1;1;1;1	>gene_HAVEN_4641;>gene_MESSINA_25060;>gene_MESSINA_38149;>gene_MESSINA_8075	4	1	1	1	1	1	1	1	1	1	1	1	1	34.3	34.3	34.3	3.7342	35	35;56;228;230	9									3		0	34.3	34.3	34.3	2207900	872000	857580	478320	1103900	436000	428790	239160	3
gi|524453400|dbj|BAN63117.1|;gene_HAVEN_5480	gi|524453400|dbj|BAN63117.1|;gene_HAVEN_5480	1;1	1;1	1;1	>gi|524453400|dbj|BAN63117.1| methyl-coenzyme M reductase alpha subunit, partial [uncultured archaeon];>gene_HAVEN_5480	2	1	1	1	1	0	0	1	0	0	1	0	0	11.1	11.1	11.1	15.69	144	144;205	4.5				1	1						0	11.1	0	0	275820	275820	0	0	55163	55163	0	0	2
gene_HAVEN_65;gene_PRIOLO_2169	gene_HAVEN_65	3;1	3;1	3;1	>gene_HAVEN_65	2	3	3	3	3	0	3	3	0	3	3	0	3	13.9	13.9	13.9	38.89	359	359;51	5.25					6	2					0	13.9	0	13.9	845510	513370	0	332140	44501	27019	0	17481	9
gene_MESSINA_10459;gi|516658705|ref|WP_018026297.1|;gene_HAVEN_7296;gi|470167467|ref|YP_007548554.1|	gene_MESSINA_10459;gi|516658705|ref|WP_018026297.1|;gene_HAVEN_7296;gi|470167467|ref|YP_007548554.1|	1;1;1;1	1;1;1;1	1;1;1;1	>gene_MESSINA_10459;>gi|516658705|ref|WP_018026297.1| enolase [Oligella urethralis];>gene_HAVEN_7296;>gi|470167467|ref|YP_007548554.1| Enolase [Bibersteinia trehalosi USDA-ARS-USMARC-192]	4	1	1	1	0	0	1	0	0	1	0	0	1	3.3	3.3	3.3	45.214	426	426;429;429;441	6						1					0	0	0	3.3	106410	0	0	106410	5911.4	0	0	5911.4	1
gene_HAVEN_7759	gene_HAVEN_7759	1	1	1	>gene_HAVEN_7759	1	1	1	1	0	1	0	0	1	0	0	1	0	8.6	8.6	8.6	12.86	116	116	2		1									1	0	8.6	0	6087200	0	6087200	0	1217400	0	1217400	0	1	+
gene_HAVEN_8379	gene_HAVEN_8379	1	1	1	>gene_HAVEN_8379	1	1	1	1	0	1	0	0	1	0	0	1	0	0.8	0.8	0.8	198.09	1799	1799	9									1		0.0078003	0	0.8	0	0	0	0	0	0	0	0	0	1
gene_HAVEN_932	gene_HAVEN_932	1	1	1	>gene_HAVEN_932	1	1	1	1	1	0	0	1	0	0	1	0	0	3.9	3.9	3.9	36.301	337	337	7							1				0.0078247	3.9	0	0	80384	80384	0	0	4465.8	4465.8	0	0	3
gene_MESSINA_10034	gene_MESSINA_10034	5	5	5	>gene_MESSINA_10034	1	5	5	5	0	4	1	0	4	1	0	4	1	14.1	14.1	14.1	43.205	403	403	5.67					2	4					0	0	13.4	5.2	350220	0	174450	175760	19457	0	9691.9	9764.6	6
gene_MESSINA_10452;gi|495567197|ref|WP_008291776.1|	gene_MESSINA_10452	3;1	3;1	3;1	>gene_MESSINA_10452	2	3	3	3	0	0	3	0	0	3	0	0	3	4.7	4.7	4.7	80.62	739	739;761	8								3			0	0	0	4.7	365150	0	0	365150	11411	0	0	11411	5
gene_MESSINA_10518	gene_MESSINA_10518	3	3	3	>gene_MESSINA_10518	1	3	3	3	0	3	0	0	3	0	0	3	0	26	26	26	21.694	204	204	3.5	4	5	4							3	0	0	26	0	5640000	0	5640000	0	1410000	0	1410000	0	24
gi|488720023|ref|WP_002643751.1|;gene_MESSINA_10634	gi|488720023|ref|WP_002643751.1|;gene_MESSINA_10634	1;1	1;1	1;1	>gi|488720023|ref|WP_002643751.1| ketol-acid reductoisomerase [Planctomyces maris];>gene_MESSINA_10634	2	1	1	1	0	1	0	0	1	0	0	1	0	3.6	3.6	3.6	36.542	334	334;334	7							1				0	0	3.6	0	59932	0	59932	0	3329.5	0	3329.5	0	1
gene_MESSINA_10718	gene_MESSINA_10718	1	1	1	>gene_MESSINA_10718	1	1	1	1	1	0	0	1	0	0	1	0	0	2.4	2.4	2.4	40.08	368	368	3			1								1	2.4	0	0	20496	20496	0	0	1576.6	1576.6	0	0	2	+
gene_MESSINA_10859	gene_MESSINA_10859	2	2	2	>gene_MESSINA_10859	1	2	2	2	0	2	0	0	2	0	0	2	0	2	2	2	129.61	1203	1203	2.33		2	1								0	0	2	0	169360	0	169360	0	4234.1	0	4234.1	0	4
gene_MESSINA_10880	gene_MESSINA_10880	1	1	1	>gene_MESSINA_10880	1	1	1	1	0	0	1	0	0	1	0	0	1	2	2	2	82.357	749	749	4				1							0.0064205	0	0	2	41439	0	0	41439	1120	0	0	1120	1
gene_MESSINA_10974	gene_MESSINA_10974	2	2	2	>gene_MESSINA_10974	1	2	2	2	0	2	0	0	2	0	0	2	0	13.5	13.5	13.5	28.23	281	281	6.8						1	4				0	0	13.5	0	365060	0	365060	0	91266	0	91266	0	7
gene_MESSINA_10991	gene_MESSINA_10991	1	1	1	>gene_MESSINA_10991	1	1	1	1	0	0	1	0	0	1	0	0	1	4.7	4.7	4.7	42.685	386	386	7						1		1			1	0	0	4.7	650860	0	0	650860	27119	0	0	27119	3	+
gene_MESSINA_11063	gene_MESSINA_11063	2	2	2	>gene_MESSINA_11063	1	2	2	2	0	2	0	0	2	0	0	2	0	8.6	8.6	8.6	27.741	278	278	7.33							2	1			0	0	8.6	0	10686000	0	10686000	0	890510	0	890510	0	4
gene_MESSINA_113;gi|505224451|ref|WP_015411553.1|	gene_MESSINA_113	6;1	6;1	6;1	>gene_MESSINA_113	2	6	6	6	0	6	0	0	6	0	0	6	0	26.4	26.4	26.4	26.911	254	254;238	8.03					1	1	7	12	5	4	0	0	26.4	0	65443000	0	65443000	0	5949300	0	5949300	0	46
gene_MESSINA_114	gene_MESSINA_114	12	12	8	>gene_MESSINA_114	1	12	12	8	0	11	2	0	11	2	0	8	0	26.3	26.3	18.7	50.197	460	460	6.55		1	1	1	10	6	8	5	2	4	0	0	26.3	4.1	28026000	0	27573000	453700	1273900	0	1253300	20623	47
gene_MESSINA_11743	gene_MESSINA_11743	1	1	1	>gene_MESSINA_11743	1	1	1	1	0	0	1	0	0	1	0	0	1	1.9	1.9	1.9	63.119	570	570	5					1						1	0	0	1.9	0	0	0	0	0	0	0	0	1	+
gene_MESSINA_11864	gene_MESSINA_11864	1	1	1	>gene_MESSINA_11864	1	1	1	1	0	1	0	0	1	0	0	1	0	7.2	7.2	7.2	21.018	194	194	2		1									0	0	7.2	0	84840	0	84840	0	21210	0	21210	0	1
gene_MESSINA_12221	gene_MESSINA_12221	1	1	1	>gene_MESSINA_12221	1	1	1	1	0	1	0	0	1	0	0	1	0	6.3	6.3	6.3	32.897	303	303	5					1						0	0	6.3	0	31767	0	31767	0	1985.4	0	1985.4	0	1
gene_MESSINA_12246;gene_HAVEN_2314	gene_MESSINA_12246	3;1	3;1	3;1	>gene_MESSINA_12246	2	3	3	3	0	3	0	0	3	0	0	3	0	21	21	21	17.923	167	167;167	10										4	0	0	21	0	1383500	0	1383500	0	138350	0	138350	0	5
gene_MESSINA_12269	gene_MESSINA_12269	1	1	1	>gene_MESSINA_12269	1	1	1	1	0	1	0	0	1	0	0	1	0	1.8	1.8	1.8	76.605	681	681	10										1	0.0088235	0	1.8	0	25463	0	25463	0	727.51	0	727.51	0	1
gene_MESSINA_3654;gene_MESSINA_12390	gene_MESSINA_3654;gene_MESSINA_12390	1;1	1;1	1;1	>gene_MESSINA_3654;>gene_MESSINA_12390	2	1	1	1	0	0	1	0	0	1	0	0	1	2.4	2.4	2.4	54.744	505	505;514	7							1				0	0	0	2.4	131080	0	0	131080	5041.5	0	0	5041.5	2
gene_MESSINA_1278	gene_MESSINA_1278	1	1	1	>gene_MESSINA_1278	1	1	1	1	0	1	0	0	1	0	0	1	0	6.1	6.1	6.1	23.826	214	214	1	1										0	0	6.1	0	0	0	0	0	0	0	0	0	1
gene_MESSINA_13080	gene_MESSINA_13080	1	1	1	>gene_MESSINA_13080	1	1	1	1	0	1	0	0	1	0	0	1	0	3	3	3	30.594	271	271	10										1	0.0016835	0	3	0	0	0	0	0	0	0	0	0	1
gene_MESSINA_17855;gene_MESSINA_13161;gene_MESSINA_321	gene_MESSINA_17855;gene_MESSINA_13161;gene_MESSINA_321	1;1;1	1;1;1	1;1;1	>gene_MESSINA_17855;>gene_MESSINA_13161;>gene_MESSINA_321	3	1	1	1	1	1	1	1	1	1	1	1	1	8.5	8.5	8.5	11.975	106	106;197;198	9.75									1	3	0	8.5	8.5	8.5	1866500	708850	349570	808100	207390	78761	38841	89788	9
gene_MESSINA_14191	gene_MESSINA_14191	5	5	5	>gene_MESSINA_14191	1	5	5	5	3	5	4	3	5	4	3	5	4	35.7	35.7	35.7	23.871	224	224	9.21									15	4	0	24.1	35.7	28.1	13980000	4563900	3320600	6096000	1271000	414900	301870	554180	29
gene_MESSINA_25970;gene_MESSINA_14315	gene_MESSINA_25970;gene_MESSINA_14315	1;1	1;1	1;1	>gene_MESSINA_25970;>gene_MESSINA_14315	2	1	1	1	0	1	0	0	1	0	0	1	0	4.8	4.8	4.8	26.204	248	248;496	5					1						0	0	4.8	0	41855	0	41855	0	3487.9	0	3487.9	0	1
gene_MESSINA_1444	gene_MESSINA_1444	2	2	2	>gene_MESSINA_1444	1	2	2	2	0	2	0	0	2	0	0	2	0	6.8	6.8	6.8	33.096	307	307	7							2				0	0	6.8	0	184860	0	184860	0	15405	0	15405	0	2
gene_MESSINA_14784	gene_MESSINA_14784	1	1	1	>gene_MESSINA_14784	1	1	1	1	0	1	0	0	1	0	0	1	0	19.7	19.7	19.7	12.8	117	117	10										1	0	0	19.7	0	166660	0	166660	0	20833	0	20833	0	1
gene_MESSINA_14861	gene_MESSINA_14861	1	1	1	>gene_MESSINA_14861	1	1	1	1	0	0	1	0	0	1	0	0	1	1.8	1.8	1.8	55.832	494	494	6						1					1	0	0	1.8	235740	0	0	235740	10715	0	0	10715	1	+
gene_MESSINA_14912	gene_MESSINA_14912	1	1	1	>gene_MESSINA_14912	1	1	1	1	0	1	0	0	1	0	0	1	0	2.6	2.6	2.6	53.496	470	470	1	2										0	0	2.6	0	0	0	0	0	0	0	0	0	2
gene_MESSINA_16216	gene_MESSINA_16216	1	1	1	>gene_MESSINA_16216	1	1	1	1	1	0	0	1	0	0	1	0	0	9.9	9.9	9.9	19.69	171	171	5					1						1	9.9	0	0	1572700	1572700	0	0	157270	157270	0	0	1	+
gene_MESSINA_1667	gene_MESSINA_1667	3	3	3	>gene_MESSINA_1667	1	3	3	3	0	3	0	0	3	0	0	3	0	15	15	15	23.304	213	213	8								3			0	0	15	0	574950	0	574950	0	38330	0	38330	0	3
gene_MESSINA_24254;gene_MESSINA_1701;gene_HAVEN_4160;gene_MESSINA_26958;gene_MESSINA_3659	gene_MESSINA_24254;gene_MESSINA_1701	3;3;1;1;1	3;3;1;1;1	3;3;1;1;1	>gene_MESSINA_24254;>gene_MESSINA_1701	5	3	3	3	0	3	0	0	3	0	0	3	0	26.5	26.5	26.5	15.613	151	151;200;115;132;189	7							3				0	0	26.5	0	195280	0	195280	0	24409	0	24409	0	4
gene_MESSINA_17435	gene_MESSINA_17435	2	2	2	>gene_MESSINA_17435	1	2	2	2	0	2	0	0	2	0	0	2	0	18.8	18.8	18.8	17.903	160	160	6						2					0	0	18.8	0	617460	0	617460	0	77182	0	77182	0	3
gi|488725661|ref|WP_002649222.1|;gene_MESSINA_1797	gi|488725661|ref|WP_002649222.1|;gene_MESSINA_1797	1;1	1;1	1;1	>gi|488725661|ref|WP_002649222.1| phosphate ABC transporter substrate-binding protein [Planctomyces maris];>gene_MESSINA_1797	2	1	1	1	0	1	0	0	1	0	0	1	0	5.1	5.1	5.1	35.6	333	333;335	7							1				0	0	5.1	0	0	0	0	0	0	0	0	0	1
gi|51247433|pdb|1SRU|A;gene_MESSINA_17993	gi|51247433|pdb|1SRU|A;gene_MESSINA_17993	1;1	1;1	1;1	>gi|51247433|pdb|1SRU|A Chain A, Crystal Structure Of Full Length E. Coli Ssb Protein;>gene_MESSINA_17993	2	1	1	1	0	1	0	0	1	0	0	1	0	12.4	12.4	12.4	12.62	113	113;168	10										1	0	0	12.4	0	256220	0	256220	0	36602	0	36602	0	2
gi|146311331|ref|YP_001176405.1|;gene_MESSINA_182;gene_MESSINA_20339;gene_MESSINA_23360;gene_MESSINA_39210;gene_MESSINA_453;gi|10120773|pdb|1DC4|A;gi|659666872|emb|CDG47359.1|;gi|493866215|ref|WP_006812870.1|;gi|488740566|ref|WP_002663937.1|	gi|146311331|ref|YP_001176405.1|;gene_MESSINA_182;gene_MESSINA_20339;gene_MESSINA_23360;gene_MESSINA_39210;gene_MESSINA_453;gi|10120773|pdb|1DC4|A;gi|659666872|emb|CDG47359.1|;gi|493866215|ref|WP_006812870.1|;gi|488740566|ref|WP_002663937.1|	2;2;1;1;1;1;1;1;1;1	2;2;1;1;1;1;1;1;1;1	2;2;1;1;1;1;1;1;1;1	>gi|146311331|ref|YP_001176405.1| glyceraldehyde-3-phosphate dehydrogenase [Enterobacter sp. 638];>gene_MESSINA_182;>gene_MESSINA_20339;>gene_MESSINA_23360;>gene_MESSINA_39210;>gene_MESSINA_453;>gi|10120773|pdb|1DC4|A Chain A, Structural Analysis Of Glycer	10	2	2	2	0	1	2	0	1	2	0	1	2	6	6	6	35.524	331	331;334;75;108;167;232;330;331;331;334	8							2			1	0	0	2.4	6	388580	0	82066	306520	17663	0	3730.3	13933	2
gene_MESSINA_19945	gene_MESSINA_19945	1	1	1	>gene_MESSINA_19945	1	1	1	1	0	0	1	0	0	1	0	0	1	18.6	18.6	18.6	6.7476	59	59	7							1				1	0	0	18.6	338110	0	0	338110	112700	0	0	112700	0	+
gene_MESSINA_2054;gene_PRIOLO_4121	gene_MESSINA_2054;gene_PRIOLO_4121	3;2	3;2	3;2	>gene_MESSINA_2054;>gene_PRIOLO_4121	2	3	3	3	0	1	2	0	1	2	0	1	2	14.3	14.3	14.3	29.302	265	265;83	7.67							1	2			0	0	3.8	10.6	240720	0	83670	157050	14160	0	4921.8	9238.5	2
gene_MESSINA_20569	gene_MESSINA_20569	1	1	1	>gene_MESSINA_20569	1	1	1	1	1	0	0	1	0	0	1	0	0	7.1	7.1	7.1	16.658	156	156	3		1		1							0	7.1	0	0	316710	316710	0	0	79178	79178	0	0	3
gene_MESSINA_21667	gene_MESSINA_21667	1	1	1	>gene_MESSINA_21667	1	1	1	1	1	0	0	1	0	0	1	0	0	5.9	5.9	5.9	23.062	204	204	4				1							1	5.9	0	0	65996	65996	0	0	5499.7	5499.7	0	0	1	+
gene_MESSINA_22949	gene_MESSINA_22949	1	1	1	>gene_MESSINA_22949	1	1	1	1	0	1	0	0	1	0	0	1	0	6.7	6.7	6.7	17.857	163	163	10										1	0	0	6.7	0	62045	0	62045	0	6893.9	0	6893.9	0	1
gene_MESSINA_23496	gene_MESSINA_23496	1	1	1	>gene_MESSINA_23496	1	1	1	1	0	1	0	0	1	0	0	1	0	9.4	9.4	9.4	16.292	139	139	1	1										1	0	9.4	0	62408	0	62408	0	6934.2	0	6934.2	0	1	+
gene_MESSINA_2366	gene_MESSINA_2366	1	1	1	>gene_MESSINA_2366	1	1	1	1	1	0	0	1	0	0	1	0	0	4.2	4.2	4.2	34.811	309	309	4				1							0.0077519	4.2	0	0	73156	73156	0	0	4064.2	4064.2	0	0	1
gene_MESSINA_23928	gene_MESSINA_23928	1	1	1	>gene_MESSINA_23928	1	1	1	1	1	1	0	1	1	0	1	1	0	3.6	3.6	3.6	26.083	224	224	3.67	1				2						0	3.6	3.6	0	546850	58186	488660	0	49713	5289.6	44424	0	3
gene_MESSINA_24308	gene_MESSINA_24308	2	2	2	>gene_MESSINA_24308	1	2	2	2	1	0	2	1	0	2	1	0	2	12.1	12.1	12.1	20.825	182	182	4				3							0	6.6	0	12.1	123280	50880	0	72402	10274	4240	0	6033.5	3
gene_MESSINA_24370	gene_MESSINA_24370	1	1	1	>gene_MESSINA_24370	1	1	1	1	0	1	0	0	1	0	0	1	0	7.5	7.5	7.5	23.63	228	228	7							1				0	0	7.5	0	15217	0	15217	0	5072.2	0	5072.2	0	1
gene_MESSINA_24404;gene_MESSINA_393	gene_MESSINA_24404;gene_MESSINA_393	1;1	1;1	1;1	>gene_MESSINA_24404;>gene_MESSINA_393	2	1	1	1	0	0	1	0	0	1	0	0	1	5.7	5.7	5.7	17.052	159	159;207	7							1				0.00491	0	0	5.7	860920	0	0	860920	215230	0	0	215230	1
gene_MESSINA_24657	gene_MESSINA_24657	1	1	1	>gene_MESSINA_24657	1	1	1	1	0	1	0	0	1	0	0	1	0	7.8	7.8	7.8	15.962	141	141	5					1						0	0	7.8	0	90540	0	90540	0	15090	0	15090	0	1
gene_MESSINA_25394	gene_MESSINA_25394	4	4	3	>gene_MESSINA_25394	1	4	4	3	0	4	0	0	4	0	0	3	0	26.1	26.1	21.2	25.522	241	241	6.33						6	3				0	0	26.1	0	2380100	0	2380100	0	238010	0	238010	0	13
gene_MESSINA_25765	gene_MESSINA_25765	1	1	1	>gene_MESSINA_25765	1	1	1	1	1	0	0	1	0	0	1	0	0	6.5	6.5	6.5	22.726	200	200	8								1			1	6.5	0	0	684190	684190	0	0	68419	68419	0	0	1	+
gene_MESSINA_2599	gene_MESSINA_2599	1	1	1	>gene_MESSINA_2599	1	1	1	1	1	0	0	1	0	0	1	0	0	3.1	3.1	3.1	27.857	254	254	4				1							0	3.1	0	0	181020	181020	0	0	16457	16457	0	0	1
gene_MESSINA_27100	gene_MESSINA_27100	2	2	2	>gene_MESSINA_27100	1	2	2	2	0	2	0	0	2	0	0	2	0	13.5	13.5	13.5	29.108	266	266	7							2				0	0	13.5	0	710070	0	710070	0	101440	0	101440	0	3
gene_MESSINA_2771	gene_MESSINA_2771	1	1	1	>gene_MESSINA_2771	1	1	1	1	1	0	0	1	0	0	1	0	0	4.9	4.9	4.9	38.046	348	348	10										1	1	4.9	0	0	44729	44729	0	0	2795.6	2795.6	0	0	0	+
gene_MESSINA_28291	gene_MESSINA_28291	1	1	1	>gene_MESSINA_28291	1	1	1	1	0	1	0	0	1	0	0	1	0	30	30	30	4.6303	40	40	1	1										1	0	30	0	78904	0	78904	0	26301	0	26301	0	0	+
gene_MESSINA_28473	gene_MESSINA_28473	1	1	1	>gene_MESSINA_28473	1	1	1	1	0	0	1	0	0	1	0	0	1	6	6	6	31.247	283	283	6						1					1	0	0	6	98985	0	0	98985	7614.2	0	0	7614.2	1	+
gene_MESSINA_28849	gene_MESSINA_28849	1	1	1	>gene_MESSINA_28849	1	1	1	1	1	0	1	1	0	1	1	0	1	7.3	7.3	7.3	31.829	288	288	4.67	2		1			1		1	1		0.0078864	7.3	0	7.3	4624100	689000	0	3935100	330290	49214	0	281080	7
gene_MESSINA_2939	gene_MESSINA_2939	4	4	4	>gene_MESSINA_2939	1	4	4	4	0	4	0	0	4	0	0	4	0	20.3	20.3	20.3	31.429	296	296	7							4				0	0	20.3	0	612350	0	612350	0	61235	0	61235	0	5
gene_MESSINA_29724	gene_MESSINA_29724	1	1	1	>gene_MESSINA_29724	1	1	1	1	0	1	0	0	1	0	0	1	0	7.1	7.1	7.1	34.54	326	326	1	2										0	0	7.1	0	142950	0	142950	0	17869	0	17869	0	2
gene_MESSINA_29865	gene_MESSINA_29865	1	1	1	>gene_MESSINA_29865	1	1	1	1	0	1	0	0	1	0	0	1	0	3.8	3.8	3.8	34.294	312	312	10										1	1	0	3.8	0	0	0	0	0	0	0	0	0	1	+
gene_MESSINA_30558;gene_MESSINA_7707;gi|492843890|ref|WP_005997844.1|;gi|550916267|ref|WP_022669246.1|;gi|497218273|ref|WP_009532535.1|;gi|649362332|gb|KDR96236.1|;gi|553304412|ref|WP_023049953.1|	gene_MESSINA_30558	3;1;1;1;1;1;1	3;1;1;1;1;1;1	2;1;1;1;1;1;1	>gene_MESSINA_30558	7	3	3	2	1	2	0	1	2	0	1	1	0	13.4	13.4	9	29.265	268	268;230;542;547;547;552;580	5				1	3	1					0	4.1	9.3	0	986860	817210	169650	0	89714	74292	15422	0	6
gene_MESSINA_3169	gene_MESSINA_3169	1	1	1	>gene_MESSINA_3169	1	1	1	1	0	0	1	0	0	1	0	0	1	5.6	5.6	5.6	21.349	197	197	1	1										1	0	0	5.6	0	0	0	0	0	0	0	0	1	+
gene_MESSINA_32383	gene_MESSINA_32383	1	1	1	>gene_MESSINA_32383	1	1	1	1	0	0	1	0	0	1	0	0	1	8.3	8.3	8.3	15.786	144	144	6						1					0.007776	0	0	8.3	83356	0	0	83356	13893	0	0	13893	1
gene_MESSINA_3265	gene_MESSINA_3265	1	1	1	>gene_MESSINA_3265	1	1	1	1	0	1	0	0	1	0	0	1	0	5.7	5.7	5.7	23.807	209	209	8								1			0.0092166	0	5.7	0	42085	0	42085	0	4676.2	0	4676.2	0	1
gene_MESSINA_32731	gene_MESSINA_32731	1	1	1	>gene_MESSINA_32731	1	1	1	1	0	1	0	0	1	0	0	1	0	6.7	6.7	6.7	19.175	165	165	10										1	1	0	6.7	0	45632	0	45632	0	3510.2	0	3510.2	0	0	+
gene_MESSINA_32854	gene_MESSINA_32854	1	1	1	>gene_MESSINA_32854	1	1	1	1	0	1	0	0	1	0	0	1	0	4.6	4.6	4.6	20.859	195	195	9.5									1	1	0	0	4.6	0	42151	0	42151	0	14050	0	14050	0	3
gene_MESSINA_33309;gene_MESSINA_60;gi|504920586|ref|WP_015107688.1|	gene_MESSINA_33309;gene_MESSINA_60;gi|504920586|ref|WP_015107688.1|	1;1;1	1;1;1	1;1;1	>gene_MESSINA_33309;>gene_MESSINA_60;>gi|504920586|ref|WP_015107688.1| carbon dioxide concentrating mechanism/carboxysome shell protein [Cyanobium gracile]	3	1	1	1	0	1	1	0	1	1	0	1	1	24.1	24.1	24.1	6.0099	58	58;93;220	10										2	0	0	24.1	24.1	329840	0	71377	258460	109950	0	23792	86154	3
gene_MESSINA_33803	gene_MESSINA_33803	1	1	1	>gene_MESSINA_33803	1	1	1	1	0	1	0	0	1	0	0	1	0	3.3	3.3	3.3	40.666	363	363	6						1					0	0	3.3	0	23367	0	23367	0	1112.7	0	1112.7	0	1
gene_MESSINA_34134	gene_MESSINA_34134	1	1	1	>gene_MESSINA_34134	1	1	1	1	1	0	0	1	0	0	1	0	0	2.3	2.3	2.3	47.987	428	428	5					1						1	2.3	0	0	0	0	0	0	0	0	0	0	1	+
gene_MESSINA_3521;gene_MESSINA_31070	gene_MESSINA_3521	3;1	3;1	3;1	>gene_MESSINA_3521	2	3	3	3	0	3	0	0	3	0	0	3	0	7.1	7.1	7.1	49.921	449	449;251	5.67					1	2					0	0	7.1	0	87485	0	87485	0	3364.8	0	3364.8	0	4
gene_MESSINA_35309	gene_MESSINA_35309	2	2	2	>gene_MESSINA_35309	1	2	2	2	0	2	0	0	2	0	0	2	0	15.2	15.2	15.2	20.994	198	198	7							2				0	0	15.2	0	260870	0	260870	0	32609	0	32609	0	2
gene_MESSINA_35922;gene_MESSINA_9982	gene_MESSINA_35922;gene_MESSINA_9982	1;1	1;1	1;1	>gene_MESSINA_35922;>gene_MESSINA_9982	2	1	1	1	0	0	1	0	0	1	0	0	1	2	2	2	64.495	586	586;681	4				1							0	0	0	2	35069	0	0	35069	1298.9	0	0	1298.9	2
gene_MESSINA_36122	gene_MESSINA_36122	1	1	1	>gene_MESSINA_36122	1	1	1	1	0	1	0	0	1	0	0	1	0	4.6	4.6	4.6	44.267	389	389	4				1							1	0	4.6	0	0	0	0	0	0	0	0	0	1	+
gene_MESSINA_3652;gi|488720012|ref|WP_002643740.1|	gene_MESSINA_3652;gi|488720012|ref|WP_002643740.1|	3;2	2;1	2;1	>gene_MESSINA_3652;>gi|488720012|ref|WP_002643740.1| F0F1 ATP synthase subunit beta [Planctomyces maris]	2	3	2	2	1	3	0	0	2	0	0	2	0	8.5	5.6	5.6	52.758	483	483;483	5					2						0	2.9	8.5	0	76706	0	76706	0	2841	0	2841	0	3
gene_MESSINA_3664	gene_MESSINA_3664	2	2	2	>gene_MESSINA_3664	1	2	2	2	0	2	0	0	2	0	0	2	0	10.3	10.3	10.3	39.5	369	369	8							1		1		0	0	10.3	0	87262	0	87262	0	6233	0	6233	0	2
gene_MESSINA_37110	gene_MESSINA_37110	1	1	1	>gene_MESSINA_37110	1	1	1	1	1	0	0	1	0	0	1	0	0	5.6	5.6	5.6	25.057	231	231	5					1						1	5.6	0	0	0	0	0	0	0	0	0	0	1	+
gene_MESSINA_3727;gi|492859842|ref|WP_006012466.1|	gene_MESSINA_3727	3;1	3;1	2;0	>gene_MESSINA_3727	2	3	3	2	0	3	0	0	3	0	0	2	0	23.4	23.4	16.8	19.981	184	184;527	2.75	1	1		2							0	0	23.4	0	292640	0	292640	0	26604	0	26604	0	4
gene_MESSINA_37290	gene_MESSINA_37290	1	1	1	>gene_MESSINA_37290	1	1	1	1	1	1	0	1	1	0	1	1	0	7.4	7.4	7.4	24.961	215	215	3	1				1						1	7.4	7.4	0	181020	159560	21463	0	22628	19945	2682.9	0	2	+
gene_MESSINA_37643	gene_MESSINA_37643	2	2	2	>gene_MESSINA_37643	1	2	2	2	0	2	0	0	2	0	0	2	0	2.4	2.4	2.4	127	1228	1228	6.73			1	2	1	1	1	2	1	2	0	0	2.4	0	393620	0	393620	0	16401	0	16401	0	15
gene_MESSINA_37753	gene_MESSINA_37753	1	1	1	>gene_MESSINA_37753	1	1	1	1	0	1	0	0	1	0	0	1	0	4.9	4.9	4.9	20.761	184	184	9									1		0	0	4.9	0	21670	0	21670	0	1970	0	1970	0	2
gene_MESSINA_37872	gene_MESSINA_37872	1	1	1	>gene_MESSINA_37872	1	1	1	1	1	0	1	1	0	1	1	0	1	1.7	1.7	1.7	58.849	522	522	10										2	0.0092025	1.7	0	1.7	187780	0	0	187780	6954.7	0	0	6954.7	2
gene_MESSINA_38189;gi|488721377|ref|WP_002645095.1|	gene_MESSINA_38189;gi|488721377|ref|WP_002645095.1|	1;1	1;1	1;1	>gene_MESSINA_38189;>gi|488721377|ref|WP_002645095.1| cysteine synthase [Planctomyces maris]	2	1	1	1	1	1	0	1	1	0	1	1	0	7.8	7.8	7.8	16.067	154	154;309	7							2				0.004894	7.8	7.8	0	235530	176170	59355	0	39254	29362	9892.5	0	2
gene_MESSINA_38512;gi|799197|gb|AAC43414.1|	gene_MESSINA_38512	3;1	3;1	3;1	>gene_MESSINA_38512	2	3	3	3	0	3	0	0	3	0	0	3	0	6.6	6.6	6.6	62.566	574	574;163	5.83				3	1			1		1	0	0	6.6	0	1764800	0	1764800	0	84037	0	84037	0	6
gene_MESSINA_38513;gi|452209826|ref|YP_007489940.1|;gi|504865659|ref|WP_015052761.1|	gene_MESSINA_38513	4;1;1	4;1;1	4;1;1	>gene_MESSINA_38513	3	4	4	4	1	3	0	1	3	0	1	3	0	25	25	25	27.733	248	248;227;248	8								4			0	5.2	19.8	0	3271800	33804	3238000	0	218120	2253.6	215870	0	5
gene_MESSINA_38516	gene_MESSINA_38516	8	8	7	>gene_MESSINA_38516	1	8	8	7	0	8	0	0	8	0	0	7	0	25.8	25.8	23.7	45.501	434	434	6.5						12	1	2	1		0	0	25.8	0	4896500	0	4896500	0	257710	0	257710	0	18
gene_MESSINA_38672	gene_MESSINA_38672	2	2	2	>gene_MESSINA_38672	1	2	2	2	0	2	0	0	2	0	0	2	0	4.1	4.1	4.1	74.051	639	639	4				2							0	0	4.1	0	52428	0	52428	0	1497.9	0	1497.9	0	2
gene_MESSINA_38692	gene_MESSINA_38692	2	2	2	>gene_MESSINA_38692	1	2	2	2	0	2	0	0	2	0	0	2	0	6.1	6.1	6.1	46.823	446	446	6						2					0	0	6.1	0	66066	0	66066	0	6006	0	6006	0	2
gene_MESSINA_39305	gene_MESSINA_39305	1	1	1	>gene_MESSINA_39305	1	1	1	1	0	1	0	0	1	0	0	1	0	8.4	8.4	8.4	22.085	203	203	9									1		0	0	8.4	0	446920	0	446920	0	44692	0	44692	0	2
gi|488723440|ref|WP_002647145.1|;gene_MESSINA_39562	gi|488723440|ref|WP_002647145.1|;gene_MESSINA_39562	1;1	1;1	1;1	>gi|488723440|ref|WP_002647145.1| cytochrome BD ubiquinol oxidase subunit I [Planctomyces maris];>gene_MESSINA_39562	2	1	1	1	1	1	1	1	1	1	1	1	1	2	2	2	50.497	450	450;451	3.9	3	3				1	1	1	1		0	2	2	2	2199600	601820	779030	818770	137480	37614	48690	51173	11
gene_MESSINA_3984;gi|590103531|emb|CDI03039.1|;gi|192359381|ref|YP_001981188.1|	gene_MESSINA_3984;gi|590103531|emb|CDI03039.1|;gi|192359381|ref|YP_001981188.1|	1;1;1	1;1;1	1;1;1	>gene_MESSINA_3984;>gi|590103531|emb|CDI03039.1| acetohydroxy acid isomeroreductase and 2-dehydropantoate 2-reductase [Candidatus Competibacter denitrificans Run_A_D11];>gi|192359381|ref|YP_001981188.1| ketol-acid reductoisomerase [Cellvibrio japonicus Ued	3	1	1	1	1	0	1	1	0	1	1	0	1	4.3	4.3	4.3	27.559	254	254;337;338	6.5						1	1				0.0032949	4.3	0	4.3	870820	38344	0	832470	66986	2949.5	0	64037	2
gi|497411274|ref|WP_009725472.1|;gi|494242371|ref|WP_007143952.1|;gene_MESSINA_4097;gene_MESSINA_3174	gi|497411274|ref|WP_009725472.1|;gi|494242371|ref|WP_007143952.1|;gene_MESSINA_4097;gene_MESSINA_3174	4;4;4;2	4;4;4;2	4;4;4;2	>gi|497411274|ref|WP_009725472.1| formaldehyde activating enzyme [Methylophaga lonarensis];>gi|494242371|ref|WP_007143952.1| aldehyde-activating protein [Methylophaga aminisulfidivorans];>gene_MESSINA_4097;>gene_MESSINA_3174	4	4	4	4	0	4	2	0	4	2	0	4	2	21.5	21.5	21.5	18.456	172	172;172;197;62	9.1						1			5	4	0	0	21.5	11	3261300	0	3111000	150360	326130	0	311100	15036	15
gene_MESSINA_4108	gene_MESSINA_4108	2	2	2	>gene_MESSINA_4108	1	2	2	2	0	2	0	0	2	0	0	2	0	8	8	8	28.026	263	263	8								2			0	0	8	0	99463	0	99463	0	7104.5	0	7104.5	0	3
gene_MESSINA_4410	gene_MESSINA_4410	3	3	3	>gene_MESSINA_4410	1	3	3	3	1	3	2	1	3	2	1	3	2	41.8	41.8	41.8	14.26	134	134	9.23								1	8	4	0	10.4	41.8	29.1	16977000	45133	12233000	4699000	2829400	7522.2	2038800	783170	18
gi|117924977|ref|YP_865594.1|;gi|311280709|ref|YP_003942940.1|;gi|659863531|ref|WP_029910855.1|;gi|496405071|ref|WP_009114061.1|;gi|495761491|ref|WP_008486070.1|;gene_MESSINA_4781;gi|493793794|ref|WP_006741895.1|	gi|117924977|ref|YP_865594.1|;gi|311280709|ref|YP_003942940.1|;gi|659863531|ref|WP_029910855.1|;gi|496405071|ref|WP_009114061.1|;gi|495761491|ref|WP_008486070.1|;gene_MESSINA_4781;gi|493793794|ref|WP_006741895.1|	2;2;2;2;2;2;2	1;1;1;1;1;1;1	1;1;1;1;1;1;1	>gi|117924977|ref|YP_865594.1| alkyl hydroperoxide reductase/ thiol specific antioxidant/ Mal allergen [Magnetococcus marinus MC-1];>gi|311280709|ref|YP_003942940.1| alkyl hydroperoxide reductase [Enterobacter lignolyticus SCF1];>gi|659863531|ref|WP_029910	7	2	1	1	0	1	2	0	0	1	0	0	1	9.1	3.5	3.5	22.013	198	198;199;200;200;201;201;260	9									1		1	0	5.6	9.1	47968	0	0	47968	3689.8	0	0	3689.8	1	+
gene_MESSINA_4924	gene_MESSINA_4924	2	1	1	>gene_MESSINA_4924	1	2	1	1	0	2	0	0	1	0	0	1	0	16.4	11.1	11.1	19.204	171	171	5					1						0	0	16.4	0	176240	0	176240	0	35249	0	35249	0	1
gene_MESSINA_4951	gene_MESSINA_4951	1	1	1	>gene_MESSINA_4951	1	1	1	1	0	1	0	0	1	0	0	1	0	3.4	3.4	3.4	27.935	235	235	1	1										1	0	3.4	0	74378	0	74378	0	7437.8	0	7437.8	0	0	+
gene_MESSINA_5251	gene_MESSINA_5251	1	1	1	>gene_MESSINA_5251	1	1	1	1	1	0	0	1	0	0	1	0	0	13.2	13.2	13.2	9.5639	91	91	5					1						1	13.2	0	0	46448	46448	0	0	15483	15483	0	0	1	+
gene_MESSINA_5885	gene_MESSINA_5885	2	2	2	>gene_MESSINA_5885	1	2	2	2	0	2	0	0	2	0	0	2	0	9.2	9.2	9.2	22.209	206	206	8								2			0	0	9.2	0	110050	0	110050	0	7860.5	0	7860.5	0	2
gene_MESSINA_6810	gene_MESSINA_6810	1	1	1	>gene_MESSINA_6810	1	1	1	1	1	0	0	1	0	0	1	0	0	5.3	5.3	5.3	15.18	133	133	6						1					1	5.3	0	0	895990	895990	0	0	112000	112000	0	0	1	+
gene_MESSINA_6974	gene_MESSINA_6974	2	2	2	>gene_MESSINA_6974	1	2	2	2	0	2	0	0	2	0	0	2	0	14.4	14.4	14.4	21.348	194	194	6.71					2	2	1	1		1	0	0	14.4	0	866760	0	866760	0	144460	0	144460	0	10
gene_MESSINA_7339;gene_MESSINA_7296	gene_MESSINA_7339;gene_MESSINA_7296	1;1	1;1	1;1	>gene_MESSINA_7339;>gene_MESSINA_7296	2	1	1	1	0	1	0	0	1	0	0	1	0	6.2	6.2	6.2	24.6	225	225;225	7.6				1			1	1	1	1	0	0	6.2	0	1227800	0	1227800	0	102320	0	102320	0	7
gene_MESSINA_7388	gene_MESSINA_7388	1	1	1	>gene_MESSINA_7388	1	1	1	1	0	0	1	0	0	1	0	0	1	12.2	12.2	12.2	9.1723	90	90	10										1	0.0089153	0	0	12.2	46269	0	0	46269	23135	0	0	23135	1
gene_MESSINA_759	gene_MESSINA_759	1	1	1	>gene_MESSINA_759	1	1	1	1	0	0	1	0	0	1	0	0	1	1.5	1.5	1.5	61.302	546	546	8								1			0.0017212	0	0	1.5	0	0	0	0	0	0	0	0	1
gene_MESSINA_7815	gene_MESSINA_7815	1	1	1	>gene_MESSINA_7815	1	1	1	1	0	0	1	0	0	1	0	0	1	14.4	14.4	14.4	11.084	104	104	7							1				1	0	0	14.4	245600	0	0	245600	49121	0	0	49121	1	+
gene_MESSINA_7861	gene_MESSINA_7861	1	1	1	>gene_MESSINA_7861	1	1	1	1	0	0	1	0	0	1	0	0	1	10.5	10.5	10.5	10.474	95	95	7							1				0.0017007	0	0	10.5	0	0	0	0	0	0	0	0	1
gene_MESSINA_8116	gene_MESSINA_8116	1	1	1	>gene_MESSINA_8116	1	1	1	1	0	1	0	0	1	0	0	1	0	4	4	4	27.724	247	247	5					1						0	0	4	0	152400	0	152400	0	13855	0	13855	0	3
gene_MESSINA_8716;gi|428773573|ref|YP_007165361.1|;gene_MESSINA_32991;gene_MESSINA_33956;gene_MESSINA_1758;gene_MESSINA_254;gi|518451548|ref|WP_019621755.1|;gi|646627695|ref|WP_025566040.1|;gi|655140424|ref|WP_028587284.1|;gi|512185024|ref|WP_016411670.1|;gi|671482773|ref|WP_031478942.1|	gene_MESSINA_8716;gi|428773573|ref|YP_007165361.1|	3;2;1;1;1;1;1;1;1;1;1	3;2;1;1;1;1;1;1;1;1;1	3;2;1;1;1;1;1;1;1;1;1	>gene_MESSINA_8716;>gi|428773573|ref|YP_007165361.1| glutamine synthetase [Cyanobacterium stanieri PCC 7202]	11	3	3	3	0	3	0	0	3	0	0	3	0	4.6	4.6	4.6	78.698	724	724;724;211;390;630;706;716;723;727;727;728	4				3							0	0	4.6	0	145630	0	145630	0	4550.8	0	4550.8	0	3
gene_MESSINA_8899;gene_MESSINA_30484;gi|545670988|ref|WP_021777026.1|;gi|495565758|ref|WP_008290337.1|	gene_MESSINA_8899	5;1;1;1	5;1;1;1	3;0;0;0	>gene_MESSINA_8899	4	5	5	3	2	5	1	2	5	1	2	3	0	11.6	11.6	7.2	54.639	498	498;309;684;707	4				8							0	5.4	11.6	2.6	307070	95182	155750	56140	11810	3660.9	5990.3	2159.2	8
gene_MESSINA_9386;gene_MESSINA_9396;gi|494248547|ref|WP_007147028.1|	gene_MESSINA_9386;gene_MESSINA_9396	5;4;1	5;4;1	3;2;0	>gene_MESSINA_9386;>gene_MESSINA_9396	3	5	5	3	0	5	1	0	5	1	0	3	0	18	18	11.6	35.598	327	327;158;327	7.73							7	1	2	1	0	0	18	4	1141300	0	1013200	128070	71331	0	63326	8004.2	11
gene_MESSINA_9971	gene_MESSINA_9971	1	1	1	>gene_MESSINA_9971	1	1	1	1	0	1	0	0	1	0	0	1	0	18.2	18.2	18.2	10.028	99	99	5.25	1	1						1		1	0	0	18.2	0	114440	0	114440	0	28609	0	28609	0	4
gene_MESSINA_9975;gene_HAVEN_1422;gene_MESSINA_12896;gene_HAVEN_463	gene_MESSINA_9975	4;1;1;1	4;1;1;1	2;0;0;0	>gene_MESSINA_9975	4	4	4	2	0	4	0	0	4	0	0	2	0	16.9	16.9	9.4	33.988	319	319;202;317;324	7.33							4	2			0	0	16.9	0	336190	0	336190	0	22413	0	22413	0	6
gene_PRIOLO_1458	gene_PRIOLO_1458	1	1	1	>gene_PRIOLO_1458	1	1	1	1	0	0	1	0	0	1	0	0	1	3.8	3.8	3.8	37.294	341	341	8								1			0	0	0	3.8	22827	0	0	22827	1630.5	0	0	1630.5	1
gene_PRIOLO_1545	gene_PRIOLO_1545	1	1	1	>gene_PRIOLO_1545	1	1	1	1	0	0	1	0	0	1	0	0	1	6.4	6.4	6.4	23.439	204	204	10										1	0	0	0	6.4	118690	0	0	118690	13188	0	0	13188	1
gene_PRIOLO_1684	gene_PRIOLO_1684	4	4	4	>gene_PRIOLO_1684	1	4	4	4	0	0	4	0	0	4	0	0	4	9.6	9.6	9.6	43.088	385	385	4				4							0	0	0	9.6	521690	0	0	521690	22682	0	0	22682	5
gene_PRIOLO_1776	gene_PRIOLO_1776	1	1	1	>gene_PRIOLO_1776	1	1	1	1	0	0	1	0	0	1	0	0	1	10.7	10.7	10.7	13.875	122	122	6						1					0	0	0	10.7	229950	0	0	229950	25550	0	0	25550	2
gene_PRIOLO_2157	gene_PRIOLO_2157	1	1	1	>gene_PRIOLO_2157	1	1	1	1	0	0	1	0	0	1	0	0	1	8.2	8.2	8.2	21.052	195	195	5					1						0	0	0	8.2	99279	0	0	99279	19856	0	0	19856	2
gene_PRIOLO_2170	gene_PRIOLO_2170	1	1	1	>gene_PRIOLO_2170	1	1	1	1	1	0	1	1	0	1	1	0	1	16.2	16.2	16.2	10.739	99	99	5					2						0	16.2	0	16.2	191540	22060	0	169480	47885	5515	0	42370	2
gene_PRIOLO_2282	gene_PRIOLO_2282	1	1	1	>gene_PRIOLO_2282	1	1	1	1	0	0	1	0	0	1	0	0	1	4	4	4	42.479	377	377	7							1				0	0	0	4	162290	0	0	162290	12484	0	0	12484	1
gene_PRIOLO_2974;gene_PRIOLO_192	gene_PRIOLO_2974	7;2	7;2	7;2	>gene_PRIOLO_2974	2	7	7	7	0	0	7	0	0	7	0	0	7	15.3	15.3	15.3	73.014	653	653;549	5.92				7	5	6	2	2	1	2	0	0	0	15.3	10118000	0	0	10118000	361340	0	0	361340	35
gene_PRIOLO_3368	gene_PRIOLO_3368	3	3	3	>gene_PRIOLO_3368	1	3	3	3	0	0	3	0	0	3	0	0	3	13.2	13.2	13.2	27.49	242	242	9									3		0	0	0	13.2	804050	0	0	804050	67004	0	0	67004	3
gene_PRIOLO_3417	gene_PRIOLO_3417	3	3	3	>gene_PRIOLO_3417	1	3	3	3	0	0	3	0	0	3	0	0	3	17.2	17.2	17.2	20.981	186	186	9									3		0	0	0	17.2	1451400	0	0	1451400	131940	0	0	131940	3
gene_PRIOLO_3571	gene_PRIOLO_3571	1	1	1	>gene_PRIOLO_3571	1	1	1	1	0	0	1	0	0	1	0	0	1	3.8	3.8	3.8	40.402	366	366	7							1				0	0	0	3.8	346000	0	0	346000	16476	0	0	16476	1
gene_PRIOLO_358	gene_PRIOLO_358	1	1	1	>gene_PRIOLO_358	1	1	1	1	0	1	0	0	1	0	0	1	0	2.9	2.9	2.9	36.232	307	307	1	1										0.009009	0	2.9	0	260290	0	260290	0	13015	0	13015	0	1
gene_PRIOLO_3604	gene_PRIOLO_3604	1	1	1	>gene_PRIOLO_3604	1	1	1	1	0	0	1	0	0	1	0	0	1	1.9	1.9	1.9	56.821	526	526	3.67	1	1						1			0.0033278	0	0	1.9	354870	0	0	354870	32261	0	0	32261	5
gene_PRIOLO_3725	gene_PRIOLO_3725	8	8	8	>gene_PRIOLO_3725	1	8	8	8	0	0	8	0	0	8	0	0	8	21.3	21.3	21.3	61.588	553	553	6					7	2	1	1		1	0	0	0	21.3	4996200	0	0	4996200	185050	0	0	185050	13
gene_PRIOLO_3763	gene_PRIOLO_3763	1	1	1	>gene_PRIOLO_3763	1	1	1	1	0	0	1	0	0	1	0	0	1	9.6	9.6	9.6	17.97	156	156	9									1		0.0033167	0	0	9.6	42242	0	0	42242	8448.4	0	0	8448.4	2
gene_PRIOLO_3770	gene_PRIOLO_3770	1	1	1	>gene_PRIOLO_3770	1	1	1	1	0	0	1	0	0	1	0	0	1	10	10	10	13.48	120	120	10										1	0.0033389	0	0	10	232880	0	0	232880	25876	0	0	25876	2
gene_PRIOLO_3773	gene_PRIOLO_3773	1	1	1	>gene_PRIOLO_3773	1	1	1	1	0	0	1	0	0	1	0	0	1	3.9	3.9	3.9	26.369	229	229	9									1		0	0	0	3.9	503200	0	0	503200	45746	0	0	45746	1
gene_PRIOLO_3814	gene_PRIOLO_3814	1	1	1	>gene_PRIOLO_3814	1	1	1	1	0	0	1	0	0	1	0	0	1	3.7	3.7	3.7	28.592	267	267	8								1			0	0	0	3.7	97045	0	0	97045	6065.3	0	0	6065.3	2
gene_PRIOLO_3824	gene_PRIOLO_3824	1	1	1	>gene_PRIOLO_3824	1	1	1	1	0	0	1	0	0	1	0	0	1	6.7	6.7	6.7	26.749	239	239	9									1		0.0088365	0	0	6.7	75741	0	0	75741	8415.6	0	0	8415.6	1
gene_PRIOLO_4607;gene_HAVEN_569	gene_PRIOLO_4607;gene_HAVEN_569	2;1	2;1	2;1	>gene_PRIOLO_4607;>gene_HAVEN_569	2	2	2	2	1	0	2	1	0	2	1	0	2	11	11	11	25.417	237	237;168	5.67					1	2					0	6.8	0	11	797740	95180	0	702560	79774	9518	0	70256	3
gene_PRIOLO_4670	gene_PRIOLO_4670	1	1	1	>gene_PRIOLO_4670	1	1	1	1	0	0	1	0	0	1	0	0	1	10.3	10.3	10.3	14	136	136	9									1		0.007874	0	0	10.3	39802	0	0	39802	13267	0	0	13267	1
gene_PRIOLO_4739;gi|502802105|ref|WP_013037081.1|	gene_PRIOLO_4739;gi|502802105|ref|WP_013037081.1|	2;1	1;0	1;0	>gene_PRIOLO_4739;>gi|502802105|ref|WP_013037081.1| methyl-coenzyme M reductase [Methanohalophilus mahii]	2	2	1	1	1	0	2	1	0	1	1	0	1	14.4	4.8	4.8	21.212	187	187;251	8								2			0.0064516	4.8	0	14.4	458760	74111	0	384650	35289	5700.8	0	29588	3
gene_PRIOLO_4794	gene_PRIOLO_4794	1	1	1	>gene_PRIOLO_4794	1	1	1	1	0	0	1	0	0	1	0	0	1	11.5	11.5	11.5	13.935	122	122	6						1					1	0	0	11.5	2331700	0	0	2331700	259080	0	0	259080	1	+
gene_PRIOLO_523	gene_PRIOLO_523	2	2	2	>gene_PRIOLO_523	1	2	2	2	0	0	2	0	0	2	0	0	2	6.9	6.9	6.9	61.845	548	548	4.75				1	3						0	0	0	6.9	894860	0	0	894860	49715	0	0	49715	5
gene_PRIOLO_5406	gene_PRIOLO_5406	4	4	4	>gene_PRIOLO_5406	1	4	4	4	0	0	4	0	0	4	0	0	4	10.7	10.7	10.7	46.426	410	410	6.5						5			1		0	0	0	10.7	10245000	0	0	10245000	683000	0	0	683000	9
gene_PRIOLO_5513	gene_PRIOLO_5513	3	3	3	>gene_PRIOLO_5513	1	3	3	3	0	0	3	0	0	3	0	0	3	8.3	8.3	8.3	51.039	468	468	5.5					2	2					0	0	0	8.3	788910	0	0	788910	32871	0	0	32871	4
gene_PRIOLO_5514	gene_PRIOLO_5514	2	2	2	>gene_PRIOLO_5514	1	2	2	2	0	0	2	0	0	2	0	0	2	6.9	6.9	6.9	45.975	422	422	6						2					0	0	0	6.9	142280	0	0	142280	6775.3	0	0	6775.3	3
gene_PRIOLO_560	gene_PRIOLO_560	1	1	1	>gene_PRIOLO_560	1	1	1	1	1	1	1	1	1	1	1	1	1	5.9	5.9	5.9	17.695	152	152	6.2	2								1	2	0.0064	5.9	5.9	5.9	35050000	8814100	20868000	5368000	5007200	1259200	2981100	766860	5
gene_PRIOLO_5753	gene_PRIOLO_5753	2	2	2	>gene_PRIOLO_5753	1	2	2	2	0	0	2	0	0	2	0	0	2	5.4	5.4	5.4	67.157	609	609	5					2						0	0	0	5.4	119700	0	0	119700	4127.6	0	0	4127.6	3
gene_PRIOLO_576	gene_PRIOLO_576	1	1	1	>gene_PRIOLO_576	1	1	1	1	0	0	1	0	0	1	0	0	1	3.1	3.1	3.1	52.622	482	482	6						1					0	0	0	3.1	232800	0	0	232800	11086	0	0	11086	2
gene_PRIOLO_5837	gene_PRIOLO_5837	1	1	1	>gene_PRIOLO_5837	1	1	1	1	0	0	1	0	0	1	0	0	1	3.4	3.4	3.4	45.304	387	387	7							1				0	0	0	3.4	241320	0	0	241320	10055	0	0	10055	1
gene_PRIOLO_638	gene_PRIOLO_638	2	2	2	>gene_PRIOLO_638	1	2	2	2	0	0	2	0	0	2	0	0	2	8.3	8.3	8.3	45.145	409	409	7							2				0	0	0	8.3	224840	0	0	224840	16060	0	0	16060	4
gene_PRIOLO_713	gene_PRIOLO_713	3	3	3	>gene_PRIOLO_713	1	3	3	3	0	0	3	0	0	3	0	0	3	19.9	19.9	19.9	21.788	201	201	9.33									2	1	0	0	0	19.9	322730	0	0	322730	26894	0	0	26894	4
gene_PRIOLO_824	gene_PRIOLO_824	1	1	1	>gene_PRIOLO_824	1	1	1	1	0	0	1	0	0	1	0	0	1	9.7	9.7	9.7	15.845	144	144	10										1	0.0033113	0	0	9.7	24045	0	0	24045	4007.4	0	0	4007.4	1
gi|107026115|ref|YP_623626.1|	gi|107026115|ref|YP_623626.1|	1	1	1	>gi|107026115|ref|YP_623626.1| porin [Burkholderia cenocepacia AU 1054]	1	1	1	1	0	0	1	0	0	1	0	0	1	3.6	3.6	3.6	40.753	384	384	7							1				0	0	0	3.6	139900	0	0	139900	9993.1	0	0	9993.1	1
gi|497236970|ref|WP_009551232.1|;gi|107026891|ref|YP_624402.1|	gi|497236970|ref|WP_009551232.1|;gi|107026891|ref|YP_624402.1|	1;1	1;1	1;1	>gi|497236970|ref|WP_009551232.1| rubrerythrin [Burkholderiales bacterium JOSHI_001]^Agi|497236970;>gi|107026891|ref|YP_624402.1| rubrerythrin [Burkholderia cenocepacia AU 1054]^Agi|107026891^Agi|107026891	2	1	1	1	1	1	1	1	1	1	1	1	1	10.1	10.1	10.1	15.233	139	139;140	10										3	0	10.1	10.1	10.1	340830	88812	49608	202410	56805	14802	8268	33735	6
gi|107028713|ref|YP_625808.1|	gi|107028713|ref|YP_625808.1|	1	1	1	>gi|107028713|ref|YP_625808.1| phosphopyruvate hydratase [Burkholderia cenocepacia AU 1054]	1	1	1	1	0	1	0	0	1	0	0	1	0	3.3	3.3	3.3	45.686	427	427	6						1					0.0064412	0	3.3	0	24938	0	24938	0	1385.4	0	1385.4	0	1
gi|114569155|ref|YP_755835.1|;gi|544642661|ref|WP_021077014.1|;gi|497514114|ref|WP_009828312.1|;gi|654849855|ref|WP_028302269.1|	gi|114569155|ref|YP_755835.1|;gi|544642661|ref|WP_021077014.1|;gi|497514114|ref|WP_009828312.1|;gi|654849855|ref|WP_028302269.1|	2;1;1;1	1;1;1;1	1;1;1;1	>gi|114569155|ref|YP_755835.1| molecular chaperone GroEL [Maricaulis maris MCS10];>gi|544642661|ref|WP_021077014.1| chaperonin 3 [Bradyrhizobium sp. DFCI-1];>gi|497514114|ref|WP_009828312.1| molecular chaperone GroEL [Rhodobacteraceae bacterium HTCC2083];>	4	2	1	1	1	1	1	0	1	0	0	1	0	4	2.2	2.2	57.815	551	551;541;544;547	5					1						0	1.8	2.2	1.8	35616	0	35616	0	1187.2	0	1187.2	0	2
gi|115352285|ref|YP_774124.1|;gi|493815060|ref|WP_006762677.1|	gi|115352285|ref|YP_774124.1|;gi|493815060|ref|WP_006762677.1|	4;3	4;3	4;3	>gi|115352285|ref|YP_774124.1| bacterioferritin [Burkholderia ambifaria AMMD]^Agi|115352285^Agi|115352285;>gi|493815060|ref|WP_006762677.1| bacterioferritin [Burkholderia ambifaria]^Agi|493815060	2	4	4	4	3	3	3	3	3	3	3	3	3	29.7	29.7	29.7	18.563	158	158;158	10										10	0	23.4	23.4	22.2	1501300	472790	223530	804970	150130	47279	22353	80497	12
gi|116667432|pdb|2GYA|2;gene_MESSINA_34397;gene_MESSINA_13713;gi|647533651|ref|WP_025823565.1|	gi|116667432|pdb|2GYA|2	3;1;1;1	3;1;1;1	1;0;0;1	>gi|116667432|pdb|2GYA|2 Chain 2, Structure Of The 50s Subunit Of A Pre-Translocational E. Coli Ribosome Obtained By Fitting Atomic Models For Rna And Protein Components Into Cryo-Em Map Emd-1056	4	3	3	1	0	3	0	0	3	0	0	1	0	17.6	17.6	6.3	23.556	222	222;231;233;233	8								3			0	0	17.6	0	2419300	0	2419300	0	186100	0	186100	0	3
gi|116668363|pdb|2J1N|A;gi|446788308|ref|WP_000865564.1|;gi|241110605|gb|ACS66767.1|;gi|442540413|gb|AGC54800.1|;gi|5822216|pdb|1OSM|A;gi|490205563|ref|WP_004103993.1|;gi|387888626|ref|YP_006318924.1|;gi|446659968|ref|WP_000737314.1|;gi|488393980|ref|WP_002463365.1|;gi|209919271|ref|YP_002293355.1|;gi|488369742|ref|WP_002439127.1|;gi|502668701|ref|WP_012904581.1|;gi|491331676|ref|WP_005189637.1|;…	gi|116668363|pdb|2J1N|A;gi|446788308|ref|WP_000865564.1|;gi|241110605|gb|ACS66767.1|;gi|442540413|gb|AGC54800.1|	9;7;7;5;2;2;2;2;2;1;1;1;1;1;1;1;1	1;1;1;1;1;1;1;1;1;0;1;1;1;1;1;1;1	0;0;0;0;0;0;0;0;0;0;0;0;0;0;0;0;0	>gi|116668363|pdb|2J1N|A Chain A, Osmoporin Ompc^Agi|116668363;>gi|446788308|ref|WP_000865564.1| outer membrane porin protein C [Escherichia coli];>gi|241110605|gb|ACS66767.1| outer membrane protein C [Escherichia coli];>gi|442540413|gb|AGC54800.1| OmpC po	17	9	1	0	1	9	5	0	1	1	0	0	0	27.2	2.9	0	38.307	346	346;367;367;364;342;365;365;369;372;360;361;368;371;376;376;380;392	7.2							4	1			0	4.3	27.2	18.8	1107300	0	900300	207010	58280	0	47384	10895	4
gi|117923611|ref|YP_864228.1|;gi|404494882|ref|YP_006718988.1|;gi|544848519|ref|WP_021263685.1|;gi|116749774|ref|YP_846461.1|;gi|654543754|ref|WP_028011526.1|;gi|490175461|ref|WP_004074093.1|;gi|556585840|ref|YP_008753409.1|;gene_PRIOLO_4118;gi|197700924|gb|ACH72397.1|;gene_MESSINA_20417;gene_MESSINA_23954;gene_MESSINA_23940;gi|654757930|ref|WP_028213008.1|;gi|206889461|ref|YP_002248448.1|;gi|654…	gi|117923611|ref|YP_864228.1|;gi|404494882|ref|YP_006718988.1|	5;3;2;2;2;2;2;1;1;1;1;1;1;1;1;1;1;1;1;1;1;1;1;1;1;1;1;1	5;3;2;2;2;2;2;1;1;1;1;1;1;1;1;1;1;1;1;1;1;1;1;1;1;1;1;1	0;0;0;0;0;0;0;0;0;0;0;0;0;0;0;0;0;0;0;0;0;0;0;0;0;0;0;0	>gi|117923611|ref|YP_864228.1| chaperonin GroEL [Magnetococcus marinus MC-1]^Agi|117923611;>gi|404494882|ref|YP_006718988.1| chaperonin GroEL [Geobacter metallireducens GS-15]	28	5	5	0	3	0	3	3	0	3	0	0	0	9.6	9.6	0	57.937	551	551;546;223;542;544;549;549;181;186;195;224;224;531;540;540;541;544;544;544;545;546;547;548;549;549;550;550;554	5				3	3			1			0	7.1	0	4.4	1547800	798810	0	749030	51595	26627	0	24968	7
gi|120403807|ref|YP_953636.1|	gi|120403807|ref|YP_953636.1|	1	1	1	>gi|120403807|ref|YP_953636.1| glutamate synthase NADH/NADPH small subunit [Mycobacterium vanbaalenii PYR-1]	1	1	1	1	0	0	1	0	0	1	0	0	1	2.4	2.4	2.4	54.151	502	502	5					1						0	0	0	2.4	141020	0	0	141020	5424	0	0	5424	1
gi|654527606|ref|WP_027995731.1|;gi|495109584|ref|WP_007834406.1|;gi|170731458|ref|YP_001763405.1|;gi|161523265|ref|YP_001578277.1|;gi|120609970|ref|YP_969648.1|;gi|187930601|ref|YP_001901088.1|	gi|654527606|ref|WP_027995731.1|;gi|495109584|ref|WP_007834406.1|;gi|170731458|ref|YP_001763405.1|;gi|161523265|ref|YP_001578277.1|;gi|120609970|ref|YP_969648.1|;gi|187930601|ref|YP_001901088.1|	1;1;1;1;1;1	1;1;1;1;1;1	1;1;1;1;1;1	>gi|654527606|ref|WP_027995731.1| ABC transporter permease [Simplicispira psychrophila];>gi|495109584|ref|WP_007834406.1| ABC transporter permease [Variovorax sp. CF313];>gi|170731458|ref|YP_001763405.1| branched chain amino acid ABC transporter periplasmi	6	1	1	1	1	1	1	1	1	1	1	1	1	4.5	4.5	4.5	42.983	398	398;398;399;399;401;402	6.5						2	2				0	4.5	4.5	4.5	772760	63787	223230	485750	45456	3752.1	13131	28573	6
gi|126030485|pdb|2FVY|A;gi|635724422|gb|KDF06208.1|;gi|489117555|ref|WP_003027399.1|	gi|126030485|pdb|2FVY|A;gi|635724422|gb|KDF06208.1|	5;4;2	5;4;2	5;4;2	>gi|126030485|pdb|2FVY|A Chain A, High Resolution Glucose Bound Crystal Structure Of Ggbp;>gi|635724422|gb|KDF06208.1| D-galactose-binding periplasmic protein [Citrobacter sp. MGH 55]	3	5	5	5	0	5	0	0	5	0	0	5	0	23.9	23.9	23.9	33.367	309	309;332;332	7.17							5	1			0	0	23.9	0	564130	0	564130	0	25642	0	25642	0	7
gi|126179956|ref|YP_001047921.1|	gi|126179956|ref|YP_001047921.1|	1	1	1	>gi|126179956|ref|YP_001047921.1| methionyl-tRNA synthetase [Methanoculleus marisnigri JR1]	1	1	1	1	0	1	1	0	1	1	0	1	1	1.4	1.4	1.4	74.117	664	664	6	1			1					1	1	0	0	1.4	1.4	5481600	0	4869400	612160	144250	0	128140	16109	4
gi|1314675|gb|AAC44167.1|	gi|1314675|gb|AAC44167.1|	1	1	1	>gi|1314675|gb|AAC44167.1| glucose-specific component IIA of the PTS system [Escherichia coli]	1	1	1	1	0	1	0	0	1	0	0	1	0	9.9	9.9	9.9	17.47	161	161	10										1	0.0089955	0	9.9	0	316790	0	316790	0	35199	0	35199	0	0
gi|134101432|ref|YP_001107093.1|	gi|134101432|ref|YP_001107093.1|	1	1	1	>gi|134101432|ref|YP_001107093.1| oxidoreductase [Saccharopolyspora erythraea NRRL 2338]	1	1	1	1	1	1	1	1	1	1	1	1	1	3.9	3.9	3.9	24.668	228	228	2.67	3	2	1	2		1					0	3.9	3.9	3.9	12915000	5072400	7099200	743470	861010	338160	473280	49565	10
gi|14389219|gb|AAK61963.1|	gi|14389219|gb|AAK61963.1|	1	1	1	>gi|14389219|gb|AAK61963.1| dissimilatory (bi-)sulfite reductase beta subunit [uncultured sulfate-reducing bacterium]	1	1	1	1	0	0	1	0	0	1	0	0	1	4.2	4.2	4.2	28.364	259	259	7							1				0	0	0	4.2	75161	0	0	75161	6832.8	0	0	6832.8	2
gi|485708020|ref|WP_001340645.1|;gi|146683|gb|AAA24095.1|	gi|485708020|ref|WP_001340645.1|;gi|146683|gb|AAA24095.1|	2;2	2;2	2;2	>gi|485708020|ref|WP_001340645.1| aspartate kinase [Escherichia coli];>gi|146683|gb|AAA24095.1| aspartokinase III [Escherichia coli]^Agi|146683	2	2	2	2	2	2	2	2	2	2	2	2	2	5.6	5.6	5.6	46.589	430	430;449	3.58		5	4	5	4	1					0	5.6	5.6	5.6	1365300	690430	457700	217130	71856	36339	24090	11428	20
gi|150397948|ref|YP_001328415.1|	gi|150397948|ref|YP_001328415.1|	1	1	1	>gi|150397948|ref|YP_001328415.1| sarcosine oxidase subunit alpha [Sinorhizobium medicae WSM419]	1	1	1	1	1	1	1	1	1	1	1	1	1	0.8	0.8	0.8	107.44	997	997	3.6	1	2			1			1			0	0.8	0.8	0.8	6301400	5714400	587020	0	118890	107820	11076	0	5
gi|151302206|gb|ABR92469.1|	gi|151302206|gb|ABR92469.1|	4	1	1	>gi|151302206|gb|ABR92469.1| AprA, partial [Desulfobacter postgatei 2ac9]	1	4	1	1	2	0	4	1	0	1	1	0	1	7.5	1.7	1.7	67.08	604	604	6.25				1	1			2			1	3.1	0	7.5	352150	0	0	352150	11005	0	0	11005	5	+
gi|151302233|gb|ABR92487.1|	gi|151302233|gb|ABR92487.1|	3	1	1	>gi|151302233|gb|ABR92487.1| AprA, partial [Desulfotignum sp. DSM 7120]	1	3	1	1	1	0	3	0	0	1	0	0	1	5.8	2.5	2.5	67.278	605	605	5					2						0.009245	1.5	0	5.8	0	0	0	0	0	0	0	0	2
gi|151302248|gb|ABR92497.1|	gi|151302248|gb|ABR92497.1|	2	1	1	>gi|151302248|gb|ABR92497.1| AprA, partial [Desulfocella sp. DSM 2056]	1	2	1	1	1	0	1	1	0	0	1	0	0	7.3	3.5	3.5	31.889	288	288	4				1							0	3.5	0	3.8	90390	90390	0	0	5317	5317	0	0	3
gi|151302292|gb|ABR92526.1|	gi|151302292|gb|ABR92526.1|	1	1	1	>gi|151302292|gb|ABR92526.1| AprB, partial [Desulfobulbus sp. DSM 2033]^Agi|151302292	1	1	1	1	0	0	1	0	0	1	0	0	1	13.3	13.3	13.3	11.743	105	105	10										1	0	0	0	13.3	76982	0	0	76982	12830	0	0	12830	2
gi|151302320|gb|ABR92545.1|	gi|151302320|gb|ABR92545.1|	2	2	2	>gi|151302320|gb|ABR92545.1| AprA, partial [sulfate-reducing bacterium DSM 12567]^Agi|151302320	1	2	2	2	1	0	2	1	0	2	1	0	2	3.8	3.8	3.8	63.273	572	572	4.5	2			2	2			2			0	1.6	0	3.8	876750	101780	0	774970	29225	3392.8	0	25832	12
gi|151302328|gb|ABR92550.1|	gi|151302328|gb|ABR92550.1|	1	1	1	>gi|151302328|gb|ABR92550.1| AprB, partial [Desulfomonile tiedjei DSM 6799]	1	1	1	1	0	0	1	0	0	1	0	0	1	14.8	14.8	14.8	12.073	108	108	9.67									1	2	1	0	0	14.8	2688500	0	0	2688500	384070	0	0	384070	3	+
gi|18034251|gb|AAL57426.1|AF418159_1;gi|151302340|gb|ABR92558.1|;gi|291245626|gb|ADD84983.1|;gi|291245436|gb|ADD84888.1|;gi|653116459|ref|WP_027366015.1|;gi|374327259|ref|YP_005085459.1|	gi|18034251|gb|AAL57426.1|AF418159_1;gi|151302340|gb|ABR92558.1|;gi|291245626|gb|ADD84983.1|;gi|291245436|gb|ADD84888.1|;gi|653116459|ref|WP_027366015.1|;gi|374327259|ref|YP_005085459.1|	2;2;1;1;1;1	2;2;1;1;1;1	0;0;0;0;0;0	>gi|18034251|gb|AAL57426.1|AF418159_1 adenosine-5-phosphosulfate reductase alpha subunit, partial [Thermodesulforhabdus norvegica];>gi|151302340|gb|ABR92558.1| AprA, partial [Thermodesulforhabdus norvegica];>gi|291245626|gb|ADD84983.1| adenosine-5-phosph	6	2	2	0	1	0	2	1	0	2	0	0	0	7.4	7.4	0	33.509	296	296;520;252;292;626;627	4.08	2	1		3	5			1			0	3	0	7.4	4169900	1276700	0	2893200	189540	58032	0	131510	17
gi|307720697|ref|YP_003891837.1|;gi|157737829|ref|YP_001490513.1|	gi|307720697|ref|YP_003891837.1|;gi|157737829|ref|YP_001490513.1|	2;2	1;1	1;1	>gi|307720697|ref|YP_003891837.1| ATP synthase F1 subcomplex subunit beta [Sulfurimonas autotrophica DSM 16294];>gi|157737829|ref|YP_001490513.1| F0F1 ATP synthase subunit beta [Arcobacter butzleri RM4018]	2	2	1	1	0	0	2	0	0	1	0	0	1	6	3	3	50.289	464	464;464	7.5						1			1		0	0	0	6	178890	0	0	178890	7778	0	0	7778	2
gi|157804858|gb|ABV80086.1|	gi|157804858|gb|ABV80086.1|	1	1	1	>gi|157804858|gb|ABV80086.1| AprA [sulfur-oxidizing bacterium DIII5]	1	1	1	1	0	0	1	0	0	1	0	0	1	2.8	2.8	2.8	63.725	574	574	5					1						0	0	0	2.8	0	0	0	0	0	0	0	0	1
gi|157831181|pdb|1GFN|A;gi|223138|prf|null|0511311A;gi|652235955|gb|KDZ42553.1|;gi|488361804|ref|WP_002431189.1|	gi|157831181|pdb|1GFN|A;gi|223138|prf|null|0511311A;gi|652235955|gb|KDZ42553.1|;gi|488361804|ref|WP_002431189.1|	7;7;6;5	7;7;6;5	1;1;1;1	>gi|157831181|pdb|1GFN|A Chain A, Ompf Porin Deletion (Mutant Delta 109-114);>gi|223138|prf|null|0511311A protein I,membrane;>gi|652235955|gb|KDZ42553.1| outer membrane protein F [Escherichia coli 3-020-07_S4_C2];>gi|488361804|ref|WP_002431189.1| membrane	4	7	7	1	1	7	3	1	7	3	1	1	1	18.9	18.9	3.9	36.403	334	334;340;362;279	7.47							10	4		1	0	3.9	18.9	10.2	15556000	68044	15021000	466620	864200	3780.2	834500	25923	22
gi|15803106|ref|NP_289137.1|;gi|603441421|gb|AHS60308.1|	gi|15803106|ref|NP_289137.1|;gi|603441421|gb|AHS60308.1|	2;1	2;1	2;1	>gi|15803106|ref|NP_289137.1| autonomous glycyl radical cofactor GrcA [Escherichia coli O157:H7 str. EDL933];>gi|603441421|gb|AHS60308.1| autonomous glycyl radical cofactor GrcA, partial [Salmonella enterica subsp. enterica serovar Enteritidis str. SA20085	2	2	2	2	0	2	0	0	2	0	0	2	0	18.1	18.1	18.1	14.181	127	127;116	10										2	0	0	18.1	0	2841900	0	2841900	0	258350	0	258350	0	4
gi|15806721|ref|NP_295441.1|	gi|15806721|ref|NP_295441.1|	2	1	1	>gi|15806721|ref|NP_295441.1| glutamate dehydrogenase [Deinococcus radiodurans R1]	1	2	1	1	2	0	1	1	0	1	1	0	1	7.1	2.8	2.8	45.937	424	424	6						2					0.0016892	7.1	0	2.8	565370	120630	0	444740	22615	4825.1	0	17790	2
gi|158523494|gb|ABW70858.1|;gi|555928957|dbj|BAO03560.1|;gi|380766310|gb|AFE61670.1|;gi|34017130|gb|AAQ56656.1|;gi|116743269|emb|CAJ84884.1|;gi|63029739|gb|AAY27763.1|;gi|109452407|dbj|BAE96425.1|;gi|70930946|gb|AAZ15792.1|;gi|63029745|gb|AAY27767.1|;gi|494506013|ref|WP_007295473.1|;gi|242278263|ref|YP_002990392.1|	gi|158523494|gb|ABW70858.1|;gi|555928957|dbj|BAO03560.1|;gi|380766310|gb|AFE61670.1|;gi|34017130|gb|AAQ56656.1|;gi|116743269|emb|CAJ84884.1|;gi|63029739|gb|AAY27763.1|;gi|109452407|dbj|BAE96425.1|;gi|70930946|gb|AAZ15792.1|;gi|63029745|gb|AAY27767.1|;gi|494506013|ref|WP_007295473.1|;gi|242278263|ref|YP_002990392.1|	2;1;1;1;1;1;1;1;1;1;1	2;1;1;1;1;1;1;1;1;1;1	0;0;0;0;0;0;0;0;0;0;0	>gi|158523494|gb|ABW70858.1| dissimilatory sulfite reductase [uncultured bacterium];>gi|555928957|dbj|BAO03560.1| dissimilatory sulfite reductase alpha subunit, partial [uncultured sulfate-reducing bacterium];>gi|380766310|gb|AFE61670.1| DsrA, partial [unc	11	2	2	0	2	0	0	2	0	0	0	0	0	11.8	11.8	0	21.651	195	195;215;231;302;346;365;375;377;389;420;437	5.67					1	2					0	11.8	0	0	339420	339420	0	0	24244	24244	0	0	4
gi|306996341|gb|ADN21390.1|;gi|472440687|gb|AGI42689.1|;gi|15966787|ref|NP_387140.1|;gi|651260066|ref|WP_026393417.1|;gi|671570771|ref|WP_031550675.1|;gi|254292529|ref|YP_003058552.1|;gi|651246547|ref|WP_026381662.1|;gi|13473456|ref|NP_105023.1|;gi|495658943|ref|WP_008383522.1|;gi|494067148|ref|WP_007009218.1|;gi|563995619|ref|WP_023822027.1|;gi|652883179|ref|WP_027145123.1|	gi|306996341|gb|ADN21390.1|;gi|472440687|gb|AGI42689.1|;gi|15966787|ref|NP_387140.1|;gi|651260066|ref|WP_026393417.1|;gi|671570771|ref|WP_031550675.1|;gi|254292529|ref|YP_003058552.1|;gi|651246547|ref|WP_026381662.1|;gi|13473456|ref|NP_105023.1|;gi|495658943|ref|WP_008383522.1|;gi|494067148|ref|WP_007009218.1|;gi|563995619|ref|WP_023822027.1|;gi|652883179|ref|WP_027145123.1|	3;3;3;2;2;2;2;2;2;2;2;2	1;1;1;1;1;1;1;1;1;1;1;1	0;0;0;0;0;0;0;0;0;0;0;0	>gi|306996341|gb|ADN21390.1| ATP synthase beta subunit [Rhizobium loessense];>gi|472440687|gb|AGI42689.1| ATP synthase subunit beta, partial [Rhizobium sp. CCGE524];>gi|15966787|ref|NP_387140.1| F0F1 ATP synthase subunit beta [Sinorhizobium meliloti 1021];	12	3	1	0	0	0	3	0	0	1	0	0	0	10.8	3.7	0	40.335	378	378;396;504;466;475;475;477;477;481;512;521;526	8								1			1	0	0	10.8	85855	0	0	85855	4088.3	0	0	4088.3	1	+
gi|16130533|ref|NP_417104.1|	gi|16130533|ref|NP_417104.1|	1	1	1	>gi|16130533|ref|NP_417104.1| heat shock protein [Escherichia coli str. K-12 substr. MG1655]	1	1	1	1	0	1	0	0	1	0	0	1	0	7.1	7.1	7.1	21.798	197	197	8								1			0.0048701	0	7.1	0	31604	0	31604	0	3511.5	0	3511.5	0	2
gi|162455615|ref|YP_001617982.1|	gi|162455615|ref|YP_001617982.1|	1	1	1	>gi|162455615|ref|YP_001617982.1| chaperone protein HscA [Sorangium cellulosum So ce56]	1	1	1	1	0	0	1	0	0	1	0	0	1	2.4	2.4	2.4	71.213	668	668	7							1				0	0	0	2.4	530450	0	0	530450	15601	0	0	15601	1
gi|608616964|dbj|BAO58788.1|;gi|219808349|gb|ACL35750.1|;gi|166814045|gb|ABY89711.1|	gi|608616964|dbj|BAO58788.1|;gi|219808349|gb|ACL35750.1|;gi|166814045|gb|ABY89711.1|	1;1;1	1;1;1	1;1;1	>gi|608616964|dbj|BAO58788.1| adenosine-5-phosphosulfate, partial [uncultured delta proteobacterium]^Agi|608616964;>gi|219808349|gb|ACL35750.1| adenosine 5-phosphosulfate [uncultured bacterium];>gi|166814045|gb|ABY89711.1| AprA [uncultured delta proteoba	3	1	1	1	1	0	1	1	0	1	1	0	1	9.2	9.2	9.2	13.053	119	119;125;132	4				2							0.0091463	9.2	0	9.2	275730	121060	0	154670	55146	24212	0	30934	3
gi|167646724|ref|YP_001684387.1|;gene_MESSINA_38723;gi|546876437|ref|WP_021900715.1|	gi|167646724|ref|YP_001684387.1|;gene_MESSINA_38723;gi|546876437|ref|WP_021900715.1|	2;1;1	2;1;1	2;1;1	>gi|167646724|ref|YP_001684387.1| phosphopyruvate hydratase [Caulobacter sp. K31];>gene_MESSINA_38723;>gi|546876437|ref|WP_021900715.1| enolase [Eggerthella sp. CAG:1427]	3	2	2	2	0	2	0	0	2	0	0	2	0	5.4	5.4	5.4	44.949	426	426;385;430	6						2					0	0	5.4	0	80514	0	80514	0	3659.7	0	3659.7	0	3
gi|172040269|ref|YP_001799983.1|	gi|172040269|ref|YP_001799983.1|	1	1	1	>gi|172040269|ref|YP_001799983.1| phosphopyruvate hydratase [Corynebacterium urealyticum DSM 7109]	1	1	1	1	1	0	0	1	0	0	1	0	0	3.5	3.5	3.5	45.133	425	425	6						1					0	3.5	0	0	156210	156210	0	0	11158	11158	0	0	2
gi|18034163|gb|AAL57382.1|AF418115_1	gi|18034163|gb|AAL57382.1|AF418115_1	2	1	1	>gi|18034163|gb|AAL57382.1|AF418115_1 adenosine-5-phosphosulfate reductase alpha subunit, partial [Desulfotomaculum geothermicum]	1	2	1	1	0	0	2	0	0	1	0	0	1	8.3	3.8	3.8	32.619	290	290	5					3						0	0	0	8.3	83060	0	0	83060	3611.3	0	0	3611.3	4
gi|18034211|gb|AAL57406.1|AF418139_1	gi|18034211|gb|AAL57406.1|AF418139_1	2	1	1	>gi|18034211|gb|AAL57406.1|AF418139_1 adenosine-5-phosphosulfate reductase alpha subunit, partial [Desulforhabdus amnigena]	1	2	1	1	1	0	2	0	0	1	0	0	1	7.3	4.2	4.2	32.772	288	288	6.5					1			1			0	3.1	0	7.3	467630	0	0	467630	21256	0	0	21256	2
gi|3021352|emb|CAA75652.1|;gi|18034286|gb|AAL57437.1|AF418182_1;gi|109290332|gb|ABG29379.1|;gi|578897366|gb|AHI17480.1|;gi|30525458|gb|AAO38132.1|;gi|30525407|gb|AAO38098.1|	gi|3021352|emb|CAA75652.1|;gi|18034286|gb|AAL57437.1|AF418182_1	3;3;1;1;1;1	2;2;1;1;0;0	0;0;0;0;0;0	>gi|3021352|emb|CAA75652.1| dissimilatory sulfite reductase subunit alpha [Desulfobacterium autotrophicum];>gi|18034286|gb|AAL57437.1|AF418182_1 dissimilatory sulfite reductase alpha subunit, partial [Desulfobacterium autotrophicum]	6	3	2	0	2	0	2	1	0	1	0	0	0	14	10.5	0	22.861	200	200;369;231;360;378;379	6						2					0	9.5	0	8	602590	74144	0	528450	54781	6740.3	0	48041	2
gi|18034349|gb|AAL57479.1|AF418203_1;gi|219965681|emb|CAR81829.1|;gi|219965636|emb|CAR81799.1|;gi|387764729|gb|AFJ95152.1|	gi|18034349|gb|AAL57479.1|AF418203_1;gi|219965681|emb|CAR81829.1|;gi|219965636|emb|CAR81799.1|;gi|387764729|gb|AFJ95152.1|	4;2;2;2	4;2;2;2	2;0;0;1	>gi|18034349|gb|AAL57479.1|AF418203_1 dissimilatory sulfite reductase alpha subunit, partial [Desulfobacterium vacuolatum];>gi|219965681|emb|CAR81829.1| dissimilatory sulfite reductase alpha subunit [uncultured sulfate-reducing bacterium];>gi|219965636|emb	4	4	4	2	2	0	3	2	0	3	1	0	1	11.7	11.7	7	41.805	369	369;235;235;342	6						5					0	4.1	0	9.5	3469200	1543900	0	1925300	173460	77194	0	96264	4
gi|18858249|ref|NP_571666.1|	gi|18858249|ref|NP_571666.1|	3	3	3	>gi|18858249|ref|NP_571666.1| actin, alpha cardiac muscle 1 [Danio rerio]^Agi|18858249^Agi|18858249	1	3	3	3	2	2	3	2	2	3	2	2	3	9.8	9.8	9.8	41.972	377	377	5.5	3	1			3	3	2	2		2	0	7.2	7.2	9.8	1038000	409650	137390	490930	51898	20483	6869.4	24546	18
gi|189409346|gb|ACD93460.1|	gi|189409346|gb|ACD93460.1|	2	2	2	>gi|189409346|gb|ACD93460.1| dihydroorotase [Burkholderia cepacia]^Agi|189409346	1	2	2	2	1	0	1	1	0	1	1	0	1	7.3	7.3	7.3	38.581	354	354	6.5						1	1				0	3.7	0	3.7	316480	66923	0	249560	15071	3186.8	0	11884	4
gi|192289565|ref|YP_001990170.1|	gi|192289565|ref|YP_001990170.1|	1	1	1	>gi|192289565|ref|YP_001990170.1| nickel-dependent hydrogenase large subunit [Rhodopseudomonas palustris TIE-1]	1	1	1	1	1	0	0	1	0	0	1	0	0	2.5	2.5	2.5	65.597	597	597	4				1							0.0078989	2.5	0	0	38976	38976	0	0	1299.2	1299.2	0	0	2
gi|206561070|ref|YP_002231835.1|	gi|206561070|ref|YP_002231835.1|	1	1	1	>gi|206561070|ref|YP_002231835.1| cold shock-like protein [Burkholderia cenocepacia J2315]	1	1	1	1	1	1	0	1	1	0	1	1	0	14.9	14.9	14.9	7.2081	67	67	10										2	0	14.9	14.9	0	196900	115570	81327	0	49224	28892	20332	0	2
gi|206581677|pdb|2R88|A	gi|206581677|pdb|2R88|A	3	3	3	>gi|206581677|pdb|2R88|A Chain A, Crystal Structure Of The Long-Chain Fatty Acid Transporter Fadl Mutant Delta S3 Kink	1	3	3	3	0	3	0	0	3	0	0	3	0	10.3	10.3	10.3	46.596	426	426	6						3					0	0	10.3	0	224840	0	224840	0	14052	0	14052	0	3
gi|206889584|ref|YP_002249623.1|;gi|671423003|gb|AII78503.1|;gi|157804718|gb|ABV79993.1|	gi|206889584|ref|YP_002249623.1|;gi|671423003|gb|AII78503.1|;gi|157804718|gb|ABV79993.1|	2;1;1	2;1;1	2;1;1	>gi|206889584|ref|YP_002249623.1| adenylylsulfate reductase subunit alpha [Thermodesulfovibrio yellowstonii DSM 11347];>gi|671423003|gb|AII78503.1| adenosine-5-phosphosulfate reductase alpha subunit, partial [uncultured archaeon];>gi|157804718|gb|ABV79993	3	2	2	2	2	0	0	2	0	0	2	0	0	2.4	2.4	2.4	73.848	662	662;286;594	4		1		1		1					0	2.4	0	0	341070	341070	0	0	9744.8	9744.8	0	0	2
gi|209869150|emb|CAR92274.1|	gi|209869150|emb|CAR92274.1|	2	2	2	>gi|209869150|emb|CAR92274.1| reverse dissimilatory sulfite reductase alpha subunit [uncultured marine bacterium]	1	2	2	2	0	0	2	0	0	2	0	0	2	6.6	6.6	6.6	39.375	351	351	6.33						2	1				0	0	0	6.6	1252400	0	0	1252400	69579	0	0	69579	3
gi|219965748|emb|CAR81874.1|;gi|219965637|emb|CAR81800.1|	gi|219965748|emb|CAR81874.1|;gi|219965637|emb|CAR81800.1|	1;1	1;1	1;1	>gi|219965748|emb|CAR81874.1| dissimilatory sulfite reductase beta subunit [uncultured sulfate-reducing bacterium];>gi|219965637|emb|CAR81800.1| dissimilatory sulfite reductase beta subunit [uncultured sulfate-reducing bacterium]	2	1	1	1	1	0	1	1	0	1	1	0	1	6	6	6	20.197	183	183;197	6.5						1	1				0	6	0	6	345950	151740	0	194220	34595	15174	0	19422	2
gi|219965660|emb|CAR81815.1|;gi|118424388|gb|ABK90717.1|	gi|219965660|emb|CAR81815.1|;gi|118424388|gb|ABK90717.1|	2;1	1;1	1;1	>gi|219965660|emb|CAR81815.1| dissimilatory sulfite reductase alpha subunit [uncultured sulfate-reducing bacterium];>gi|118424388|gb|ABK90717.1| dissimilatory sulfite reductase alpha subunit [uncultured sulfate-reducing bacterium]	2	2	1	1	0	0	2	0	0	1	0	0	1	12.5	8.3	8.3	24.833	216	216;375	6						1					0	0	0	12.5	51480	0	0	51480	3960	0	0	3960	2
gi|219965898|emb|CAR81974.1|;gi|219965766|emb|CAR81886.1|;gi|380766349|gb|AFE61695.1|;gi|219965721|emb|CAR81856.1|;gi|189164079|gb|ABA39395.1|;gi|219965736|emb|CAR81866.1|;gi|219965697|emb|CAR81840.1|;gi|18034350|gb|AAL57480.1|AF418203_2;gi|68500050|gb|AAY97982.1|;gi|239904999|ref|YP_002951738.1|	gi|219965898|emb|CAR81974.1|;gi|219965766|emb|CAR81886.1|;gi|380766349|gb|AFE61695.1|;gi|219965721|emb|CAR81856.1|;gi|189164079|gb|ABA39395.1|	3;3;2;2;2;1;1;1;1;1	3;3;2;2;2;1;1;1;1;1	1;1;1;1;1;1;1;0;1;0	>gi|219965898|emb|CAR81974.1| dissimilatory sulfite reductase beta subunit [uncultured sulfate-reducing bacterium];>gi|219965766|emb|CAR81886.1| dissimilatory sulfite reductase beta subunit [uncultured sulfate-reducing bacterium];>gi|380766349|gb|AFE61695.	10	3	3	1	2	0	2	2	0	2	1	0	0	21.4	21.4	6.6	20.52	182	182;197;147;182;238;184;197;252;259;387	6.6						2	3				0	12.6	0	14.8	839030	125190	0	713840	83903	12519	0	71384	5
gi|219965789|emb|CAR81901.1|	gi|219965789|emb|CAR81901.1|	3	1	1	>gi|219965789|emb|CAR81901.1| dissimilatory sulfite reductase alpha subunit [uncultured sulfate-reducing bacterium]	1	3	1	1	2	0	2	1	0	0	1	0	0	14	6.8	6.8	26.887	235	235	6						1					1	9.8	0	7.2	28194	28194	0	0	2168.7	2168.7	0	0	1	+
gi|495794323|ref|WP_008518902.1|;gi|504702867|ref|WP_014889969.1|;gi|220934014|ref|YP_002512913.1|	gi|495794323|ref|WP_008518902.1|;gi|504702867|ref|WP_014889969.1|;gi|220934014|ref|YP_002512913.1|	1;1;1	1;1;1	1;1;1	>gi|495794323|ref|WP_008518902.1| rubrerythrin [alpha proteobacterium IMCC14465]^Agi|495794323;>gi|504702867|ref|WP_014889969.1| rubrerythrin [Methylocystis sp. SC2]^Agi|504702867;>gi|220934014|ref|YP_002512913.1| rubrerythrin [Thioalkalivibrio sulfidophil	3	1	1	1	1	0	1	1	0	1	1	0	1	10.1	10.1	10.1	15.189	138	138;139;139	10										2	0	10.1	0	10.1	229390	157320	0	72070	38231	26220	0	12012	3
gi|223717934|dbj|BAH22843.1|	gi|223717934|dbj|BAH22843.1|	1	1	1	>gi|223717934|dbj|BAH22843.1| methane monooxygenase protein B [Methylomarinum vadi]	1	1	1	1	1	0	0	1	0	0	1	0	0	2.7	2.7	2.7	45.295	414	414	10										1	0.0090634	2.7	0	0	920410	920410	0	0	46021	46021	0	0	1
gi|224027989|emb|CAT03614.1|	gi|224027989|emb|CAT03614.1|	1	1	1	>gi|224027989|emb|CAT03614.1| adenosine-5-phosphosulfate reductase alpha subunit [uncultured delta proteobacterium]	1	1	1	1	0	0	1	0	0	1	0	0	1	9.9	9.9	9.9	14.365	131	131	5					1						0	0	0	9.9	107790	0	0	107790	10779	0	0	10779	1
gi|224367449|ref|YP_002601612.1|;gi|655448924|ref|WP_028832492.1|;gi|652926694|ref|WP_027180472.1|;gi|653113278|ref|WP_027362896.1|;gi|653102755|ref|WP_027352828.1|;gi|40062477|gb|AAR37429.1|;gi|489862235|ref|WP_003765860.1|;gi|612182711|gb|EZQ18663.1|;gi|527074325|ref|WP_020897034.1|	gi|224367449|ref|YP_002601612.1|;gi|655448924|ref|WP_028832492.1|;gi|652926694|ref|WP_027180472.1|;gi|653113278|ref|WP_027362896.1|;gi|653102755|ref|WP_027352828.1|;gi|40062477|gb|AAR37429.1|;gi|489862235|ref|WP_003765860.1|;gi|612182711|gb|EZQ18663.1|;gi|527074325|ref|WP_020897034.1|	4;3;3;3;3;3;2;2;2	2;1;1;2;1;1;1;1;1	0;0;0;0;0;0;0;0;0	>gi|224367449|ref|YP_002601612.1| glutamate dehydrogenase [Desulfobacterium autotrophicum HRM2]^Agi|224367449;>gi|655448924|ref|WP_028832492.1| glutamate dehydrogenase [Proteobacteria bacterium JGI 0000113-E04];>gi|652926694|ref|WP_027180472.1| glutamate d	9	4	2	0	2	0	2	1	0	1	0	0	0	11.6	7.1	0	49.011	449	449;444;448;449;449;465;445;446;447	6						2					0	4.7	0	6.9	479670	132560	0	347120	16540	4570.9	0	11970	2
gi|224370692|ref|YP_002604856.1|	gi|224370692|ref|YP_002604856.1|	1	1	1	>gi|224370692|ref|YP_002604856.1| protein RpsJ [Desulfobacterium autotrophicum HRM2]	1	1	1	1	1	0	0	1	0	0	1	0	0	13.7	13.7	13.7	11.7	102	102	10										1	0	13.7	0	0	835970	835970	0	0	208990	208990	0	0	1
gi|225194040|gb|ACN81642.1|	gi|225194040|gb|ACN81642.1|	2	2	1	>gi|225194040|gb|ACN81642.1| dissimilatory sulfite reductase alpha subunit [uncultured sulfate-reducing bacterium]	1	2	2	1	0	0	2	0	0	2	0	0	1	6.9	6.9	2.1	42.764	375	375	6						4					0	0	0	6.9	552850	0	0	552850	25129	0	0	25129	7
gi|242277705|ref|YP_002989834.1|	gi|242277705|ref|YP_002989834.1|	2	2	2	>gi|242277705|ref|YP_002989834.1| sulfate adenylyltransferase [Desulfovibrio salexigens DSM 2638]	1	2	2	2	0	0	2	0	0	2	0	0	2	4.9	4.9	4.9	47.604	426	426	6						2					0	0	0	4.9	1073100	0	0	1073100	35768	0	0	35768	3
gi|244538873|dbj|BAH82916.1|	gi|244538873|dbj|BAH82916.1|	1	1	1	>gi|244538873|dbj|BAH82916.1| NADH:ubiquinone oxidoreductase chain C,D [Candidatus Ishikawaella capsulata Mpkobe]	1	1	1	1	1	1	1	1	1	1	1	1	1	1.7	1.7	1.7	69.58	601	601	5.15	3	2			7	3		3	1	1	0	1.7	1.7	1.7	13366000	7881600	1102100	4382800	417700	246300	34441	136960	22
gi|244539301|dbj|BAH83344.1|	gi|244539301|dbj|BAH83344.1|	1	1	1	>gi|244539301|dbj|BAH83344.1| flavodoxin 1 [Candidatus Ishikawaella capsulata Mpkobe]	1	1	1	1	0	1	0	0	1	0	0	1	0	10.8	10.8	10.8	20.326	176	176	10										1	0	0	10.8	0	17028	0	17028	0	2128.5	0	2128.5	0	1
gi|254162227|ref|YP_003045335.1|	gi|254162227|ref|YP_003045335.1|	9	9	1	>gi|254162227|ref|YP_003045335.1| outer membrane porin protein C [Escherichia coli B str. REL606]^Agi|254162227	1	9	9	1	1	8	5	1	8	5	0	0	1	30.9	30.9	3.9	34.371	311	311	7.12			2	2			27	8	1	3	0	4.8	27	21.5	32243000	14482	29117000	3111600	1791300	804.53	1617600	172860	56
gi|649556212|gb|KDS62733.1|;gi|576321253|gb|ETZ20953.1|;gi|256426125|ref|YP_003126778.1|;gi|649546257|gb|KDS53016.1|;gi|652413535|ref|WP_026809165.1|	gi|649556212|gb|KDS62733.1|;gi|576321253|gb|ETZ20953.1|;gi|256426125|ref|YP_003126778.1|;gi|649546257|gb|KDS53016.1|;gi|652413535|ref|WP_026809165.1|	1;1;1;1;1	1;1;1;1;1	1;1;1;1;1	>gi|649556212|gb|KDS62733.1| tonB-linked outer membrane , SusC/RagA family protein [Parabacteroides distasonis str. 3999B T(B) 4];>gi|576321253|gb|ETZ20953.1| hypothetical protein N824_02250 [Pedobacter sp. V48];>gi|256426125|ref|YP_003126778.1| TonB-depen	5	1	1	1	0	1	0	0	1	0	0	1	0	1.2	1.2	1.2	106.19	949	949;971;971;979;987	3			1								0	0	1.2	0	18135	0	18135	0	355.59	0	355.59	0	1
gi|258405329|ref|YP_003198071.1|;gi|647361329|ref|WP_025774782.1|;gi|408417526|ref|YP_006758940.1|	gi|258405329|ref|YP_003198071.1|;gi|647361329|ref|WP_025774782.1|;gi|408417526|ref|YP_006758940.1|	2;1;1	2;1;1	2;1;1	>gi|258405329|ref|YP_003198071.1| rubrerythrin [Desulfohalobium retbaense DSM 5692];>gi|647361329|ref|WP_025774782.1| rubrerythrin [Moorella thermoacetica];>gi|408417526|ref|YP_006758940.1| rubrerythrin [Desulfobacula toluolica Tol2]	3	2	2	2	1	0	2	1	0	2	1	0	2	11.5	11.5	11.5	21.773	192	192;191;191	9.8									1	4	0	6.8	0	11.5	1132900	187730	0	945140	161840	26819	0	135020	7
gi|283784756|ref|YP_003364621.1|	gi|283784756|ref|YP_003364621.1|	4	1	1	>gi|283784756|ref|YP_003364621.1| outer membrane protein F [Citrobacter rodentium ICC168]	1	4	1	1	0	4	2	0	1	1	0	1	1	11.8	4.3	4.3	40.496	374	374	7.4							3	2			0	0	11.8	7	761240	0	690930	70308	42291	0	38385	3906	5
gi|289163893|ref|YP_003454031.1|	gi|289163893|ref|YP_003454031.1|	2	2	2	>gi|289163893|ref|YP_003454031.1| hypothetical protein LLO_0548 [Legionella longbeachae NSW150]	1	2	2	2	1	1	0	1	1	0	1	1	0	1.5	1.5	1.5	215.25	1844	1844	3.33	1	1	1	1	2						0	0.5	1	0	6658400	6563800	94586	0	63413	62512	900.82	0	6
gi|294085411|ref|YP_003552171.1|	gi|294085411|ref|YP_003552171.1|	3	2	0	>gi|294085411|ref|YP_003552171.1| F1-ATP synthase subunit beta [Candidatus Puniceispirillum marinum IMCC1322]	1	3	2	0	0	0	3	0	0	2	0	0	0	9.7	6.8	0	50.578	474	474	6.5						1	1				0	0	0	9.7	281980	0	0	281980	14099	0	0	14099	2
gi|297568114|ref|YP_003689458.1|	gi|297568114|ref|YP_003689458.1|	3	1	1	>gi|297568114|ref|YP_003689458.1| Glutamate dehydrogenase (NADP(+)) [Desulfurivibrio alkaliphilus AHT2]^Agi|297568114	1	3	1	1	2	0	1	0	0	1	0	0	1	7	2.3	2.3	48.781	444	444	6						1					0	4.7	0	2.3	109320	0	0	109320	3643.9	0	0	3643.9	2
gi|297568283|ref|YP_003689627.1|	gi|297568283|ref|YP_003689627.1|	3	3	2	>gi|297568283|ref|YP_003689627.1| sulfite reductase, dissimilatory-type beta subunit [Desulfurivibrio alkaliphilus AHT2]	1	3	3	2	3	0	0	3	0	0	2	0	0	8	8	6.1	41.584	376	376	6						4					0	8	0	0	615100	615100	0	0	30755	30755	0	0	4
gi|297569441|ref|YP_003690785.1|;gi|151302305|gb|ABR92535.1|;gi|557390859|ref|WP_023406400.1|;gi|104304387|gb|ABF72463.1|;gi|291245530|gb|ADD84935.1|;gi|255040406|gb|ACU00017.1|;gi|255040403|gb|ACU00015.1|;gi|281307059|pdb|3GYX|A;gi|347357685|gb|AEO86602.1|;gi|151302302|gb|ABR92533.1|;gi|151302159|gb|ABR92438.1|	gi|297569441|ref|YP_003690785.1|;gi|151302305|gb|ABR92535.1|;gi|557390859|ref|WP_023406400.1|	5;3;3;2;2;2;2;2;1;1;1	1;0;0;0;0;0;0;0;0;0;0	1;0;0;0;0;0;0;0;0;0;0	>gi|297569441|ref|YP_003690785.1| adenylylsulfate reductase, alpha subunit [Desulfurivibrio alkaliphilus AHT2]^Agi|297569441;>gi|151302305|gb|ABR92535.1| AprA, partial [Desulforhopalus vacuolatus]^Agi|151302305;>gi|557390859|ref|WP_023406400.1| adenylylsul	11	5	1	1	4	0	5	0	0	1	0	0	1	8.5	2.2	2.2	74.871	671	671;621;672;269;312;612;615;662;290;613;615	4				1							1	6.3	0	8.5	43604	0	0	43604	1245.8	0	0	1245.8	1	+
gi|298293492|ref|YP_003695431.1|;gi|107023002|ref|YP_621329.1|;gi|494882049|ref|WP_007608099.1|;gi|497450488|ref|WP_009764686.1|	gi|298293492|ref|YP_003695431.1|;gi|107023002|ref|YP_621329.1|;gi|494882049|ref|WP_007608099.1|	3;2;2;1	3;2;2;1	2;1;1;0	>gi|298293492|ref|YP_003695431.1| alpha/beta hydrolase fold protein [Starkeya novella DSM 506]^Agi|298293492;>gi|107023002|ref|YP_621329.1| alpha/beta hydrolase [Burkholderia cenocepacia AU 1054]^Agi|107023002;>gi|494882049|ref|WP_007608099.1| chloroperoxi	4	3	3	2	2	3	3	2	3	3	1	2	2	15.1	15.1	10.8	30.334	278	278;278;326;278	7.7							3	7			0	10.4	15.1	15.1	1483300	146710	294690	1041900	92707	9169.7	18418	65119	11
gi|302669040|ref|YP_003832865.1|	gi|302669040|ref|YP_003832865.1|	1	1	1	>gi|302669040|ref|YP_003832865.1| ATP-dependent DNA helicase UvrD/REP family protein [Butyrivibrio proteoclasticus B316]	1	1	1	1	1	1	1	1	1	1	1	1	1	1.9	1.9	1.9	73.438	643	643	6.83	1					1	1	1	1	1	0	1.9	1.9	1.9	3123200	110120	2284900	728150	80081	2823.6	58587	18671	7
gi|305666974|ref|YP_003863261.1|	gi|305666974|ref|YP_003863261.1|	1	1	1	>gi|305666974|ref|YP_003863261.1| putative TonB-linked outer membrane protein [Maribacter sp. HTCC2170]^Agi|305666974	1	1	1	1	0	1	0	0	1	0	0	1	0	1.6	1.6	1.6	77.916	699	699	3			1								0	0	1.6	0	166110	0	166110	0	4489.4	0	4489.4	0	1
gi|307352301|ref|YP_003893352.1|	gi|307352301|ref|YP_003893352.1|	1	1	1	>gi|307352301|ref|YP_003893352.1| hypothetical protein Mpet_0136 [Methanoplanus petrolearius DSM 11571]^Agi|307352301^Agi|307352301	1	1	1	1	1	1	1	1	1	1	1	1	1	3.8	3.8	3.8	28.652	263	263	5	3			2	2		1	1	1	1	0	3.8	3.8	3.8	1484700	304640	381390	798640	185580	38080	47673	99830	24
gi|30749947|pdb|1ORM|A	gi|30749947|pdb|1ORM|A	2	2	2	>gi|30749947|pdb|1ORM|A Chain A, Nmr Fold Of The Outer Membrane Protein Ompx In Dhpc Micelles^Agi|30749947	1	2	2	2	0	2	1	0	2	1	0	2	1	15.5	15.5	15.5	16.289	148	148	10										3	0	0	15.5	6.8	3013200	0	2228600	784620	376650	0	278570	98078	3
gi|307720135|ref|YP_003891275.1|	gi|307720135|ref|YP_003891275.1|	1	1	1	>gi|307720135|ref|YP_003891275.1| 30S ribosomal protein S10P [Sulfurimonas autotrophica DSM 16294]	1	1	1	1	0	0	1	0	0	1	0	0	1	16.5	16.5	16.5	11.778	103	103	10										1	0	0	0	16.5	66762	0	0	66762	16691	0	0	16691	2
gi|308272651|emb|CBX29255.1|	gi|308272651|emb|CBX29255.1|	2	1	1	>gi|308272651|emb|CBX29255.1| Sulfite reductase, dissimilatory-type subunit beta [uncultured Desulfobacterium sp.]^Agi|308272651	1	2	1	1	1	0	2	0	0	1	0	0	1	6	3.1	3.1	42.764	381	381	7							1				0.0078616	2.9	0	6	262940	0	0	262940	12521	0	0	12521	1
gi|308272848|emb|CBX29452.1|;gi|317154723|ref|YP_004122771.1|;gi|654871458|ref|WP_028323502.1|	gi|308272848|emb|CBX29452.1|	3;1;1	3;1;1	2;0;0	>gi|308272848|emb|CBX29452.1| CoB--CoM heterodisulfide reductase iron-sulfur subunit A 2 [uncultured Desulfobacterium sp.]	3	3	3	2	2	0	2	2	0	2	1	0	1	8	8	5.6	46.361	425	425;411;425	6						4					0	6.4	0	4	1253500	191330	0	1062200	54501	8318.6	0	46182	3
gi|308272849|emb|CBX29453.1|	gi|308272849|emb|CBX29453.1|	2	1	1	>gi|308272849|emb|CBX29453.1| hypothetical protein N47_J04340 [uncultured Desulfobacterium sp.]^Agi|308272849	1	2	1	1	1	0	2	0	0	1	0	0	1	3	1.3	1.3	84.531	770	770	4				1							1	1.7	0	3	0	0	0	0	0	0	0	0	1	+
gi|310913285|emb|CBX19522.1|	gi|310913285|emb|CBX19522.1|	1	1	1	>gi|310913285|emb|CBX19522.1| putative dissimilatory sulfite reductase beta-subunit, partial [uncultured bacterium]	1	1	1	1	0	0	1	0	0	1	0	0	1	11	11	11	13.914	127	127	7							3				0	0	0	11	131930	0	0	131930	18848	0	0	18848	2
gi|320354740|ref|YP_004196079.1|	gi|320354740|ref|YP_004196079.1|	4	1	0	>gi|320354740|ref|YP_004196079.1| ATP synthase F1 subcomplex subunit beta [Desulfobulbus propionicus DSM 2032]^Agi|320354740	1	4	1	0	2	0	4	1	0	1	0	0	0	14.6	4.4	0	51.108	473	473	5.5					1	1					0	8.5	0	14.6	260270	88083	0	172190	12394	4194.5	0	8199.4	2
gi|322435203|ref|YP_004217415.1|	gi|322435203|ref|YP_004217415.1|	1	1	1	>gi|322435203|ref|YP_004217415.1| hypothetical protein AciX9_1582 [Granulicella tundricola MP5ACTX9]	1	1	1	1	1	0	0	1	0	0	1	0	0	10.4	10.4	10.4	7.6161	77	77	6						1					0.0032787	10.4	0	0	79190	79190	0	0	15838	15838	0	0	1
gi|325299941|ref|YP_004259858.1|;gi|640560170|ref|WP_024991537.1|;gi|651340471|ref|WP_026463457.1|;gi|433651378|ref|YP_007277757.1|;gi|659857701|ref|WP_029905052.1|;gi|491928818|ref|WP_005676892.1|;gi|495917038|ref|WP_008641617.1|	gi|325299941|ref|YP_004259858.1|;gi|640560170|ref|WP_024991537.1|;gi|651340471|ref|WP_026463457.1|;gi|433651378|ref|YP_007277757.1|;gi|659857701|ref|WP_029905052.1|;gi|491928818|ref|WP_005676892.1|;gi|495917038|ref|WP_008641617.1|	1;1;1;1;1;1;1	1;1;1;1;1;1;1	1;1;1;1;1;1;1	>gi|325299941|ref|YP_004259858.1| TonB-dependent receptor plug [Bacteroides salanitronis DSM 18170];>gi|640560170|ref|WP_024991537.1| collagen-binding protein [Prevotella pleuritidis];>gi|651340471|ref|WP_026463457.1| TonB-dependent receptor [Adhaeribacter	7	1	1	1	0	1	0	0	1	0	0	1	0	1.2	1.2	1.2	104.51	931	931;1001;1031;1047;1071;1113;1124	3			1								0	0	1.2	0	33352	0	33352	0	855.18	0	855.18	0	1
gi|325518447|gb|EGC98149.1|	gi|325518447|gb|EGC98149.1|	1	1	1	>gi|325518447|gb|EGC98149.1| OOP family OmpA-OmpF porin [Burkholderia sp. TJI49]	1	1	1	1	0	0	1	0	0	1	0	0	1	12.1	12.1	12.1	22.422	207	207	9									1		0	0	0	12.1	150430	0	0	150430	15043	0	0	15043	1
gi|325519929|gb|EGC99187.1|;gi|497792351|ref|WP_010106535.1|	gi|325519929|gb|EGC99187.1|;gi|497792351|ref|WP_010106535.1|	4;2	4;2	4;2	>gi|325519929|gb|EGC99187.1| peroxiredoxin [Burkholderia sp. TJI49]^Agi|325519929^Agi|325519929;>gi|497792351|ref|WP_010106535.1| lipid hydroperoxide peroxidase [Burkholderia oklahomensis]	2	4	4	4	2	2	3	2	2	3	2	2	3	37.1	37.1	37.1	17.268	167	167;167	10										7	0	13.8	18.6	26.3	1695000	449920	93976	1151100	188340	49991	10442	127900	10
gi|325521793|gb|EGD00529.1|;gi|497778734|ref|WP_010092918.1|	gi|325521793|gb|EGD00529.1|;gi|497778734|ref|WP_010092918.1|	2;1	1;0	1;0	>gi|325521793|gb|EGD00529.1| glycerol-3-phosphate transporter periplasmic binding protein [Burkholderia sp. TJI49];>gi|497778734|ref|WP_010092918.1| glycerol-3-phosphate ABC transporter substrate-binding protein [Burkholderia ubonensis]	2	2	1	1	1	2	1	1	1	1	1	1	1	7.7	3.7	3.7	40.758	378	378;443	6.33						2	1				0.0048544	3.7	7.7	3.7	248350	82817	0	165530	13071	4358.8	0	8712.3	4
gi|325523543|gb|EGD01850.1|	gi|325523543|gb|EGD01850.1|	1	1	1	>gi|325523543|gb|EGD01850.1| carboxymuconolactone decarboxylase [Burkholderia sp. TJI49]	1	1	1	1	1	0	1	1	0	1	1	0	1	6.3	6.3	6.3	18.832	175	175	10										2	0	6.3	0	6.3	180660	65637	0	115030	22583	8204.6	0	14378	2
gi|654747472|ref|WP_028202685.1|;gi|499673108|ref|WP_011353842.1|;gi|325524891|gb|EGD02832.1|;gi|544727486|ref|WP_021157330.1|;gi|667783348|ref|WP_031401823.1|	gi|654747472|ref|WP_028202685.1|;gi|499673108|ref|WP_011353842.1|;gi|325524891|gb|EGD02832.1|;gi|544727486|ref|WP_021157330.1|;gi|667783348|ref|WP_031401823.1|	2;2;2;1;1	2;2;2;1;1	2;2;2;1;1	>gi|654747472|ref|WP_028202685.1| ABC transporter substrate-binding protein [Burkholderia nodosa];>gi|499673108|ref|WP_011353842.1| ABC transporter substrate-binding protein [Burkholderia lata];>gi|325524891|gb|EGD02832.1| lysine/arginine/ornithine ABC tra	5	2	2	2	0	1	2	0	1	2	0	1	2	14.1	14.1	14.1	27.487	255	255;260;260;257;260	8.67								1	2		0	0	5.9	14.1	417450	0	63758	353690	27830	0	4250.5	23579	5
gi|325525439|gb|EGD03261.1|	gi|325525439|gb|EGD03261.1|	1	1	1	>gi|325525439|gb|EGD03261.1| phospholipase/lecithinase/hemolysin-like protein [Burkholderia sp. TJI49]^Agi|325525439^Agi|325525439	1	1	1	1	1	1	1	1	1	1	1	1	1	25.4	25.4	25.4	12.71	126	126	7.25							3	1			0	25.4	25.4	25.4	824450	233050	109650	481750	NaN	NaN	NaN	NaN	5
gi|325526738|gb|EGD04254.1|;gi|499423230|ref|WP_011110694.1|	gi|325526738|gb|EGD04254.1|;gi|499423230|ref|WP_011110694.1|	2;1	2;1	2;1	>gi|325526738|gb|EGD04254.1| peptidyl-prolyl cis-trans isomerase B [Burkholderia sp. TJI49]^Agi|325526738;>gi|499423230|ref|WP_011110694.1| peptidyl-prolyl cis-trans isomerase [Nitrosomonas europaea]	2	2	2	2	0	1	2	0	1	2	0	1	2	12.3	12.3	12.3	17.747	163	163;213	10										3	0	0	6.1	12.3	1124200	0	187450	936730	124910	0	20827	104080	4
gi|325528563|gb|EGD05667.1|	gi|325528563|gb|EGD05667.1|	1	1	1	>gi|325528563|gb|EGD05667.1| 2-keto-3-deoxy-phosphogluconate aldolase [Burkholderia sp. TJI49]	1	1	1	1	1	0	1	1	0	1	1	0	1	4.8	4.8	4.8	21.789	208	208	9									2		0	4.8	0	4.8	274690	36202	0	238490	21130	2784.8	0	18346	2
gi|325529051|gb|EGD06057.1|	gi|325529051|gb|EGD06057.1|	1	1	1	>gi|325529051|gb|EGD06057.1| OmpW family protein [Burkholderia sp. TJI49]	1	1	1	1	0	1	0	0	1	0	0	1	0	4.6	4.6	4.6	25.75	241	241	8.5								1	1		0	0	4.6	0	142160	0	142160	0	20308	0	20308	0	4
gi|326791277|ref|YP_004309098.1|	gi|326791277|ref|YP_004309098.1|	1	1	1	>gi|326791277|ref|YP_004309098.1| group 1 glycosyl transferase [Clostridium lentocellum DSM 5427]	1	1	1	1	0	1	1	0	1	1	0	1	1	2.4	2.4	2.4	47.614	424	424	4	2				2			1			0	0	2.4	2.4	2216000	0	142860	2073100	105520	0	6802.7	98719	5
gi|328952243|ref|YP_004369577.1|;gi|493521055|ref|WP_006475182.1|;gi|496104989|ref|WP_008829496.1|;gene_MESSINA_2088;gene_MESSINA_9048;gene_MESSINA_38326;gi|551170464|ref|WP_022818336.1|;gi|564798475|ref|WP_023858435.1|;gene_MESSINA_11878;gene_PRIOLO_2246	gi|328952243|ref|YP_004369577.1|;gi|493521055|ref|WP_006475182.1|;gi|496104989|ref|WP_008829496.1|;gene_MESSINA_2088;gene_MESSINA_9048;gene_MESSINA_38326;gi|551170464|ref|WP_022818336.1|;gi|564798475|ref|WP_023858435.1|	4;3;3;2;2;2;2;2;1;1	4;3;3;2;2;2;2;2;1;1	2;1;1;1;1;1;1;1;1;1	>gi|328952243|ref|YP_004369577.1| pyrophosphate-energized proton pump [Desulfobacca acetoxidans DSM 11109];>gi|493521055|ref|WP_006475182.1| potassium transporter [endosymbiont of Tevnia jerichonana];>gi|496104989|ref|WP_008829496.1| pyrophosphatase [Sphin	10	4	4	2	0	0	4	0	0	4	0	0	2	7.1	7.1	3.6	70.232	690	690;538;697;205;553;584;664;676;518;653	3.33	2	2		2	2	1					0	0	0	7.1	764020	0	0	764020	27286	0	0	27286	9
gi|650060831|gb|KDT83102.1|;gi|3318867|pdb|1URP|A;gi|487390048|ref|WP_001661512.1|;gi|542097241|ref|WP_021013781.1|;gi|491433469|ref|WP_005291262.1|	gi|650060831|gb|KDT83102.1|;gi|3318867|pdb|1URP|A;gi|487390048|ref|WP_001661512.1|	5;5;4;1;1	5;5;4;1;1	2;2;1;0;0	>gi|650060831|gb|KDT83102.1| D-ribose-binding periplasmic protein [Escherichia coli 3-475-03_S4_C1];>gi|3318867|pdb|1URP|A Chain A, D-Ribose-Binding Protein From Escherichia Coli;>gi|487390048|ref|WP_001661512.1| Ribose ABC transport system ribose-binding	5	5	5	2	3	5	0	3	5	0	1	2	0	29.1	29.1	13.1	24.802	237	237;271;296;295;295	8								9			0	16.5	29.1	0	5440300	683890	4756400	0	418490	52607	365880	0	11
gi|333973894|gb|AEG42193.1|	gi|333973894|gb|AEG42193.1|	1	1	1	>gi|333973894|gb|AEG42193.1| adenosine-5-phosphosulfate (APS) reductase beta subunit [uncultured Desulfoarculaceae bacterium]^Agi|333973894	1	1	1	1	1	0	1	1	0	1	1	0	1	9.8	9.8	9.8	15.846	143	143	10										2	0	9.8	0	9.8	345650	78416	0	267230	49379	11202	0	38176	2
gi|333985470|ref|YP_004514680.1|;gi|671422444|gb|KFF50232.1|;gi|171462868|ref|YP_001796981.1|;gi|655481371|ref|WP_028863205.1|	gi|333985470|ref|YP_004514680.1|;gi|671422444|gb|KFF50232.1|;gi|171462868|ref|YP_001796981.1|;gi|655481371|ref|WP_028863205.1|	2;1;1;1	2;1;1;1	2;1;1;1	>gi|333985470|ref|YP_004514680.1| 50S ribosomal protein L1 [Methylomonas methanica MC09];>gi|671422444|gb|KFF50232.1| 50S ribosomal protein L1 [Gammaproteobacteria bacterium MFB021];>gi|171462868|ref|YP_001796981.1| 50S ribosomal protein L1 [Polynucleobact	4	2	2	2	2	0	0	2	0	0	2	0	0	11.7	11.7	11.7	24.44	231	231;230;233;234	8								2			0	11.7	0	0	71835	71835	0	0	5525.8	5525.8	0	0	2
gi|334142508|ref|YP_004535716.1|	gi|334142508|ref|YP_004535716.1|	1	1	1	>gi|334142508|ref|YP_004535716.1| acyl-CoA dehydrogenase [Novosphingobium sp. PP1Y]^Agi|334142508	1	1	1	1	0	1	0	0	1	0	0	1	0	2.1	2.1	2.1	42.343	385	385	6						1					0.0077882	0	2.1	0	272890	0	272890	0	14363	0	14363	0	1
gi|337286692|ref|YP_004626165.1|	gi|337286692|ref|YP_004626165.1|	3	1	1	>gi|337286692|ref|YP_004626165.1| ATP synthase F1 subunit beta [Thermodesulfatator indicus DSM 15286]	1	3	1	1	2	0	3	1	0	1	1	0	1	9.5	2.1	2.1	51.616	474	474	7.4					1	1	1		1	1	0	6.5	0	9.5	3617400	543840	0	3073600	139130	20917	0	118210	4
gi|489095749|ref|WP_003005630.1|;gi|338210157|ref|YP_004654204.1|;gi|495743761|ref|WP_008468340.1|	gi|489095749|ref|WP_003005630.1|;gi|338210157|ref|YP_004654204.1|;gi|495743761|ref|WP_008468340.1|	1;1;1	1;1;1	1;1;1	>gi|489095749|ref|WP_003005630.1| outer membrane protein [Sphingobacterium spiritivorum]^Agi|489095749;>gi|338210157|ref|YP_004654204.1| TonB-dependent receptor plug [Runella slithyformis DSM 19594];>gi|495743761|ref|WP_008468340.1| TonB-dependent receptor	3	1	1	1	1	0	0	1	0	0	1	0	0	1.2	1.2	1.2	107.66	955	955;1032;1107	3.71	2	1	1	1			1	1			0	1.2	0	0	1289000	1289000	0	0	23436	23436	0	0	6
gi|34017194|gb|AAQ56688.1|;gi|436840135|ref|YP_007324513.1|	gi|34017194|gb|AAQ56688.1|;gi|436840135|ref|YP_007324513.1|	2;1	2;1	1;0	>gi|34017194|gb|AAQ56688.1| dissimilatory sulfite reductase beta subunit [uncultured bacterium];>gi|436840135|ref|YP_007324513.1| Sulfite reductase, dissimilatory-type subunit beta [Desulfovibrio hydrothermalis AM13 = DSM 14728]	2	2	2	1	0	0	2	0	0	2	0	0	1	8.2	8.2	4.3	27.95	257	257;381	7							2				0	0	0	8.2	204020	0	0	204020	14573	0	0	14573	3
gi|342732896|ref|YP_004771735.1|;gi|547880387|ref|WP_022285846.1|;gi|518733687|ref|WP_019893516.1|	gi|342732896|ref|YP_004771735.1|;gi|547880387|ref|WP_022285846.1|;gi|518733687|ref|WP_019893516.1|	3;2;2	2;1;1	0;0;0	>gi|342732896|ref|YP_004771735.1| glutamate dehydrogenase [Candidatus Arthromitus sp. SFB-mouse-Japan]^Agi|342732896;>gi|547880387|ref|WP_022285846.1| glutamate dehydrogenase [Bacteroides sp. CAG:770];>gi|518733687|ref|WP_019893516.1| glutamate dehydrogena	3	3	2	0	3	0	1	2	0	1	0	0	0	9.6	6.9	0	49.969	448	448;441;443	5.5					2	2					0	9.6	0	4.5	1253300	1164300	0	88970	50132	46573	0	3558.8	4
gi|343087542|ref|YP_004776837.1|;gi|499125614|ref|WP_010854478.1|;gi|657713610|ref|WP_029510571.1|	gi|343087542|ref|YP_004776837.1|;gi|499125614|ref|WP_010854478.1|	3;2;1	3;2;1	3;2;1	>gi|343087542|ref|YP_004776837.1| TonB-dependent receptor plug [Cyclobacterium marinum DSM 745];>gi|499125614|ref|WP_010854478.1| TonB-dependent receptor [Cyclobacteriaceae bacterium AK24]	3	3	3	3	1	3	0	1	3	0	1	3	0	4.2	4.2	4.2	116.5	1064	1064;1063;1035	3			4								0	1	4.2	0	213550	14468	199080	0	5771.5	391.02	5380.5	0	5
gi|347534604|ref|YP_004841274.1|;gi|297618431|ref|YP_003703590.1|;gi|544917847|ref|WP_021327323.1|;gi|337277978|ref|YP_004617449.1|;gi|557917157|ref|WP_023473998.1|	gi|347534604|ref|YP_004841274.1|;gi|297618431|ref|YP_003703590.1|;gi|544917847|ref|WP_021327323.1|;gi|337277978|ref|YP_004617449.1|;gi|557917157|ref|WP_023473998.1|	2;1;1;1;1	2;1;1;1;1	2;1;1;1;1	>gi|347534604|ref|YP_004841274.1| ATP synthase subunit alpha [Lactobacillus sanfranciscensis TMW 1.1304];>gi|297618431|ref|YP_003703590.1| ATP synthase F1 subunit alpha [Syntrophothermus lipocalidus DSM 12680];>gi|544917847|ref|WP_021327323.1| ATP synthase	5	2	2	2	1	1	1	1	1	1	1	1	1	4.3	4.3	4.3	55.289	508	508;502;507;517;518	6.67					2					1	0	2.4	2	2	149820	88124	21848	39848	6242.5	3671.8	910.31	1660.4	5
gi|374326067|ref|YP_005084267.1|	gi|374326067|ref|YP_005084267.1|	1	1	1	>gi|374326067|ref|YP_005084267.1| ferric uptake regulator [Pyrobaculum sp. 1860]^Agi|374326067^Agi|374326067	1	1	1	1	1	1	1	1	1	1	1	1	1	7.6	7.6	7.6	14.733	131	131	4.5	1	1		1	1	1			1		0	7.6	7.6	7.6	1038100	0	1038100	0	129760	0	129760	0	6
gi|495056909|ref|WP_007781743.1|;gi|374994391|ref|YP_004969890.1|	gi|495056909|ref|WP_007781743.1|;gi|374994391|ref|YP_004969890.1|	1;1	1;1	1;1	>gi|495056909|ref|WP_007781743.1| adenylylsulfate reductase subunit alpha [Desulfosporosinus youngiae];>gi|374994391|ref|YP_004969890.1| adenosine phosphosulfate reductase subunit alpha [Desulfosporosinus orientis DSM 765]	2	1	1	1	0	0	1	0	0	1	0	0	1	1.7	1.7	1.7	70.06	629	629;630	4.33	1	1		1	1	1		1			0	0	0	1.7	2968100	0	0	2968100	89943	0	0	89943	8
gi|379735672|ref|YP_005329178.1|	gi|379735672|ref|YP_005329178.1|	1	1	1	>gi|379735672|ref|YP_005329178.1| carbohydrate ABC transporter substrate-binding protein, CUT1 family [Blastococcus saxobsidens DD2]^Agi|379735672^Agi|379735672	1	1	1	1	1	1	1	1	1	1	1	1	1	2	2	2	43.082	399	399	5.8	1	1	1	1	1	1		1	1	2	0	2	2	2	334430000	121260000	74924000	138240000	41803000	15158000	9365500	17280000	10
gi|385763664|gb|AFI78494.1|	gi|385763664|gb|AFI78494.1|	1	1	1	>gi|385763664|gb|AFI78494.1| reverse-type dissimilatory sulfite reductase (rDSR), alpha subunit (DsrA) [uncultured bacterium ws156A7]	1	1	1	1	0	0	1	0	0	1	0	0	1	3.2	3.2	3.2	48.657	434	434	6						1					0	0	0	3.2	73501	0	0	73501	2940.1	0	0	2940.1	1
gi|385763698|gb|AFI78527.1|;gene_MESSINA_25751	gi|385763698|gb|AFI78527.1|;gene_MESSINA_25751	2;1	2;1	2;1	>gi|385763698|gb|AFI78527.1| reverse-type dissimilatory sulfite reductase (rDSR), alpha subunit (DsrA) [uncultured bacterium ws172H5];>gene_MESSINA_25751	2	2	2	2	0	0	2	0	0	2	0	0	2	6	6	6	46.922	418	418;245	6						2					0	0	0	6	399830	0	0	399830	18174	0	0	18174	2
gi|385811531|ref|YP_005847927.1|;gi|493986345|ref|WP_006929156.1|;gi|575875944|emb|CDI93123.1|;gi|494155963|ref|WP_007095704.1|;gi|652538881|ref|WP_026932783.1|;gi|408491159|ref|YP_006867528.1|;gi|671237368|gb|KFF22325.1|;gi|489072388|ref|WP_002982346.1|;gi|385808885|ref|YP_005845281.1|;gi|496377447|ref|WP_009086437.1|;gi|94967971|ref|YP_590019.1|;gi|325104879|ref|YP_004274533.1|	gi|385811531|ref|YP_005847927.1|;gi|493986345|ref|WP_006929156.1|;gi|575875944|emb|CDI93123.1|;gi|494155963|ref|WP_007095704.1|;gi|652538881|ref|WP_026932783.1|;gi|408491159|ref|YP_006867528.1|;gi|671237368|gb|KFF22325.1|;gi|489072388|ref|WP_002982346.1|;gi|385808885|ref|YP_005845281.1|;gi|496377447|ref|WP_009086437.1|;gi|94967971|ref|YP_590019.1|;gi|325104879|ref|YP_004274533.1|	4;4;3;3;3;3;3;3;3;3;3;2	4;4;3;3;3;3;3;3;3;3;3;2	0;0;0;0;0;0;0;0;0;0;0;0	>gi|385811531|ref|YP_005847927.1| glutamate dehydrogenase [Ignavibacterium album JCM 16511]^Agi|385811531;>gi|493986345|ref|WP_006929156.1| glutamate dehydrogenase [Caldithrix abyssi];>gi|575875944|emb|CDI93123.1| glutamate dehydrogenase [Pseudomonas aerug	12	4	4	0	3	0	1	3	0	1	0	0	0	9.4	9.4	0	49.389	447	447;453;376;447;447;449;452;452;453;454;466;446	5.6					2	3					0	6.9	0	2.5	2649700	1505800	0	1143900	91370	51926	0	39445	6
gi|386612660|ref|YP_006132326.1|;gi|485892357|ref|WP_001484362.1|	gi|386612660|ref|YP_006132326.1|;gi|485892357|ref|WP_001484362.1|	3;2	3;2	3;2	>gi|386612660|ref|YP_006132326.1| multidrug efflux system protein AcrA [Escherichia coli UMNK88];>gi|485892357|ref|WP_001484362.1| acriflavine resistance protein A [Escherichia coli]	2	3	3	3	0	3	0	0	3	0	0	3	0	13.9	13.9	13.9	38.436	361	361;361	6						3					0	0	13.9	0	282080	0	282080	0	14104	0	14104	0	4
gi|387812753|ref|YP_005428230.1|	gi|387812753|ref|YP_005428230.1|	1	1	1	>gi|387812753|ref|YP_005428230.1| Spermidine/putrescine transport system substrate-binding protein [Marinobacter hydrocarbonoclasticus ATCC 49840]^Agi|387812753	1	1	1	1	0	0	1	0	0	1	0	0	1	4.8	4.8	4.8	36.635	333	333	8								1			0	0	0	4.8	322470	0	0	322470	20155	0	0	20155	1
gi|392417993|ref|YP_006454598.1|	gi|392417993|ref|YP_006454598.1|	1	1	1	>gi|392417993|ref|YP_006454598.1| RNA polymerase sigma-70 factor, TIGR02957 family [Mycobacterium chubuense NBB4]^Agi|392417993^Agi|392417993	1	1	1	1	1	1	1	1	1	1	1	1	1	2.6	2.6	2.6	33.342	306	306	5.55		3		1	2		1	2	2		0	2.6	2.6	2.6	408440000	47617000	88871000	271950000	31418000	3662800	6836200	20919000	11
gi|400260812|pdb|4DXB|A;gene_MESSINA_1538	gi|400260812|pdb|4DXB|A;gene_MESSINA_1538	2;1	2;1	2;1	>gi|400260812|pdb|4DXB|A Chain A, 2.29a Structure Of The Engineered Mbp Tem-1 Fusion Protein Rg13 In Complex With Zinc, P1 Space Group;>gene_MESSINA_1538	2	2	2	2	0	2	0	0	2	0	0	2	0	3.5	3.5	3.5	69.856	637	637;286	7						1		1			0	0	3.5	0	1148700	0	1148700	0	28017	0	28017	0	4
gi|402770907|ref|YP_006590444.1|	gi|402770907|ref|YP_006590444.1|	1	1	1	>gi|402770907|ref|YP_006590444.1| ABC transporter [Methylocystis sp. SC2]^Agi|402770907	1	1	1	1	1	1	1	1	1	1	1	1	1	3.5	3.5	3.5	23.982	229	229	5.16	2	4	1	6	4		2		2	4	0	3.5	3.5	3.5	53826000	15527000	27896000	10403000	5980700	1725200	3099600	1155900	28
gi|551323178|ref|WP_022942795.1|;gi|530328432|ref|WP_020953087.1|;gi|406706188|ref|YP_006756541.1|	gi|551323178|ref|WP_022942795.1|;gi|530328432|ref|WP_020953087.1|;gi|406706188|ref|YP_006756541.1|	1;1;1	1;1;1	1;1;1	>gi|551323178|ref|WP_022942795.1| amino acid ABC transporter substrate-binding protein [Psychromonas hadalis];>gi|530328432|ref|WP_020953087.1| ABC-type amino acid transport/signal transduction systems, periplasmic component [Paracoccus aminophilus];>gi|40	3	1	1	1	1	0	1	1	0	1	1	0	1	3.6	3.6	3.6	36.776	336	336;340;346	7.67							1	2			0	3.6	0	3.6	492770	492770	0	0	25935	25935	0	0	5
gi|406890033|gb|EKD36048.1|	gi|406890033|gb|EKD36048.1|	2	2	2	>gi|406890033|gb|EKD36048.1| hypothetical protein ACD_75C01663G0001, partial [uncultured bacterium]	1	2	2	2	2	0	0	2	0	0	2	0	0	6.6	6.6	6.6	39.16	346	346	5.57			1	1	1	2	1	1			0	6.6	0	0	2769400	2769400	0	0	153860	153860	0	0	11
gi|406952900|gb|EKD82352.1|	gi|406952900|gb|EKD82352.1|	1	1	1	>gi|406952900|gb|EKD82352.1| PAS/PAC sensor hybrid histidine kinase [uncultured bacterium]	1	1	1	1	0	0	1	0	0	1	0	0	1	1.3	1.3	1.3	76.077	676	676	8.5								1	1		0.0064309	0	0	1.3	1526200	0	0	1526200	41249	0	0	41249	2
gi|670501226|ref|WP_031449163.1|;gi|408417903|ref|YP_006759317.1|	gi|670501226|ref|WP_031449163.1|;gi|408417903|ref|YP_006759317.1|	2;2	2;2	1;1	>gi|670501226|ref|WP_031449163.1| heterodisulfide reductase subunit A [Desulfobacula sp. TS];>gi|408417903|ref|YP_006759317.1| quinone interacting membrane bound oxidoreductase QmoB [Desulfobacula toluolica Tol2]	2	2	2	1	1	0	2	1	0	2	0	0	1	3.9	3.9	2.1	85.752	778	778;778	5.71			1	3			1	1		1	0	1.8	0	3.9	751800	726230	0	25570	15996	15452	0	544.05	8
gi|408419422|ref|YP_006760836.1|	gi|408419422|ref|YP_006760836.1|	2	1	0	>gi|408419422|ref|YP_006760836.1| F0F1 ATP synthase subunit beta AtpD [Desulfobacula toluolica Tol2]	1	2	1	0	0	0	2	0	0	1	0	0	0	7.7	3.6	0	50.653	468	468	6						1					0	0	0	7.7	275150	0	0	275150	11465	0	0	11465	2
gi|410670038|ref|YP_006922409.1|	gi|410670038|ref|YP_006922409.1|	2	1	1	>gi|410670038|ref|YP_006922409.1| methyl-coenzyme M reductase, beta subunit [Methanolobus psychrophilus R15]	1	2	1	1	0	1	1	0	0	1	0	0	1	6.2	4.1	4.1	45.439	434	434	7							1				0	0	2.1	4.1	60164	0	0	60164	3008.2	0	0	3008.2	3
gi|42524419|ref|NP_969799.1|	gi|42524419|ref|NP_969799.1|	1	1	1	>gi|42524419|ref|NP_969799.1| secreted protein [Bdellovibrio bacteriovorus HD100]	1	1	1	1	1	1	1	1	1	1	1	1	1	1.7	1.7	1.7	52.212	469	469	4.62	3	3	1			1	1	2	1	1	0	1.7	1.7	1.7	38982000	0	30116000	8865700	1443800	0	1115400	328360	15
gi|428312510|ref|YP_007123487.1|	gi|428312510|ref|YP_007123487.1|	1	1	1	>gi|428312510|ref|YP_007123487.1| iron-regulated ABC transporter permease SufD [Microcoleus sp. PCC 7113]^Agi|428312510^Agi|428312510	1	1	1	1	1	1	1	1	1	1	1	1	1	1.7	1.7	1.7	50.455	462	462	4.74	2	4		4	2	3	1		1	2	0	1.7	1.7	1.7	16687000	4868700	7353200	4464700	878240	256250	387010	234980	15
gi|431930581|ref|YP_007243627.1|;gi|527027553|ref|WP_020878521.1|;gi|551352767|ref|WP_022972128.1|;gene_MESSINA_39040	gi|431930581|ref|YP_007243627.1|;gi|527027553|ref|WP_020878521.1|;gi|551352767|ref|WP_022972128.1|;gene_MESSINA_39040	3;2;2;2	1;0;0;0	1;0;0;0	>gi|431930581|ref|YP_007243627.1| vacuolar-type H(+)-translocating pyrophosphatase [Thioflavicoccus mobilis 8321];>gi|527027553|ref|WP_020878521.1| Pyrophosphate-energized proton pump [Desulfococcus multivorans];>gi|551352767|ref|WP_022972128.1| pyrophosph	4	3	1	1	0	0	3	0	0	1	0	0	1	5.5	2	2	70.4	687	687;669;675;704	3.25	1	1		1		1					0	0	0	5.5	366660	0	0	366660	19298	0	0	19298	5
gi|442743214|ref|YP_007374518.1|	gi|442743214|ref|YP_007374518.1|	1	1	1	>gi|442743214|ref|YP_007374518.1| glyceraldehyde 3-phosphate dehydrogenase [Candidatus Uzinura diaspidicola str. ASNER]	1	1	1	1	0	1	0	0	1	0	0	1	0	4.1	4.1	4.1	37.002	338	338	7							1				0	0	4.1	0	92587	0	92587	0	4208.5	0	4208.5	0	1
gi|443242686|ref|YP_007375911.1|	gi|443242686|ref|YP_007375911.1|	1	1	1	>gi|443242686|ref|YP_007375911.1| hypothetical protein DDD_0763 [Nonlabens dokdonensis DSW-6]^Agi|443242686^Agi|443242686	1	1	1	1	0	1	1	0	1	1	0	1	1	4.6	4.6	4.6	21.927	195	195	3.25		2		1	1						0	0	4.6	4.6	53483000	0	15043000	38439000	4456900	0	1253600	3203300	4
gi|446238176|ref|WP_000316031.1|	gi|446238176|ref|WP_000316031.1|	3	3	3	>gi|446238176|ref|WP_000316031.1| alkyl hydroperoxide reductase subunit C, partial [Salmonella enterica]	1	3	3	3	0	3	0	0	3	0	0	3	0	36.5	36.5	36.5	12.447	115	115	9									4		0	0	36.5	0	855210	0	855210	0	106900	0	106900	0	4
gi|446451183|ref|WP_000529038.1|;gi|498304399|ref|WP_010618555.1|;gene_MESSINA_7925;gene_MESSINA_4613;gene_MESSINA_19251;gene_MESSINA_26591;gene_MESSINA_3108;gene_MESSINA_36512;gene_MESSINA_4616	gi|446451183|ref|WP_000529038.1|;gi|498304399|ref|WP_010618555.1|	3;3;1;1;1;1;1;1;1	3;3;1;1;1;1;1;1;1	2;2;0;0;0;0;0;0;0	>gi|446451183|ref|WP_000529038.1| 30S ribosomal protein S4, partial [Salmonella enterica];>gi|498304399|ref|WP_010618555.1| 30S ribosomal protein S4 [Enterobacteriaceae]	9	3	3	2	0	3	0	0	3	0	0	2	0	20.4	20.4	16.2	18.905	167	167;206;110;138;182;199;206;208;211	8.8							1	1	1	2	0	0	20.4	0	178380	0	178380	0	17838	0	17838	0	4
gi|446501985|ref|WP_000579839.1|;gi|492807309|ref|WP_005970279.1|;gi|387887629|ref|YP_006317927.1|	gi|446501985|ref|WP_000579839.1|;gi|492807309|ref|WP_005970279.1|;gi|387887629|ref|YP_006317927.1|	2;1;1	2;1;1	1;1;1	>gi|446501985|ref|WP_000579839.1| 50S ribosomal protein L3 [Salmonella enterica];>gi|492807309|ref|WP_005970279.1| 50S ribosomal protein L3 [Pectobacterium wasabiae];>gi|387887629|ref|YP_006317927.1| 50S ribosomal protein L3 [Shimwellia blattae DSM 4481 =	3	2	2	1	1	2	0	1	2	0	0	1	0	6.8	6.8	2.7	39.658	365	365;209;209	8.75								1	3		0	4.1	6.8	0	2471300	18128	2453200	0	107450	788.17	106660	0	4
gi|446608752|ref|WP_000686098.1|	gi|446608752|ref|WP_000686098.1|	1	1	1	>gi|446608752|ref|WP_000686098.1| hypothetical protein, partial [Escherichia coli]	1	1	1	1	1	1	1	1	1	1	1	1	1	11.2	11.2	11.2	8.8199	80	80	5.2	1	3	2	1	1	1	2	1	2	1	0.0092593	11.2	11.2	11.2	49623000	15930000	29930000	3762700	16541000	5310100	9976800	1254200	18
gi|446796974|ref|WP_000874230.1|	gi|446796974|ref|WP_000874230.1|	2	2	2	>gi|446796974|ref|WP_000874230.1| methionine ABC transporter substrate-binding protein [Escherichia coli]	1	2	2	2	0	2	0	0	2	0	0	2	0	14.4	14.4	14.4	29.318	270	270	8								2			0	0	14.4	0	241390	0	241390	0	17242	0	17242	0	3
gi|446974652|ref|WP_001051908.1|	gi|446974652|ref|WP_001051908.1|	2	2	2	>gi|446974652|ref|WP_001051908.1| phospholipid-binding protein [Shigella]	1	2	2	2	0	2	0	0	2	0	0	2	0	24.7	24.7	24.7	10.125	97	97	10										2	0	0	24.7	0	131100	0	131100	0	32776	0	32776	0	2
gi|447118805|ref|WP_001196061.1|;gi|253689794|ref|YP_003018984.1|	gi|447118805|ref|WP_001196061.1|	3;1	3;1	3;1	>gi|447118805|ref|WP_001196061.1| 50S ribosomal protein L9, partial [Escherichia coli]	2	3	3	3	0	3	0	0	3	0	0	3	0	31	31	31	13.585	129	129;150	10										3	0	0	31	0	727820	0	727820	0	80869	0	80869	0	4
gi|447131510|ref|WP_001208766.1|;gi|516437198|ref|WP_017826110.1|	gi|447131510|ref|WP_001208766.1|;gi|516437198|ref|WP_017826110.1|	1;1	1;1	1;1	>gi|447131510|ref|WP_001208766.1| hypothetical protein [Escherichia coli];>gi|516437198|ref|WP_017826110.1| hypothetical protein, partial [Clostridium botulinum]^Agi|516437198	2	1	1	1	1	1	1	1	1	1	1	1	1	29.2	29.2	29.2	7.6935	72	72;78	6		1		1				1		1	0	29.2	29.2	29.2	148610	36439	18818	93350	49536	12146	6272.8	31117	6
gi|451947323|ref|YP_007467918.1|;gi|118573714|sp|Q3B6W8.2|ATPB1_PELLD;gi|493983916|ref|WP_006926779.1|;gi|493360681|ref|WP_006317135.1|;gi|376297343|ref|YP_005168573.1|;gi|516756334|ref|WP_018086306.1|;gi|522167014|ref|WP_020678222.1|;gi|328954125|ref|YP_004371459.1|;gi|197120311|ref|YP_002140738.1|;gi|652935161|ref|WP_027188765.1|;gene_MESSINA_20488;gene_MESSINA_21004;gene_MESSINA_23649;gi|54499…	gi|451947323|ref|YP_007467918.1|;gi|118573714|sp|Q3B6W8.2|ATPB1_PELLD;gi|493983916|ref|WP_006926779.1|;gi|493360681|ref|WP_006317135.1|;gi|376297343|ref|YP_005168573.1|;gi|516756334|ref|WP_018086306.1|;gi|522167014|ref|WP_020678222.1|;gi|328954125|ref|YP_004371459.1|;gi|197120311|ref|YP_002140738.1|;gi|652935161|ref|WP_027188765.1|	4;2;2;2;2;2;2;2;2;2;1;1;1;1;1;1;1;1;1;1;1;1;1;1;1;1;1;1;1;1;1;1;1;1;1;1;1;1;1;1;1;1;1;1;1;1;1;1;1;1;1;1;1;1;1;1;1;1;1;1;1;1	2;0;0;0;0;0;0;0;0;0;0;0;0;0;0;0;0;0;0;0;0;0;0;0;0;0;0;0;0;0;0;0;0;0;0;0;0;1;0;0;0;0;0;0;0;0;0;0;0;0;0;0;0;0;0;0;0;0;0;0;0;0	1;0;0;0;0;0;0;0;0;0;0;0;0;0;0;0;0;0;0;0;0;0;0;0;0;0;0;0;0;0;0;0;0;0;0;0;0;0;0;0;0;0;0;0;0;0;0;0;0;0;0;0;0;0;0;0;0;0;0;0;0;0	>gi|451947323|ref|YP_007467918.1| ATP synthase F1 subcomplex beta subunit [Desulfocapsa sulfexigens DSM 10523]^Agi|451947323;>gi|118573714|sp|Q3B6W8.2|ATPB1_PELLD RecName: Full=ATP synthase subunit beta 1; AltName: Full=ATP synthase F1 sector subunit beta	62	4	2	1	2	0	4	1	0	2	1	0	1	14.6	7.6	4.5	50.533	471	471;462;465;465;465;466;468;470;470;471;195;199;221;276;294;294;318;371;406;420;459;462;462;463;465;465;465;465;466;466;467;467;468;470;472;473;476;480;481;481;481;481;484;484;488;490;500;500;500;501;502;503;505;506;507;508;508;509;510;511;540;543	6.4					2	1	1		1		0	8.5	0	14.6	995070	518950	0	476120	39803	20758	0	19045	8
gi|451947630|ref|YP_007468225.1|	gi|451947630|ref|YP_007468225.1|	1	1	1	>gi|451947630|ref|YP_007468225.1| dissimilatory adenylylsulfate reductase beta subunit [Desulfocapsa sulfexigens DSM 10523]^Agi|451947630	1	1	1	1	0	0	1	0	0	1	0	0	1	10.1	10.1	10.1	15.366	138	138	10										1	0	0	0	10.1	639930	0	0	639930	79991	0	0	79991	1
gi|451947631|ref|YP_007468226.1|	gi|451947631|ref|YP_007468226.1|	7	1	1	>gi|451947631|ref|YP_007468226.1| dissimilatory adenylylsulfate reductase alpha subunit precursor [Desulfocapsa sulfexigens DSM 10523]^Agi|451947631	1	7	1	1	7	0	3	1	0	0	1	0	0	12.2	1.6	1.6	74.815	672	672	4				1							0	12.2	0	4.9	0	0	0	0	0	0	0	0	1
gi|470168008|ref|YP_007549095.1|	gi|470168008|ref|YP_007549095.1|	1	1	1	>gi|470168008|ref|YP_007549095.1| 30S ribosomal protein S5 [Bibersteinia trehalosi USDA-ARS-USMARC-192]	1	1	1	1	0	1	0	0	1	0	0	1	0	7.2	7.2	7.2	17.441	166	166	10										1	0	0	7.2	0	51530	0	51530	0	3963.9	0	3963.9	0	2
gi|665898792|ref|WP_031265998.1|;gi|653146700|ref|WP_027395906.1|;gi|479185204|ref|YP_007815550.1|;gi|640564291|ref|WP_024995360.1|;gi|651640017|ref|WP_026625870.1|;gi|547306845|ref|WP_022038927.1|;gi|498347792|ref|WP_010661948.1|;gi|499125257|ref|WP_010854133.1|;gi|651643211|ref|WP_026629017.1|	gi|665898792|ref|WP_031265998.1|;gi|653146700|ref|WP_027395906.1|;gi|479185204|ref|YP_007815550.1|;gi|640564291|ref|WP_024995360.1|;gi|651640017|ref|WP_026625870.1|;gi|547306845|ref|WP_022038927.1|;gi|498347792|ref|WP_010661948.1|;gi|499125257|ref|WP_010854133.1|;gi|651643211|ref|WP_026629017.1|	1;1;1;1;1;1;1;1;1	1;1;1;1;1;1;1;1;1	1;1;1;1;1;1;1;1;1	>gi|665898792|ref|WP_031265998.1| TonB-dependent receptor, partial [Cytophagales bacterium B6];>gi|653146700|ref|WP_027395906.1| hypothetical protein [Aquimarina latercula];>gi|479185204|ref|YP_007815550.1| Outer membrane receptor for ferrienterochelin and	9	1	1	1	1	0	0	1	0	0	1	0	0	1.9	1.9	1.9	62.358	582	582;969;973;999;1001;1069;1078;1089;1178	3	1				1						0.0017094	1.9	0	0	47567	47567	0	0	1359.1	1359.1	0	0	2
gi|485676704|ref|WP_001315677.1|	gi|485676704|ref|WP_001315677.1|	1	1	1	>gi|485676704|ref|WP_001315677.1| mannose permease IIC component [Escherichia coli]	1	1	1	1	0	1	0	0	1	0	0	1	0	50	50	50	4.0345	38	38	9									1		0.0091743	0	50	0	17903	0	17903	0	8951.4	0	8951.4	0	1
gi|485691395|ref|WP_001325350.1|	gi|485691395|ref|WP_001325350.1|	2	2	2	>gi|485691395|ref|WP_001325350.1| amino acid ABC transporter substrate-binding protein [Escherichia coli]	1	2	2	2	0	2	0	0	2	0	0	2	0	14.9	14.9	14.9	23.291	215	215	9									2		0	0	14.9	0	137630	0	137630	0	10587	0	10587	0	3
gi|485728270|ref|WP_001356399.1|	gi|485728270|ref|WP_001356399.1|	1	1	1	>gi|485728270|ref|WP_001356399.1| membrane protein [Escherichia coli]	1	1	1	1	0	1	0	0	1	0	0	1	0	8.4	8.4	8.4	29.499	273	273	7							1				0	0	8.4	0	302710	0	302710	0	17806	0	17806	0	1
gi|485734327|ref|WP_001361690.1|	gi|485734327|ref|WP_001361690.1|	1	1	1	>gi|485734327|ref|WP_001361690.1| hypothetical protein [Escherichia coli]	1	1	1	1	0	1	0	0	1	0	0	1	0	12.6	12.6	12.6	9.5243	87	87	10										1	0	0	12.6	0	43072	0	43072	0	10768	0	10768	0	1
gi|485737009|ref|WP_001364240.1|	gi|485737009|ref|WP_001364240.1|	1	1	1	>gi|485737009|ref|WP_001364240.1| MltA-interacting protein [Escherichia coli]	1	1	1	1	0	1	1	0	1	1	0	1	1	12.3	12.3	12.3	12.08	106	106	9									2		0	0	12.3	12.3	51685	0	20232	31453	17228	0	6743.9	10484	2
gi|485790492|ref|WP_001412453.1|	gi|485790492|ref|WP_001412453.1|	1	1	1	>gi|485790492|ref|WP_001412453.1| ferritin [Escherichia coli]	1	1	1	1	0	1	0	0	1	0	0	1	0	8.6	8.6	8.6	17.839	152	152	10										1	0	0	8.6	0	370070	0	370070	0	61678	0	61678	0	1
gi|485827938|ref|WP_001442838.1|	gi|485827938|ref|WP_001442838.1|	1	1	1	>gi|485827938|ref|WP_001442838.1| LPS-assembly lipoprotein RlpB [Escherichia coli]	1	1	1	1	0	1	0	0	1	0	0	1	0	29	29	29	6.8666	62	62	10										1	0	0	29	0	20610	0	20610	0	5152.5	0	5152.5	0	1
gi|486020161|ref|WP_001503479.1|	gi|486020161|ref|WP_001503479.1|	2	2	2	>gi|486020161|ref|WP_001503479.1| fructose-bisphosphate aldolase class-II family protein, partial [Escherichia coli]	1	2	2	2	0	2	0	0	2	0	0	2	0	21.9	21.9	21.9	11.838	105	105	6.33						2	1				0	0	21.9	0	129890	0	129890	0	18556	0	18556	0	3
gi|486109382|ref|WP_001511093.1|	gi|486109382|ref|WP_001511093.1|	1	1	1	>gi|486109382|ref|WP_001511093.1| dihydrodipicolinate reductase, family protein, partial [Escherichia coli]^Agi|486109382^Agi|486109382	1	1	1	1	1	1	1	1	1	1	1	1	1	37.5	37.5	37.5	4.6822	48	48	4.88		1	1	2	2			2			0	37.5	37.5	37.5	538760	161880	233670	143200	179590	53961	77891	47735	9
gi|647309197|ref|WP_025748810.1|;gi|486211448|ref|WP_001555276.1|;gi|650030620|gb|KDT54002.1|;gi|635730263|gb|KDF12025.1|;gi|206896517|ref|YP_002247804.1|	gi|647309197|ref|WP_025748810.1|;gi|486211448|ref|WP_001555276.1|;gi|650030620|gb|KDT54002.1|;gi|635730263|gb|KDF12025.1|	7;7;6;4;1	7;7;6;4;1	7;7;6;4;1	>gi|647309197|ref|WP_025748810.1| cysteine desulfhydrase, partial [Shigella flexneri];>gi|486211448|ref|WP_001555276.1| tryptophanase [Escherichia coli];>gi|650030620|gb|KDT54002.1| tryptophanase [Escherichia coli 3-105-05_S4_C3];>gi|635730263|gb|KDF12025.	5	7	7	7	0	7	0	0	7	0	0	7	0	18	18	18	44.18	395	395;471;471;471;448	5.5					5	5					0	0	18	0	3009700	0	3009700	0	143320	0	143320	0	13
gi|486435677|ref|WP_001617669.1|	gi|486435677|ref|WP_001617669.1|	3	3	3	>gi|486435677|ref|WP_001617669.1| uridine phosphorylase [Escherichia coli]	1	3	3	3	0	3	0	0	3	0	0	3	0	15.8	15.8	15.8	27.108	253	253	8								3			0	0	15.8	0	128990	0	128990	0	10749	0	10749	0	3
gi|487388556|ref|WP_001660176.1|;gi|9256992|pdb|1EQ7|A	gi|487388556|ref|WP_001660176.1|;gi|9256992|pdb|1EQ7|A	2;2	2;2	2;2	>gi|487388556|ref|WP_001660176.1| hypothetical protein, partial [Salmonella enterica];>gi|9256992|pdb|1EQ7|A Chain A, Core Structure Of The Outer Membrane Lipoprotein From Escherichia Coli At 1.9 Angstrom Resolution^Agi|9256992	2	2	2	2	1	2	2	1	2	2	1	2	2	72.2	72.2	72.2	3.7951	36	36;56	9						1	1	1	2	6	0	38.9	72.2	72.2	8237500	86962	4956100	3194500	2745800	28987	1652000	1064800	14
gi|487553349|ref|WP_001714308.1|	gi|487553349|ref|WP_001714308.1|	1	1	1	>gi|487553349|ref|WP_001714308.1| apolipoprotein N-acyltransferase [Salmonella enterica]	1	1	1	1	1	1	0	1	1	0	1	1	0	7.2	7.2	7.2	16.869	152	152	5.75		1			1		1		1		0	7.2	7.2	0	262190	36043	226140	0	52438	7208.6	45229	0	6
gi|487555944|ref|WP_001715227.1|	gi|487555944|ref|WP_001715227.1|	3	3	3	>gi|487555944|ref|WP_001715227.1| lactaldehyde dehydrogenase [Escherichia coli]	1	3	3	3	0	3	0	0	3	0	0	3	0	6.3	6.3	6.3	52.262	479	479	5					3						0	0	6.3	0	109500	0	109500	0	3775.9	0	3775.9	0	4
gi|487596459|ref|WP_001729184.1|	gi|487596459|ref|WP_001729184.1|	1	1	1	>gi|487596459|ref|WP_001729184.1| 50S ribosomal subunit protein L7/L12, partial [Salmonella enterica]	1	1	1	1	1	1	0	1	1	0	1	1	0	21.6	21.6	21.6	5.2078	51	51	10										2	0	21.6	21.6	0	1156100	28792	1127300	0	289020	7198	281820	0	3
gi|488668680|ref|WP_002597484.1|	gi|488668680|ref|WP_002597484.1|	1	1	1	>gi|488668680|ref|WP_002597484.1| ATP-dependent DNA helicase RecG [Clostridium colicanis]	1	1	1	1	0	0	1	0	0	1	0	0	1	1.3	1.3	1.3	77.521	676	676	9									1		0	0	0	1.3	0	0	0	0	0	0	0	0	1
gi|488878730|ref|WP_002790955.1|;gi|643029453|gb|AIA91336.1|	gi|488878730|ref|WP_002790955.1|;gi|643029453|gb|AIA91336.1|	2;1	2;1	2;1	>gi|488878730|ref|WP_002790955.1| hypothetical protein [Microcystis aeruginosa];>gi|643029453|gb|AIA91336.1| ubiquitin, partial [uncultured bacterium]	2	2	2	2	1	2	2	1	2	2	1	2	2	16.9	16.9	16.9	16.245	148	148;49	5.36	4	2	1	3	1	2	2	2	2	3	0	10.8	16.9	16.9	4508500	1228100	860130	2420300	751420	204680	143360	403380	30
gi|653076144|ref|WP_027326892.1|;gi|501874681|ref|WP_012662063.1|;gi|495614435|ref|WP_008339014.1|;gi|489033341|ref|WP_002943715.1|	gi|653076144|ref|WP_027326892.1|;gi|501874681|ref|WP_012662063.1|;gi|495614435|ref|WP_008339014.1|;gi|489033341|ref|WP_002943715.1|	1;1;1;1	1;1;1;1	1;1;1;1	>gi|653076144|ref|WP_027326892.1| 50S ribosomal protein L25 [Helicobacter pametensis];>gi|501874681|ref|WP_012662063.1| 50S ribosomal protein L25 [Campylobacter lari];>gi|495614435|ref|WP_008339014.1| 50S ribosomal protein L25 [Sulfurimonas gotlandica];>gi	4	1	1	1	0	0	1	0	0	1	0	0	1	6.2	6.2	6.2	19.795	178	178;178;178;178	9									1		0.0064103	0	0	6.2	360450	0	0	360450	36045	0	0	36045	1
gi|489169769|ref|WP_003079349.1|	gi|489169769|ref|WP_003079349.1|	1	1	1	>gi|489169769|ref|WP_003079349.1| nuclease [Comamonas testosteroni]^Agi|489169769	1	1	1	1	0	1	0	0	1	0	0	1	0	1.2	1.2	1.2	65.837	579	579	2		1									0	0	1.2	0	112610000	0	112610000	0	4331100	0	4331100	0	1
gi|489361907|ref|WP_003268817.1|	gi|489361907|ref|WP_003268817.1|	1	1	1	>gi|489361907|ref|WP_003268817.1| acyl carrier protein [Ralstonia solanacearum]	1	1	1	1	0	1	1	0	1	1	0	1	1	15.2	15.2	15.2	8.7136	79	79	10										2	0	0	15.2	15.2	107350	0	43696	63655	35784	0	14565	21218	2
gi|489822945|ref|WP_003726735.1|;gi|551204928|ref|WP_022832978.1|;gi|653089297|ref|WP_027339537.1|	gi|489822945|ref|WP_003726735.1|;gi|551204928|ref|WP_022832978.1|;gi|653089297|ref|WP_027339537.1|	1;1;1	1;1;1	1;1;1	>gi|489822945|ref|WP_003726735.1| ribosomal protein L2, partial [Listeria monocytogenes];>gi|551204928|ref|WP_022832978.1| 50S ribosomal protein L2 [Cytophagales bacterium B6];>gi|653089297|ref|WP_027339537.1| 50S ribosomal protein L2 [Halonatronum sacchar	3	1	1	1	1	0	0	1	0	0	1	0	0	7.1	7.1	7.1	15.588	141	141;275;279	1.5	1	1									0	7.1	0	0	69728	69728	0	0	9961.2	9961.2	0	0	3
gi|489962129|ref|WP_003865436.1|	gi|489962129|ref|WP_003865436.1|	1	1	1	>gi|489962129|ref|WP_003865436.1| hypothetical protein [[Eubacterium] biforme]	1	1	1	1	0	1	0	0	1	0	0	1	0	10.7	10.7	10.7	10.179	84	84	2		1									0	0	10.7	0	421780	0	421780	0	140590	0	140590	0	0
gi|490041731|ref|WP_003944114.1|	gi|490041731|ref|WP_003944114.1|	1	1	1	>gi|490041731|ref|WP_003944114.1| hypothetical protein, partial [Rhodococcus erythropolis]	1	1	1	1	0	1	0	0	1	0	0	1	0	8.1	8.1	8.1	9.9418	86	86	9									1		0	0	8.1	0	0	0	0	0	0	0	0	0	1
gi|490147290|ref|WP_004047561.1|	gi|490147290|ref|WP_004047561.1|	1	1	1	>gi|490147290|ref|WP_004047561.1| transcription elongation factor GreA [Lactobacillus]	1	1	1	1	1	1	1	1	1	1	1	1	1	5.7	5.7	5.7	17.308	157	157	3.25	2			1			1				0	5.7	5.7	5.7	5528500	423310	4493000	612160	691060	52914	561630	76520	4
gi|490171948|ref|WP_004070587.1|	gi|490171948|ref|WP_004070587.1|	1	1	1	>gi|490171948|ref|WP_004070587.1| thioredoxin [Desulfobacter postgatei]	1	1	1	1	1	0	0	1	0	0	1	0	0	11.1	11.1	11.1	11.879	108	108	10										1	0	11.1	0	0	321280	321280	0	0	53547	53547	0	0	1
gi|490172667|ref|WP_004071305.1|	gi|490172667|ref|WP_004071305.1|	2	2	1	>gi|490172667|ref|WP_004071305.1| acyl-CoA dehydrogenase [Desulfobacter postgatei]	1	2	2	1	0	0	2	0	0	2	0	0	1	6.5	6.5	2.6	42.816	387	387	7							2				0	0	0	6.5	218520	0	0	218520	12854	0	0	12854	3
gi|490173739|ref|WP_004072375.1|	gi|490173739|ref|WP_004072375.1|	1	1	1	>gi|490173739|ref|WP_004072375.1| sulfite reductase [Desulfobacter postgatei]	1	1	1	1	0	0	1	0	0	1	0	0	1	3.1	3.1	3.1	42.675	382	382	7							2				0	0	0	3.1	2097400	0	0	2097400	110390	0	0	110390	2
gi|490174259|ref|WP_004072894.1|	gi|490174259|ref|WP_004072894.1|	1	1	1	>gi|490174259|ref|WP_004072894.1| inorganic pyrophosphatase [Desulfobacter postgatei]^Agi|490174259	1	1	1	1	1	0	1	1	0	1	1	0	1	5.6	5.6	5.6	32.882	306	306	7.5							1	1			0	5.6	0	5.6	107600	80417	0	27183	7173.4	5361.1	0	1812.2	4
gi|490175189|ref|WP_004073822.1|	gi|490175189|ref|WP_004073822.1|	1	1	1	>gi|490175189|ref|WP_004073822.1| 50S ribosomal protein L14 [Desulfobacter postgatei]	1	1	1	1	1	0	0	1	0	0	1	0	0	9	9	9	13.313	122	122	10										1	0	9	0	0	187870	187870	0	0	20874	20874	0	0	2
gi|490176477|ref|WP_004075107.1|	gi|490176477|ref|WP_004075107.1|	3	3	2	>gi|490176477|ref|WP_004075107.1| hypothetical protein [Desulfobacter postgatei]^Agi|490176477^Agi|490176477	1	3	3	2	3	2	1	3	2	1	2	1	1	9.5	9.5	7.2	37.964	348	348	6.86	1		1	1	1	4	5	3	2	3	0	9.5	6	3.7	23502000	11054000	1119700	11328000	3357400	1579100	159960	1618300	39
gi|493522253|ref|WP_006476345.1|;gi|490296935|ref|WP_004192392.1|	gi|493522253|ref|WP_006476345.1|;gi|490296935|ref|WP_004192392.1|	1;1	1;1	1;1	>gi|493522253|ref|WP_006476345.1| MULTISPECIES: transcription elongation factor GreA [Burkholderia cepacia complex];>gi|490296935|ref|WP_004192392.1| MULTISPECIES: transcription elongation factor GreA [pseudomallei group]	2	1	1	1	1	1	1	1	1	1	1	1	1	9.5	9.5	9.5	16.94	158	158;158	10										3	0	9.5	9.5	9.5	282450	46466	33062	202930	28245	4646.6	3306.2	20293	3
gi|490717686|ref|WP_004580251.1|	gi|490717686|ref|WP_004580251.1|	2	1	1	>gi|490717686|ref|WP_004580251.1| chaperonin GroL [Marinobacter nanhaiticus]	1	2	1	1	2	0	0	1	0	0	1	0	0	4.2	2	2	57.623	543	543	4				1							0.0017065	4.2	0	0	111560	111560	0	0	3984.2	3984.2	0	0	1
gi|490882295|ref|WP_004744273.1|	gi|490882295|ref|WP_004744273.1|	1	1	1	>gi|490882295|ref|WP_004744273.1| type VI secretion protein [Vibrio tubiashii]	1	1	1	1	1	0	0	1	0	0	1	0	0	2.4	2.4	2.4	49.587	453	453	5.33			1		1			1			0.0078125	2.4	0	0	995580	995580	0	0	55310	55310	0	0	3
gi|490904250|ref|WP_004766172.1|;gi|225620418|ref|YP_002721675.1|;gi|655904986|ref|WP_028975337.1|;gi|333998482|ref|YP_004531094.1|	gi|490904250|ref|WP_004766172.1|;gi|225620418|ref|YP_002721675.1|;gi|655904986|ref|WP_028975337.1|;gi|333998482|ref|YP_004531094.1|	2;1;1;1	2;1;1;1	2;1;1;1	>gi|490904250|ref|WP_004766172.1| flagellar filament core protein flaB2 [Leptospira kirschneri];>gi|225620418|ref|YP_002721675.1| flagellar filament core protein flaB2 [Brachyspira hyodysenteriae WA1];>gi|655904986|ref|WP_028975337.1| flagellin [Spirochaet	4	2	2	2	0	0	2	0	0	2	0	0	2	8.7	8.7	8.7	28.179	253	253;259;284;284	8								2			0	0	0	8.7	1588400	0	0	1588400	99277	0	0	99277	2
gi|490951781|ref|WP_004813600.1|	gi|490951781|ref|WP_004813600.1|	1	1	1	>gi|490951781|ref|WP_004813600.1| hypothetical protein [Anaerococcus hydrogenalis]	1	1	1	1	1	0	0	1	0	0	1	0	0	16.9	16.9	16.9	7.9621	71	71	10										1	0	16.9	0	0	328520	328520	0	0	54753	54753	0	0	1
gi|491152667|ref|WP_005011061.1|	gi|491152667|ref|WP_005011061.1|	3	3	1	>gi|491152667|ref|WP_005011061.1| ATP synthase, F1 complex, beta subunit [Nitrospina gracilis]	1	3	3	1	3	1	0	3	1	0	1	0	0	8.9	8.9	2.1	51.325	470	470	6.25					3					1	0	8.9	3	0	792340	757980	34358	0	31693	30319	1374.3	0	5
gi|491320847|ref|WP_005178813.1|	gi|491320847|ref|WP_005178813.1|	1	1	1	>gi|491320847|ref|WP_005178813.1| hypothetical protein [Acinetobacter sp. CIP 53.82]	1	1	1	1	0	1	0	0	1	0	0	1	0	2.1	2.1	2.1	57.428	513	513	9									1		0.0063391	0	2.1	0	183260	0	183260	0	6319.5	0	6319.5	0	1
gi|491625509|ref|WP_005483049.1|	gi|491625509|ref|WP_005483049.1|	1	1	1	>gi|491625509|ref|WP_005483049.1| hypothetical protein [Streptomyces bottropensis]	1	1	1	1	1	0	0	1	0	0	1	0	0	2.7	2.7	2.7	45.773	414	414	3	1	1	1	1	1						0	2.7	0	0	2085700	2085700	0	0	208570	208570	0	0	6
gi|491649507|ref|WP_005506776.1|	gi|491649507|ref|WP_005506776.1|	1	1	1	>gi|491649507|ref|WP_005506776.1| molecular chaperone DnaK [Rothia mucilaginosa]	1	1	1	1	0	1	1	0	1	1	0	1	1	1.6	1.6	1.6	65.336	610	610	4.75	1				1	1	1				0	0	1.6	1.6	414070	0	41197	372870	12178	0	1211.7	10967	5
gi|491933212|ref|WP_005679530.1|	gi|491933212|ref|WP_005679530.1|	2	1	1	>gi|491933212|ref|WP_005679530.1| glutamate dehydrogenase [Bacteroides caccae]	1	2	1	1	2	0	0	1	0	0	1	0	0	6.8	4.1	4.1	49.053	444	444	5					1						0	6.8	0	0	469390	469390	0	0	17385	17385	0	0	1
gi|492390511|ref|WP_005829160.1|	gi|492390511|ref|WP_005829160.1|	1	1	1	>gi|492390511|ref|WP_005829160.1| hypothetical protein [Brevibacillus]	1	1	1	1	1	1	0	1	1	0	1	1	0	1.8	1.8	1.8	59.207	500	500	2		2									0	1.8	1.8	0	88519	42738	45781	0	3404.6	1643.8	1760.8	0	2
gi|492753292|ref|WP_005951443.1|	gi|492753292|ref|WP_005951443.1|	1	1	1	>gi|492753292|ref|WP_005951443.1| hypothetical protein [Blautia hydrogenotrophica]^Agi|492753292^Agi|492753292	1	1	1	1	0	1	0	0	1	0	0	1	0	5.4	5.4	5.4	23.557	205	205	5					1						0.0089686	0	5.4	0	0	0	0	0	0	0	0	0	1
gi|492796121|ref|WP_005966055.1|;gi|543963539|ref|YP_008546574.1|;gi|390951538|ref|YP_006415297.1|;gene_MESSINA_13527;gi|157804784|gb|ABV80037.1|;gi|521992788|ref|WP_020504059.1|;gi|656111380|ref|WP_029134892.1|;gi|291245442|gb|ADD84891.1|;gi|327197063|gb|AEA35271.1|	gi|492796121|ref|WP_005966055.1|;gi|543963539|ref|YP_008546574.1|;gi|390951538|ref|YP_006415297.1|;gene_MESSINA_13527;gi|157804784|gb|ABV80037.1|;gi|521992788|ref|WP_020504059.1|;gi|656111380|ref|WP_029134892.1|	5;5;4;4;3;3;3;1;1	1;1;0;1;0;0;0;0;0	1;1;0;1;0;0;0;0;0	>gi|492796121|ref|WP_005966055.1| adenylylsulfate reductase subunit alpha [sulfur-oxidizing symbionts];>gi|543963539|ref|YP_008546574.1| adenylylsulfate reductase subunit alpha [Sulfuricella denitrificans skB26]^Agi|543963539;>gi|390951538|ref|YP_006415297	9	5	1	1	4	0	4	1	0	0	1	0	0	7.9	2.4	2.4	74.291	661	661;673;659;661;607;661;665;248;283	4				1							0.0090498	6.5	0	5.4	72744	72744	0	0	2424.8	2424.8	0	0	2
gi|492867575|ref|WP_006016016.1|	gi|492867575|ref|WP_006016016.1|	1	1	1	>gi|492867575|ref|WP_006016016.1| 50S ribosomal protein L21 [Helicobacter bizzozeronii]	1	1	1	1	0	0	1	0	0	1	0	0	1	9.6	9.6	9.6	11.608	104	104	10										1	0.0032895	0	0	9.6	39141	0	0	39141	7828.3	0	0	7828.3	1
gi|492931080|ref|WP_006050063.1|	gi|492931080|ref|WP_006050063.1|	2	2	2	>gi|492931080|ref|WP_006050063.1| MULTISPECIES: superoxide dismutase [Burkholderia]	1	2	2	2	2	1	2	2	1	2	2	1	2	12	12	12	21.418	192	192	9									5		0	12	11.5	12	2525400	1348700	122730	1054000	315670	168580	15341	131750	5
gi|493054896|ref|WP_006113685.1|	gi|493054896|ref|WP_006113685.1|	1	1	1	>gi|493054896|ref|WP_006113685.1| ATP-dependent helicase, partial [Halorubrum coriense]	1	1	1	1	0	0	1	0	0	1	0	0	1	1.2	1.2	1.2	79.9	721	721	9									1		0	0	0	1.2	159950	0	0	159950	4209.3	0	0	4209.3	1
gi|493409183|ref|WP_006365183.1|	gi|493409183|ref|WP_006365183.1|	1	1	1	>gi|493409183|ref|WP_006365183.1| molybdate ABC transporter ATP-binding protein [Chlorobium ferrooxidans]	1	1	1	1	1	0	0	1	0	0	1	0	0	2.8	2.8	2.8	39.044	351	351	6						1					0	2.8	0	0	13065000	13065000	0	0	544360	544360	0	0	2
gi|493444768|ref|WP_006400148.1|	gi|493444768|ref|WP_006400148.1|	1	1	1	>gi|493444768|ref|WP_006400148.1| ABC transporter permease [Burkholderia multivorans]^Agi|493444768	1	1	1	1	1	1	0	1	1	0	1	1	0	3.5	3.5	3.5	37.414	345	345	7							2				0	3.5	3.5	0	257430	112610	144820	0	14301	6256	8045.4	0	3
gi|493445448|ref|WP_006400815.1|	gi|493445448|ref|WP_006400815.1|	3	1	0	>gi|493445448|ref|WP_006400815.1| sugar ABC transporter substrate-binding protein [Burkholderia multivorans]^Agi|493445448	1	3	1	0	0	2	2	0	0	1	0	0	0	8.7	3.1	0	44.246	415	415	7							1				0	0	5.5	6.7	1213800	0	0	1213800	63882	0	0	63882	1
gi|493453061|ref|WP_006408338.1|;gi|325525013|gb|EGD02925.1|;gi|490667006|ref|WP_004531996.1|;gi|654509416|ref|WP_027978724.1|	gi|493453061|ref|WP_006408338.1|;gi|325525013|gb|EGD02925.1|	4;3;1;1	2;2;0;1	0;0;0;0	>gi|493453061|ref|WP_006408338.1| ABC transporter [Burkholderia multivorans];>gi|325525013|gb|EGD02925.1| extracellular solute-binding protein [Burkholderia sp. TJI49]	4	4	2	0	0	4	0	0	2	0	0	0	0	21.2	10.8	0	32.657	297	297;297;297;301	7							2				0	0	21.2	0	158460	0	158460	0	9904	0	9904	0	2
gi|493466657|ref|WP_006421830.1|	gi|493466657|ref|WP_006421830.1|	3	3	3	>gi|493466657|ref|WP_006421830.1| branched-chain amino acid ABC transporter substrate-binding protein [delta proteobacterium NaphS2]^Agi|493466657	1	3	3	3	2	0	2	2	0	2	2	0	2	6.9	6.9	6.9	42.499	390	390	6.86					1	2	2	1	1		0	6.7	0	3.6	3359600	1316400	0	2043200	209980	82277	0	127700	12
gi|493467101|ref|WP_006422273.1|;gi|655345762|ref|WP_028753574.1|;gi|158520567|ref|YP_001528437.1|;gi|653103761|ref|WP_027353811.1|;gi|21359634|gb|AAM49542.1|AF437281_1	gi|493467101|ref|WP_006422273.1|;gi|655345762|ref|WP_028753574.1|;gi|158520567|ref|YP_001528437.1|;gi|653103761|ref|WP_027353811.1|	3;2;2;2;1	1;1;1;1;1	1;1;1;1;1	>gi|493467101|ref|WP_006422273.1| molecular chaperone GroEL [delta proteobacterium NaphS2];>gi|655345762|ref|WP_028753574.1| molecular chaperone GroEL [Rhizobium leucaenae];>gi|158520567|ref|YP_001528437.1| chaperonin GroEL [Desulfococcus oleovorans Hxd3];	5	3	1	1	3	0	2	1	0	1	1	0	1	7.3	2.4	2.4	58.001	547	547;542;550;551;186	6.25					2		1	1			0	7.3	0	4.2	610020	68479	0	541540	19678	2209	0	17469	5
gi|493468420|ref|WP_006423559.1|	gi|493468420|ref|WP_006423559.1|	1	1	1	>gi|493468420|ref|WP_006423559.1| acyl-CoA dehydrogenase [delta proteobacterium NaphS2]	1	1	1	1	1	0	1	1	0	1	1	0	1	3.4	3.4	3.4	42.39	383	383	7.67						1	1			1	0	3.4	0	3.4	186750	62024	0	124730	9337.5	3101.2	0	6236.3	4
gi|493468629|ref|WP_006423761.1|	gi|493468629|ref|WP_006423761.1|	1	1	1	>gi|493468629|ref|WP_006423761.1| putative peptidoglycan-associated lipoprotein, partial [delta proteobacterium NaphS2]	1	1	1	1	1	0	0	1	0	0	1	0	0	11.7	11.7	11.7	11.722	103	103	10										1	0	11.7	0	0	1271900	1271900	0	0	211980	211980	0	0	3
gi|52548722|gb|AAU82571.1|;gi|493469136|ref|WP_006424251.1|;gi|374853336|dbj|BAL56247.1|;gi|647332922|ref|WP_025765701.1|	gi|52548722|gb|AAU82571.1|;gi|493469136|ref|WP_006424251.1|;gi|374853336|dbj|BAL56247.1|;gi|647332922|ref|WP_025765701.1|	2;2;1;1	2;2;1;1	1;1;0;0	>gi|52548722|gb|AAU82571.1| conserved hypothetical protein [uncultured archaeon GZfos18F2];>gi|493469136|ref|WP_006424251.1| formate--tetrahydrofolate ligase [delta proteobacterium NaphS2];>gi|374853336|dbj|BAL56247.1| formate--tetrahydrofolate ligase [unc	4	2	2	1	0	0	2	0	0	2	0	0	1	4.8	4.8	1.7	57.405	523	523;587;586;587	5					2						0	0	0	4.8	185370	0	0	185370	6620.3	0	0	6620.3	3
gi|493502097|ref|WP_006456597.1|	gi|493502097|ref|WP_006456597.1|	1	1	1	>gi|493502097|ref|WP_006456597.1| TenA family transcriptional regulator [Synechococcus sp. PCC 7335]^Agi|493502097	1	1	1	1	1	1	0	1	1	0	1	1	0	3.8	3.8	3.8	23.766	209	209	9									2		0	3.8	3.8	0	802660	0	802660	0	89184	0	89184	0	2
gi|493502515|ref|WP_006457008.1|	gi|493502515|ref|WP_006457008.1|	1	1	1	>gi|493502515|ref|WP_006457008.1| hypothetical protein [Synechococcus sp. PCC 7335]^Agi|493502515^Agi|493502515	1	1	1	1	1	1	1	1	1	1	1	1	1	10.3	10.3	10.3	7.7765	78	78	5.88	2	2	2	3	2	3	3	2	2	4	0	10.3	10.3	10.3	845920000	252000000	180580000	413340000	422960000	126000000	90291000	206670000	31
gi|493522020|ref|WP_006476115.1|	gi|493522020|ref|WP_006476115.1|	1	1	1	>gi|493522020|ref|WP_006476115.1| cysteine ABC transporter substrate-binding protein [Burkholderia cenocepacia]^Agi|493522020	1	1	1	1	0	0	1	0	0	1	0	0	1	4.9	4.9	4.9	28.383	264	264	9									1		0	0	0	4.9	75490	0	0	75490	5032.7	0	0	5032.7	1
gi|493522538|ref|WP_006476626.1|	gi|493522538|ref|WP_006476626.1|	1	1	1	>gi|493522538|ref|WP_006476626.1| hypothetical protein [Burkholderia cenocepacia]	1	1	1	1	1	0	0	1	0	0	1	0	0	12.3	12.3	12.3	13.742	130	130	10										1	0.0017182	12.3	0	0	80655	80655	0	0	13442	13442	0	0	0
gi|493522562|ref|WP_006476650.1|	gi|493522562|ref|WP_006476650.1|	3	3	0	>gi|493522562|ref|WP_006476650.1| sugar ABC transporter substrate-binding protein [Burkholderia cenocepacia]^Agi|493522562	1	3	3	0	0	2	2	0	2	2	0	0	0	11.1	11.1	0	44.25	415	415	6.8						1	4				0	0	5.5	9.2	375440	0	175790	199650	19760	0	9252.2	10508	6
gi|651414477|gb|KDV25095.1|;gi|504709568|ref|WP_014896670.1|;gi|493524367|ref|WP_006478429.1|	gi|651414477|gb|KDV25095.1|;gi|504709568|ref|WP_014896670.1|;gi|493524367|ref|WP_006478429.1|	3;3;3	3;3;3	3;3;3	>gi|651414477|gb|KDV25095.1| peptidylprolyl isomerase [Burkholderia cepacia JBK9];>gi|504709568|ref|WP_014896670.1| peptidyl-prolyl cis-trans isomerase [Burkholderia cepacia];>gi|493524367|ref|WP_006478429.1| peptidyl-prolyl cis-trans isomerase [Burkholder	3	3	3	3	1	1	3	1	1	3	1	1	3	14.1	14.1	14.1	20.25	191	191;191;191	10										5	0	5.2	5.2	14.1	1192500	143070	185200	864180	108400	13006	16837	78562	6
gi|493524556|ref|WP_006478617.1|	gi|493524556|ref|WP_006478617.1|	2	2	1	>gi|493524556|ref|WP_006478617.1| peptidase M23B [Burkholderia cenocepacia]^Agi|493524556^Agi|493524556	1	2	2	1	2	2	2	2	2	2	1	1	1	25	25	16	16.341	156	156	10										6	0	25	25	25	907920	264100	284900	358920	90792	26410	28490	35892	8
gi|493524964|ref|WP_006479016.1|	gi|493524964|ref|WP_006479016.1|	2	2	2	>gi|493524964|ref|WP_006479016.1| aldehyde dehydrogenase [Burkholderia cenocepacia]^Agi|493524964	1	2	2	2	1	1	1	1	1	1	1	1	1	7.5	7.5	7.5	47.904	453	453	9							1			2	0	4.4	4.4	3.1	207890	19553	24043	164290	9038.5	850.14	1045.4	7143	3
gi|493525428|ref|WP_006479474.1|	gi|493525428|ref|WP_006479474.1|	2	2	2	>gi|493525428|ref|WP_006479474.1| peptidyl-prolyl cis-trans isomerase [Burkholderia cenocepacia]^Agi|493525428^Agi|493525428	1	2	2	2	2	0	1	2	0	1	2	0	1	23	23	23	11.942	113	113	10										3	0	23	0	8.8	607530	239700	0	367830	86790	34243	0	52547	4
gi|493525738|ref|WP_006479782.1|	gi|493525738|ref|WP_006479782.1|	3	1	1	>gi|493525738|ref|WP_006479782.1| branched-chain amino acid ABC transporter substrate-binding protein [Burkholderia cenocepacia]^Agi|493525738^Agi|493525738	1	3	1	1	3	3	3	1	1	1	1	1	1	12.7	4.4	4.4	40.581	386	386	6.64	1	1	1	1	1	5	3	4	2	3	0	12.7	12.7	12.7	54550000	8732200	12229000	33588000	3636600	582150	815270	2239200	30
gi|499673500|ref|WP_011354234.1|;gi|493526662|ref|WP_006480701.1|	gi|499673500|ref|WP_011354234.1|;gi|493526662|ref|WP_006480701.1|	4;4	4;4	4;4	>gi|499673500|ref|WP_011354234.1| LacI family transcriptional regulator [Burkholderia lata];>gi|493526662|ref|WP_006480701.1| LacI family transcriptional regulator [Burkholderia cenocepacia]^Agi|493526662	2	4	4	4	1	3	4	1	3	4	1	3	4	20.8	20.8	20.8	33.296	313	313;313	7.5							4	4			0	2.6	15	20.8	663450	55889	153890	453670	34919	2941.5	8099.7	23877	11
gi|493530698|ref|WP_006484706.1|;gi|325529170|gb|EGD06146.1|;gi|648440471|ref|WP_026132222.1|;gi|492897342|ref|WP_006027748.1|;gi|499617736|ref|WP_011298470.1|	gi|493530698|ref|WP_006484706.1|;gi|325529170|gb|EGD06146.1|	4;3;1;1;1	4;3;1;1;1	2;1;0;0;0	>gi|493530698|ref|WP_006484706.1| amino acid ABC transporter substrate-binding protein [Burkholderia cenocepacia]^Agi|493530698;>gi|325529170|gb|EGD06146.1| leucine ABC transporter subunit substrate-binding protein LivK [Burkholderia sp. TJI49]	5	4	4	2	0	3	2	0	3	2	0	1	1	15.1	15.1	6.7	39.048	372	372;372;363;371;371	6.4						3	2				0	0	11	7.3	1782100	0	1065800	716360	104830	0	62692	42139	4
gi|493535442|ref|WP_006489396.1|	gi|493535442|ref|WP_006489396.1|	1	1	1	>gi|493535442|ref|WP_006489396.1| superoxide dismutase [Burkholderia cenocepacia]^Agi|493535442^Agi|493535442	1	1	1	1	1	1	1	1	1	1	1	1	1	11.5	11.5	11.5	21.128	192	192	9									3		0	11.5	11.5	11.5	1796900	837210	191270	768380	224610	104650	23909	96048	3
gi|493536686|ref|WP_006490629.1|	gi|493536686|ref|WP_006490629.1|	2	2	2	>gi|493536686|ref|WP_006490629.1| transposase [Burkholderia cenocepacia]	1	2	2	2	0	1	1	0	1	1	0	1	1	11.4	11.4	11.4	27.622	237	237	8.33								2	1		0	0	4.6	6.8	142000	0	13965	128040	8875.2	0	872.79	8002.4	4
gi|493536721|ref|WP_006490663.1|	gi|493536721|ref|WP_006490663.1|	1	1	1	>gi|493536721|ref|WP_006490663.1| 3-demethylubiquinone-9 3-methyltransferase [Burkholderia cenocepacia]^Agi|493536721^Agi|493536721	1	1	1	1	1	1	1	1	1	1	1	1	1	11.3	11.3	11.3	16.6	151	151	10										5	0	11.3	11.3	11.3	238630	107200	0	131430	39772	17867	0	21905	7
gi|493541562|ref|WP_006495434.1|	gi|493541562|ref|WP_006495434.1|	4	4	4	>gi|493541562|ref|WP_006495434.1| thiol:disulfide interchange protein [Burkholderia cenocepacia]^Agi|493541562^Agi|493541562	1	4	4	4	0	1	3	0	1	3	0	1	3	39.3	39.3	39.3	19.883	178	178	9									4		0	0	11.8	27.5	369050	0	21729	347320	36905	0	2172.9	34732	5
gi|493544602|ref|WP_006498449.1|	gi|493544602|ref|WP_006498449.1|	2	1	1	>gi|493544602|ref|WP_006498449.1| chloroperoxidase [Burkholderia cenocepacia]	1	2	1	1	1	1	2	0	0	1	0	0	1	13.3	9	9	30.661	278	278	8								1			0	4.3	4.3	13.3	181940	0	0	181940	12996	0	0	12996	1
gi|493621935|ref|WP_006574132.1|	gi|493621935|ref|WP_006574132.1|	1	1	1	>gi|493621935|ref|WP_006574132.1| 5,10-methylenetetrahydrofolate reductase [Pseudoflavonifractor capillosus]	1	1	1	1	1	1	1	1	1	1	1	1	1	3.8	3.8	3.8	30.752	286	286	4.8	2	1	3	1	1	3	1	2	1		0	3.8	3.8	3.8	4270100	2324700	709920	1235500	251180	136750	41760	72675	16
gi|493806370|ref|WP_006754176.1|	gi|493806370|ref|WP_006754176.1|	4	4	4	>gi|493806370|ref|WP_006754176.1| trigger factor [Burkholderia ambifaria]	1	4	4	4	0	4	0	0	4	0	0	4	0	9.4	9.4	9.4	49.811	448	448	7						2	2		1		0	0	9.4	0	173830	0	173830	0	6685.7	0	6685.7	0	5
gi|663476862|gb|KER71547.1|;gi|544727375|ref|WP_021157220.1|;gi|493809452|ref|WP_006757176.1|;gi|504710262|ref|WP_014897364.1|	gi|663476862|gb|KER71547.1|;gi|544727375|ref|WP_021157220.1|;gi|493809452|ref|WP_006757176.1|;gi|504710262|ref|WP_014897364.1|	2;2;2;1	2;2;2;1	2;2;2;1	>gi|663476862|gb|KER71547.1| structural protein MipA [Burkholderia cepacia];>gi|544727375|ref|WP_021157220.1| Outer membrane protein V [Burkholderia sp. AU4i];>gi|493809452|ref|WP_006757176.1| structural protein MipA [Burkholderia ambifaria];>gi|504710262|	4	2	2	2	0	2	0	0	2	0	0	2	0	10.9	10.9	10.9	26.257	248	248;248;248;248	8.5								1	1		0	0	10.9	0	299670	0	299670	0	23052	0	23052	0	2
gi|497576605|ref|WP_009890789.1|;gi|493813490|ref|WP_006761155.1|	gi|497576605|ref|WP_009890789.1|;gi|493813490|ref|WP_006761155.1|	1;1	1;1	1;1	>gi|497576605|ref|WP_009890789.1| thioredoxin [pseudomallei group];>gi|493813490|ref|WP_006761155.1| thioredoxin [Burkholderia ambifaria]^Agi|493813490	2	1	1	1	1	1	0	1	1	0	1	1	0	11.1	11.1	11.1	11.8	108	108;108	10										2	0	11.1	11.1	0	1693000	1169800	523230	0	241860	167110	74747	0	2
gi|493815748|ref|WP_006763340.1|	gi|493815748|ref|WP_006763340.1|	1	1	1	>gi|493815748|ref|WP_006763340.1| ABC transporter permease [Burkholderia dolosa]	1	1	1	1	0	1	0	0	1	0	0	1	0	6.2	6.2	6.2	31.601	306	306	8								1			0	0	6.2	0	84653	0	84653	0	6046.7	0	6046.7	0	1
gi|493817973|ref|WP_006765530.1|;gi|667782167|ref|WP_031400662.1|;gi|497774991|ref|WP_010089175.1|	gi|493817973|ref|WP_006765530.1|;gi|667782167|ref|WP_031400662.1|;gi|497774991|ref|WP_010089175.1|	2;2;1	2;2;1	2;2;1	>gi|493817973|ref|WP_006765530.1| signal peptide protein [Burkholderia dolosa]^Agi|493817973;>gi|667782167|ref|WP_031400662.1| signal peptide protein [Burkholderia sp. MSh1];>gi|497774991|ref|WP_010089175.1| signal peptide protein [Burkholderia ubonensis]	3	2	2	2	0	1	1	0	1	1	0	1	1	17.8	17.8	17.8	17.682	169	169;170;170	10										2	0	0	10.7	7.1	825390	0	668820	156580	117910	0	95545	22368	2
gi|493896106|ref|WP_006841997.1|	gi|493896106|ref|WP_006841997.1|	2	2	2	>gi|493896106|ref|WP_006841997.1| MFS transporter [Dysgonomonas mossii]	1	2	2	2	0	2	0	0	2	0	0	2	0	4.9	4.9	4.9	84.109	736	736	7					1				1		0	0	4.9	0	373840	0	373840	0	8901	0	8901	0	1
gi|494021565|ref|WP_006963841.1|	gi|494021565|ref|WP_006963841.1|	1	1	1	>gi|494021565|ref|WP_006963841.1| ppaC manganese-dependent inorganic pyrophosphatase [Desulfotignum phosphitoxidans]	1	1	1	1	1	0	0	1	0	0	1	0	0	5.9	5.9	5.9	32.939	306	306	7							1				0	5.9	0	0	37212	37212	0	0	1958.5	1958.5	0	0	1
gi|494023831|ref|WP_006966076.1|	gi|494023831|ref|WP_006966076.1|	1	1	1	>gi|494023831|ref|WP_006966076.1| MULTISPECIES: fumarate reductase flavoprotein subunit FrdA [Desulfotignum]	1	1	1	1	1	0	1	1	0	1	1	0	1	2	2	2	72.212	656	656	5.33				2				1			0	2	0	2	162610	162610	0	0	4927.5	4927.5	0	0	3
gi|494026620|ref|WP_006968812.1|	gi|494026620|ref|WP_006968812.1|	1	1	1	>gi|494026620|ref|WP_006968812.1| desulfoferrodoxin Dfx [Desulfotignum phosphitoxidans]^Agi|494026620	1	1	1	1	1	0	1	1	0	1	1	0	1	9.5	9.5	9.5	14.117	126	126	10										2	0	9.5	0	9.5	310940	176530	0	134400	44420	25219	0	19200	3
gi|494026687|ref|WP_006968876.1|	gi|494026687|ref|WP_006968876.1|	1	1	1	>gi|494026687|ref|WP_006968876.1| MULTISPECIES: flavodoxin family protein [Desulfotignum]	1	1	1	1	0	0	1	0	0	1	0	0	1	8.2	8.2	8.2	18.924	171	171	10										1	0	0	0	8.2	0	0	0	0	0	0	0	0	1
gi|494079328|ref|WP_007021374.1|	gi|494079328|ref|WP_007021374.1|	2	1	1	>gi|494079328|ref|WP_007021374.1| 50S ribosomal protein L1 [Neptuniibacter caesariensis]	1	2	1	1	0	1	1	0	0	1	0	0	1	12.1	6.9	6.9	24.205	231	231	9								1	1	1	0.0091324	0	5.2	6.9	323290	0	0	323290	24868	0	0	24868	3
gi|494152403|ref|WP_007092146.1|	gi|494152403|ref|WP_007092146.1|	1	1	1	>gi|494152403|ref|WP_007092146.1| amino acid ABC transporter substrate-binding protein [Thalassospira xiamenensis]	1	1	1	1	1	0	0	1	0	0	1	0	0	3.5	3.5	3.5	35.887	339	339	7							1				0	3.5	0	0	47334	47334	0	0	2784.3	2784.3	0	0	2
gi|494188900|ref|WP_007120526.1|	gi|494188900|ref|WP_007120526.1|	1	1	1	>gi|494188900|ref|WP_007120526.1| C4-dicarboxylate ABC transporter [Oceanibulbus indolifex]	1	1	1	1	0	1	0	0	1	0	0	1	0	3.5	3.5	3.5	41.499	376	376	7							1				0	0	3.5	0	50589	0	50589	0	3372.6	0	3372.6	0	1
gi|494242921|ref|WP_007144075.1|;gi|494243725|ref|WP_007144490.1|;gene_HAVEN_6524;gene_MESSINA_10886	gi|494242921|ref|WP_007144075.1|;gi|494243725|ref|WP_007144490.1|	3;2;1;1	2;1;1;1	1;1;0;1	>gi|494242921|ref|WP_007144075.1| methanol dehydrogenase [Methylophaga aminisulfidivorans]^Agi|494242921;>gi|494243725|ref|WP_007144490.1| methanol dehydrogenase [Methylophaga aminisulfidivorans]	4	3	2	1	0	3	1	0	2	1	0	1	0	5.9	4.4	2.2	65.102	591	591;592;251;407	4.75				1	3						0	0	5.9	2.2	1333800	0	1110700	223160	55577	0	46278	9298.4	5
gi|494245348|ref|WP_007145308.1|	gi|494245348|ref|WP_007145308.1|	4	4	3	>gi|494245348|ref|WP_007145308.1| porin [Methylophaga aminisulfidivorans]	1	4	4	3	0	4	0	0	4	0	0	3	0	11.5	11.5	8.9	41.545	383	383	6.67						2	4				0	0	11.5	0	445010	0	445010	0	26177	0	26177	0	8
gi|494246461|ref|WP_007145710.1|	gi|494246461|ref|WP_007145710.1|	1	1	1	>gi|494246461|ref|WP_007145710.1| hypothetical protein [Methylophaga aminisulfidivorans]	1	1	1	1	0	1	0	0	1	0	0	1	0	14.1	14.1	14.1	10.285	99	99	10										1	1	0	14.1	0	14091	0	14091	0	2818.3	0	2818.3	0	1	+
gi|494432890|ref|WP_007226169.1|	gi|494432890|ref|WP_007226169.1|	1	1	1	>gi|494432890|ref|WP_007226169.1| 50S ribosomal protein L21 [marine gamma proteobacterium HTCC2143]	1	1	1	1	0	0	1	0	0	1	0	0	1	9.7	9.7	9.7	11.581	103	103	10										1	0	0	0	9.7	526440	0	0	526440	87739	0	0	87739	1
gi|494502808|ref|WP_007292269.1|	gi|494502808|ref|WP_007292269.1|	5	1	1	>gi|494502808|ref|WP_007292269.1| adenylylsulfate reductase subunit alpha [delta proteobacterium MLMS-1]^Agi|494502808	1	5	1	1	5	0	5	1	0	1	1	0	1	7.7	1.5	1.5	75.091	671	671	4				2							0	7.7	0	7.7	721200	274940	0	446270	20606	7855.3	0	12751	3
gi|494761167|ref|WP_007496575.1|	gi|494761167|ref|WP_007496575.1|	1	1	1	>gi|494761167|ref|WP_007496575.1| glutamate decarboxylase [Bacillus stratosphericus]	1	1	1	1	1	0	0	1	0	0	1	0	0	2.4	2.4	2.4	61.852	552	552	10										1	0	2.4	0	0	42273	42273	0	0	1625.9	1625.9	0	0	0
gi|494768454|ref|WP_007503862.1|	gi|494768454|ref|WP_007503862.1|	1	1	1	>gi|494768454|ref|WP_007503862.1| hypothetical protein [Streptomyces zinciresistens]^Agi|494768454^Agi|494768454	1	1	1	1	1	1	1	1	1	1	1	1	1	5.2	5.2	5.2	23.9	230	230	4.8	1	1		1			1			1	0.0063694	5.2	5.2	5.2	1084000	49899	27093	1007000	98544	4536.3	2463	91545	4
gi|494854579|ref|WP_007580679.1|	gi|494854579|ref|WP_007580679.1|	1	1	1	>gi|494854579|ref|WP_007580679.1| MULTISPECIES: glycerol-3-phosphate ABC transporter substrate-binding protein [Burkholderia]^Agi|494854579	1	1	1	1	1	1	1	1	1	1	1	1	1	3.6	3.6	3.6	48.201	441	441	6.33						2	1				0	3.6	3.6	3.6	235720	37921	36496	161300	11225	1805.8	1737.9	7680.9	4
gi|494950378|ref|WP_007676406.1|	gi|494950378|ref|WP_007676406.1|	3	1	0	>gi|494950378|ref|WP_007676406.1| branched-chain amino acid ABC transporter substrate-binding protein [alpha proteobacterium BAL199]^Agi|494950378	1	3	1	0	2	1	2	0	1	1	0	0	0	10.5	3.3	0	48.993	449	449	6.5						1	1				0	7.1	3.3	7.8	59414	0	22346	37069	2475.6	0	931.08	1544.5	1
gi|494991405|ref|WP_007717424.1|	gi|494991405|ref|WP_007717424.1|	1	1	1	>gi|494991405|ref|WP_007717424.1| metalloendopeptidase [Brevibacillus sp. BC25]	1	1	1	1	1	0	0	1	0	0	1	0	0	1	1	1	114.77	1011	1011	5.8	1	2			2	1		1	1	2	0	1	0	0	6099300	6099300	0	0	112950	112950	0	0	11
gi|494999017|ref|WP_007725033.1|	gi|494999017|ref|WP_007725033.1|	1	1	1	>gi|494999017|ref|WP_007725033.1| putative diguanylate cyclase/phosphodiesterase domain 1 [Cronobacter dublinensis]^Agi|494999017^Agi|494999017	1	1	1	1	1	0	0	1	0	0	1	0	0	5	5	5	26.623	239	239	10										1	0	5	0	0	29285	29285	0	0	2928.5	2928.5	0	0	0
gi|495093484|ref|WP_007818307.1|	gi|495093484|ref|WP_007818307.1|	1	1	1	>gi|495093484|ref|WP_007818307.1| C4-dicarboxylate ABC transporter [Roseobacter sp. AzwK-3b]	1	1	1	1	0	1	0	0	1	0	0	1	0	4.9	4.9	4.9	36.432	328	328	7							1				0.0089021	0	4.9	0	18706	0	18706	0	1169.1	0	1169.1	0	1
gi|495213854|ref|WP_007938633.1|	gi|495213854|ref|WP_007938633.1|	1	1	1	>gi|495213854|ref|WP_007938633.1| MULTISPECIES: cysteine ABC transporter permease [Pelosinus]	1	1	1	1	1	1	1	1	1	1	1	1	1	1.7	1.7	1.7	62.871	575	575	4.79	3	2	1	3	3	2	1	2	1	1	0	1.7	1.7	1.7	103020000	19829000	46149000	37040000	4479100	862150	2006500	1610400	21
gi|495480800|ref|WP_008205487.1|	gi|495480800|ref|WP_008205487.1|	1	1	1	>gi|495480800|ref|WP_008205487.1| hypothetical protein [Roseobacter sp. SK209-2-6]	1	1	1	1	1	0	0	1	0	0	1	0	0	0.4	0.4	0.4	196.26	1823	1823	3.5			1	1							0.0033333	0.4	0	0	465600	465600	0	0	5006.4	5006.4	0	0	2
gi|495484709|ref|WP_008209395.1|	gi|495484709|ref|WP_008209395.1|	1	1	1	>gi|495484709|ref|WP_008209395.1| C4-dicarboxylate ABC transporter substrate-binding protein [Roseobacter sp. SK209-2-6]	1	1	1	1	0	1	0	0	1	0	0	1	0	5	5	5	33.701	321	321	8								1			0	0	5	0	18472	0	18472	0	1679.3	0	1679.3	0	1
gi|495512219|ref|WP_008236864.1|	gi|495512219|ref|WP_008236864.1|	1	1	1	>gi|495512219|ref|WP_008236864.1| branched-chain amino acid ABC transporter substrate-binding protein [Roseobacter sp. CCS2]	1	1	1	1	1	0	0	1	0	0	1	0	0	2.8	2.8	2.8	45.778	432	432	6						1					0	2.8	0	0	1222600	1222600	0	0	135840	135840	0	0	1
gi|495513901|ref|WP_008238546.1|	gi|495513901|ref|WP_008238546.1|	1	1	1	>gi|495513901|ref|WP_008238546.1| cation transporter [Pedobacter sp. BAL39]	1	1	1	1	1	0	0	1	0	0	1	0	0	3.8	3.8	3.8	43.285	372	372	6						1					1	3.8	0	0	3057100	3057100	0	0	203810	203810	0	0	1	+
gi|495520868|ref|WP_008245513.1|	gi|495520868|ref|WP_008245513.1|	2	2	1	>gi|495520868|ref|WP_008245513.1| glutamine synthetase [Sulfurovum sp. AR]	1	2	2	1	0	0	2	0	0	2	0	0	1	6.5	6.5	2.7	53.578	475	475	6.25					1	2		1			0	0	0	6.5	671100	0	0	671100	26844	0	0	26844	4
gi|495539843|ref|WP_008264422.1|	gi|495539843|ref|WP_008264422.1|	2	1	1	>gi|495539843|ref|WP_008264422.1| molecular chaperone GroEL [Brevundimonas sp. BAL3]	1	2	1	1	2	0	0	1	0	0	1	0	0	5.3	3.1	3.1	57.298	547	547	5					1						1	5.3	0	0	55796	55796	0	0	1992.7	1992.7	0	0	1	+
gi|495559690|ref|WP_008284269.1|	gi|495559690|ref|WP_008284269.1|	1	1	1	>gi|495559690|ref|WP_008284269.1| malate dehydrogenase [gamma proteobacterium HTCC5015]	1	1	1	1	0	0	1	0	0	1	0	0	1	5.2	5.2	5.2	34.916	325	325	7							1				0	0	0	5.2	96117	0	0	96117	5653.9	0	0	5653.9	2
gi|495566684|ref|WP_008291263.1|;gene_MESSINA_96;gi|495567425|ref|WP_008292004.1|;gi|504516874|ref|WP_014703976.1|;gi|516624218|ref|WP_017999005.1|;gi|150376090|ref|YP_001312686.1|;gene_MESSINA_2882	gi|495566684|ref|WP_008291263.1|;gene_MESSINA_96;gi|495567425|ref|WP_008292004.1|	4;2;2;1;1;1;1	4;2;2;1;1;1;1	1;0;0;0;0;1;1	>gi|495566684|ref|WP_008291263.1| methanol dehydrogenase [Methylophaga thiooxydans]^Agi|495566684;>gene_MESSINA_96;>gi|495567425|ref|WP_008292004.1| PQQ-dependent dehydrogenase, methanol/ethanol family, partial [Methylophaga thiooxydans]	7	4	4	1	0	4	1	0	4	1	0	1	1	7.6	7.6	2.2	64.878	592	592;246;537;592;600;601;624	5.2				3	5		1	1			0	0	7.6	2.2	2143700	0	2113200	30489	82450	0	81278	1172.7	11
gi|495567605|ref|WP_008292184.1|	gi|495567605|ref|WP_008292184.1|	1	1	1	>gi|495567605|ref|WP_008292184.1| ketol-acid reductoisomerase [Methylophaga thiooxydans]	1	1	1	1	1	0	0	1	0	0	1	0	0	3.4	3.4	3.4	34.717	321	321	7							1				1	3.4	0	0	51664	51664	0	0	2870.2	2870.2	0	0	1	+
gi|503092911|ref|WP_013327738.1|;gi|495610452|ref|WP_008335031.1|	gi|503092911|ref|WP_013327738.1|;gi|495610452|ref|WP_008335031.1|	1;1	1;1	1;1	>gi|503092911|ref|WP_013327738.1| pyruvate/ketoisovalerate oxidoreductase subunit gamma [Sulfurimonas autotrophica];>gi|495610452|ref|WP_008335031.1| pyruvate/ketoisovalerate oxidoreductases common subunit gamma [Sulfurimonas gotlandica]	2	1	1	1	0	0	1	0	0	1	0	0	1	5.9	5.9	5.9	20.687	185	185;185	9.5									1	1	0	0	0	5.9	306510	0	0	306510	25542	0	0	25542	2
gi|495611055|ref|WP_008335634.1|	gi|495611055|ref|WP_008335634.1|	1	1	1	>gi|495611055|ref|WP_008335634.1| branched-chain amino acid aminotransferase [Sulfurimonas gotlandica]	1	1	1	1	0	0	1	0	0	1	0	0	1	3.9	3.9	3.9	34.211	306	306	8								1			1	0	0	3.9	29321	0	0	29321	1954.7	0	0	1954.7	1	+
gi|495611316|ref|WP_008335895.1|;gi|495612422|ref|WP_008337001.1|	gi|495611316|ref|WP_008335895.1|;gi|495612422|ref|WP_008337001.1|	2;1	1;1	1;1	>gi|495611316|ref|WP_008335895.1| flagellin FliC [Sulfurimonas gotlandica];>gi|495612422|ref|WP_008337001.1| minor flagellin subunit FlaB [Sulfurimonas gotlandica]	2	2	1	1	0	0	2	0	0	1	0	0	1	9.4	4.7	4.7	28.791	278	278;278	8								1			0	0	0	9.4	500590	0	0	500590	38507	0	0	38507	4
gi|495611363|ref|WP_008335942.1|	gi|495611363|ref|WP_008335942.1|	1	1	1	>gi|495611363|ref|WP_008335942.1| molybdopterin binding oxidoreductase [Sulfurimonas gotlandica]	1	1	1	1	0	0	1	0	0	1	0	0	1	3.7	3.7	3.7	48.084	432	432	6.5						1	1				0	0	0	3.7	340200	0	0	340200	13608	0	0	13608	3
gi|495611936|ref|WP_008336515.1|	gi|495611936|ref|WP_008336515.1|	1	1	1	>gi|495611936|ref|WP_008336515.1| thiol peroxidase [Sulfurimonas gotlandica]	1	1	1	1	0	0	1	0	0	1	0	0	1	11.7	11.7	11.7	17.937	171	171	9									1		0	0	0	11.7	52312	0	0	52312	7473.2	0	0	7473.2	1
gi|495612113|ref|WP_008336692.1|	gi|495612113|ref|WP_008336692.1|	2	2	2	>gi|495612113|ref|WP_008336692.1| sulfide:quinone oxidoreductase [Sulfurimonas gotlandica]	1	2	2	2	0	0	2	0	0	2	0	0	2	5.8	5.8	5.8	53.602	496	496	6						2					0	0	0	5.8	104860	0	0	104860	3745.2	0	0	3745.2	3
gi|495614557|ref|WP_008339136.1|	gi|495614557|ref|WP_008339136.1|	2	2	2	>gi|495614557|ref|WP_008339136.1| 50S ribosomal protein L5 [Sulfurimonas gotlandica]	1	2	2	2	0	0	2	0	0	2	0	0	2	10.5	10.5	10.5	19.953	181	181	10										2	0	0	0	10.5	590280	0	0	590280	65587	0	0	65587	4
gi|495625082|ref|WP_008349661.1|;gi|610526057|dbj|BAO61461.1|;gi|492896221|ref|WP_006026627.1|;gi|651415034|gb|KDV25343.1|	gi|495625082|ref|WP_008349661.1|;gi|610526057|dbj|BAO61461.1|;gi|492896221|ref|WP_006026627.1|;gi|651415034|gb|KDV25343.1|	2;1;1;1	2;1;1;1	2;1;1;1	>gi|495625082|ref|WP_008349661.1| LacI family transcriptional regulator [Burkholderia sp. SJ98];>gi|610526057|dbj|BAO61461.1| periplasmic binding protein/LacI transcriptional regulator [Pseudomonas protegens Cab57];>gi|492896221|ref|WP_006026627.1| LacI fa	4	2	2	2	0	2	0	0	2	0	0	2	0	6.6	6.6	6.6	33.629	320	320;267;312;316	8								2			0	0	6.6	0	420230	0	420230	0	21011	0	21011	0	2
gi|495628438|ref|WP_008353017.1|	gi|495628438|ref|WP_008353017.1|	4	4	1	>gi|495628438|ref|WP_008353017.1| ketol-acid reductoisomerase [Thiovulum sp. ES]^Agi|495628438	1	4	4	1	2	1	3	2	1	3	0	1	0	19.1	19.1	5.9	37.056	340	340	7						2	3		1		0	8.5	5.9	13.2	2385300	281280	22366	2081600	113590	13394	1065.1	99126	6
gi|495666557|ref|WP_008391136.1|	gi|495666557|ref|WP_008391136.1|	1	1	1	>gi|495666557|ref|WP_008391136.1| hypothetical protein [Rhodovulum sp. PH10]^Agi|495666557^Agi|495666557	1	1	1	1	1	0	0	1	0	0	1	0	0	1.2	1.2	1.2	94.007	906	906	10										1	0	1.2	0	0	0	0	0	0	0	0	0	0	1
gi|495757313|ref|WP_008481892.1|	gi|495757313|ref|WP_008481892.1|	1	1	1	>gi|495757313|ref|WP_008481892.1| thioredoxin [Beggiatoa sp. PS]	1	1	1	1	0	0	1	0	0	1	0	0	1	11.1	11.1	11.1	11.966	108	108	10										1	0	0	0	11.1	207660	0	0	207660	29665	0	0	29665	1
gi|495762189|ref|WP_008486768.1|	gi|495762189|ref|WP_008486768.1|	1	1	1	>gi|495762189|ref|WP_008486768.1| membrane protein [Gallaecimonas xiamenensis]^Agi|495762189^Agi|495762189	1	1	1	1	1	1	1	1	1	1	1	1	1	2.6	2.6	2.6	48.727	455	455	4	5	1	1	3	2	2	1	1	1		0	2.6	2.6	2.6	7762600	1099900	4766200	1896500	597120	84605	366630	145880	16
gi|495769976|ref|WP_008494555.1|	gi|495769976|ref|WP_008494555.1|	1	1	1	>gi|495769976|ref|WP_008494555.1| MULTISPECIES: 30S ribosomal protein S14 [Acidocella]	1	1	1	1	1	0	0	1	0	0	1	0	0	12.9	12.9	12.9	11.415	101	101	10										1	0	12.9	0	0	55077	55077	0	0	27538	27538	0	0	2
gi|495823982|ref|WP_008548561.1|	gi|495823982|ref|WP_008548561.1|	3	1	0	>gi|495823982|ref|WP_008548561.1| branched-chain amino acid ABC transporter substrate-binding protein [Pseudovibrio sp. JE062]^Agi|495823982	1	3	1	0	3	0	2	1	0	0	0	0	0	8.7	2.8	0	47.18	435	435	3.5	1					1					0	8.7	0	6	1639600	1639600	0	0	91090	91090	0	0	2
gi|495837040|ref|WP_008561619.1|	gi|495837040|ref|WP_008561619.1|	1	1	1	>gi|495837040|ref|WP_008561619.1| C4-dicarboxylate ABC transporter [Ruegeria sp. R11]	1	1	1	1	1	0	0	1	0	0	1	0	0	3.5	3.5	3.5	38.681	344	344	7							1				0.0091884	3.5	0	0	41545	41545	0	0	2967.5	2967.5	0	0	3
gi|495879089|ref|WP_008603668.1|	gi|495879089|ref|WP_008603668.1|	1	1	1	>gi|495879089|ref|WP_008603668.1| Outer membrane vitamin B12 receptor BtuB [alpha proteobacterium JLT2015]	1	1	1	1	1	1	1	1	1	1	1	1	1	1.6	1.6	1.6	68.933	642	642	7	1									2	0	1.6	1.6	1.6	187750	0	116380	71369	5689.4	0	3526.7	2162.7	3
gi|496034292|ref|WP_008758799.1|	gi|496034292|ref|WP_008758799.1|	1	1	1	>gi|496034292|ref|WP_008758799.1| C4-dicarboxylate ABC transporter substrate-binding protein [Rhodobacteraceae bacterium KLH11]	1	1	1	1	1	0	0	1	0	0	1	0	0	3.7	3.7	3.7	34.983	324	324	8								1			0	3.7	0	0	69988	69988	0	0	4665.9	4665.9	0	0	2
gi|496094258|ref|WP_008818765.1|	gi|496094258|ref|WP_008818765.1|	1	1	1	>gi|496094258|ref|WP_008818765.1| MULTISPECIES: hypothetical protein [Firmicutes]	1	1	1	1	0	0	1	0	0	1	0	0	1	16.1	16.1	16.1	10.55	93	93	8								1			0	0	0	16.1	31471	0	0	31471	6294.2	0	0	6294.2	0
gi|496165468|ref|WP_008889975.1|	gi|496165468|ref|WP_008889975.1|	2	1	1	>gi|496165468|ref|WP_008889975.1| branched-chain amino acid ABC transporter substrate-binding protein [Thalassospira profundimaris]^Agi|496165468^Agi|496165468	1	2	1	1	0	1	2	0	0	1	0	0	1	7.7	4.4	4.4	48.966	453	453	7							1				1	0	3.3	7.7	450330	0	0	450330	21444	0	0	21444	1	+
gi|496219020|ref|WP_008933057.1|	gi|496219020|ref|WP_008933057.1|	1	1	1	>gi|496219020|ref|WP_008933057.1| flagellin domain-containing protein, partial [Ectothiorhodospira sp. PHS-1]	1	1	1	1	0	0	1	0	0	1	0	0	1	15.6	15.6	15.6	10.398	96	96	7							1				0	0	0	15.6	733940	0	0	733940	146790	0	0	146790	2
gi|496228596|ref|WP_008942631.1|	gi|496228596|ref|WP_008942631.1|	1	1	1	>gi|496228596|ref|WP_008942631.1| formate dehydrogenase [Oceanibaculum indicum]^Agi|496228596	1	1	1	1	0	1	1	0	1	1	0	1	1	1.2	1.2	1.2	106.7	960	960	3.5			1	1							0	0	1.2	1.2	51017	0	34610	16408	1109.1	0	752.38	356.69	2
gi|496467181|ref|WP_009176026.1|	gi|496467181|ref|WP_009176026.1|	1	1	1	>gi|496467181|ref|WP_009176026.1| sulfoacetaldehyde acetyltransferase [Silicibacter sp. TrichCH4B]	1	1	1	1	1	0	0	1	0	0	1	0	0	2	2	2	60.707	564	564	4.5				1	1						0	2	0	0	610490	610490	0	0	21051	21051	0	0	2
gi|496509407|ref|WP_009217690.1|	gi|496509407|ref|WP_009217690.1|	1	1	1	>gi|496509407|ref|WP_009217690.1| hemolysin [Bacteroidetes oral taxon 274]^Agi|496509407	1	1	1	1	1	1	0	1	1	0	1	1	0	1.9	1.9	1.9	47.35	418	418	3.17	1	2	2					1			0	1.9	1.9	0	20164000	6205200	13959000	0	1061300	326590	734690	0	5
gi|496899100|ref|WP_009402189.1|	gi|496899100|ref|WP_009402189.1|	1	1	1	>gi|496899100|ref|WP_009402189.1| transcriptional regulator [Actinomyces sp. oral taxon 170]^Agi|496899100^Agi|496899100	1	1	1	1	1	0	0	1	0	0	1	0	0	2.1	2.1	2.1	41.107	389	389	8.5								1	1		0.0033613	2.1	0	0	3959000	3959000	0	0	208370	208370	0	0	2
gi|553760896|ref|WP_023093414.1|;gi|497074193|ref|WP_009459624.1|	gi|553760896|ref|WP_023093414.1|;gi|497074193|ref|WP_009459624.1|	2;2	2;2	2;2	>gi|553760896|ref|WP_023093414.1| MULTISPECIES: hypothetical protein [Pseudomonas];>gi|497074193|ref|WP_009459624.1| MULTISPECIES: glyoxalase [Proteobacteria]^Agi|497074193	2	2	2	2	0	1	1	0	1	1	0	1	1	16.7	16.7	16.7	13.282	132	132;132	10										2	0	0	11.4	5.3	113100	0	48093	65009	18850	0	8015.4	10835	1
gi|497233672|ref|WP_009547934.1|	gi|497233672|ref|WP_009547934.1|	1	1	1	>gi|497233672|ref|WP_009547934.1| MULTISPECIES: hypothetical protein [Cyanothece]^Agi|497233672^Agi|497233672	1	1	1	1	1	1	1	1	1	1	1	1	1	9.5	9.5	9.5	11.078	95	95	5.49	5	5	4	5	5	4	5	4	5	5	0	9.5	9.5	9.5	233570000	73959000	64522000	95091000	46714000	14792000	12904000	19018000	74
gi|497281942|ref|WP_009596159.1|	gi|497281942|ref|WP_009596159.1|	1	1	1	>gi|497281942|ref|WP_009596159.1| MULTISPECIES: beta-ketoacyl synthase [Alistipes]	1	1	1	1	0	0	1	0	0	1	0	0	1	2	2	2	43.317	407	407	8								1			0.0048622	0	0	2	24241000	0	0	24241000	1864700	0	0	1864700	1
gi|497309586|ref|WP_009623803.1|	gi|497309586|ref|WP_009623803.1|	1	1	1	>gi|497309586|ref|WP_009623803.1| signal protein [Desulfosporosinus sp. OT]^Agi|497309586^Agi|497309586	1	1	1	1	1	1	1	1	1	1	1	1	1	1.6	1.6	1.6	61.812	571	571	5.3	3	3	2	3	1	2	2	2	2	3	0	1.6	1.6	1.6	18427000	6383800	6327500	5715400	877460	303990	301310	272160	27
gi|497379213|ref|WP_009693426.1|	gi|497379213|ref|WP_009693426.1|	1	1	1	>gi|497379213|ref|WP_009693426.1| dihydroneopterin triphosphate pyrophosphatase [Burkholderia sp. TJI49]^Agi|497379213^Agi|497379213	1	1	1	1	1	1	1	1	1	1	1	1	1	4.9	4.9	4.9	18.13	162	162	8					1			2	1	1	0	4.9	4.9	4.9	227690000	193570	686270	226810000	18974000	16131	57189	18901000	5
gi|497488796|ref|WP_009802994.1|	gi|497488796|ref|WP_009802994.1|	2	1	1	>gi|497488796|ref|WP_009802994.1| 3-oxoacyl-ACP reductase [Oceanicaulis sp. HTCC2633]	1	2	1	1	1	1	2	0	0	1	0	0	1	6.2	3.9	3.9	32.433	307	307	8								1			0	2.3	2.3	6.2	151950	0	0	151950	7997.3	0	0	7997.3	1
gi|497499403|ref|WP_009813601.1|	gi|497499403|ref|WP_009813601.1|	1	1	1	>gi|497499403|ref|WP_009813601.1| spermidine/putrescine ABC transporter substrate-binding protein [Roseovarius nubinhibens]	1	1	1	1	0	1	0	0	1	0	0	1	0	3.8	3.8	3.8	37.594	339	339	6						1					0	0	3.8	0	171950	0	171950	0	11463	0	11463	0	1
gi|497503139|ref|WP_009817337.1|;gi|93211166|gb|ABF00994.1|;gi|672715640|emb|CDS99101.1|	gi|497503139|ref|WP_009817337.1|;gi|93211166|gb|ABF00994.1|;gi|672715640|emb|CDS99101.1|	2;1;1	1;1;1	1;1;1	>gi|497503139|ref|WP_009817337.1| molecular chaperone GroEL [Roseovarius sp. 217];>gi|93211166|gb|ABF00994.1| heat shock protein 60 [Helicobacter canadensis];>gi|672715640|emb|CDS99101.1| chaperone Hsp60, peptide-dependent ATPase, heat shock protein [Sphin	3	2	1	1	2	0	0	1	0	0	1	0	0	4.7	2.5	2.5	56.04	530	530;144;544	4.5				1	1						0	4.7	0	0	260260	260260	0	0	8395.4	8395.4	0	0	4
gi|497553617|ref|WP_009867815.1|;gi|582028247|gb|AHI31582.1|;gi|662313742|gb|KEQ19012.1|	gi|497553617|ref|WP_009867815.1|;gi|582028247|gb|AHI31582.1|;gi|662313742|gb|KEQ19012.1|	2;1;1	1;1;1	0;0;0	>gi|497553617|ref|WP_009867815.1| amino acid ABC transporter substrate-binding protein [Pseudomonas sp. Chol1]^Agi|497553617;>gi|582028247|gb|AHI31582.1| amino acid ABC transporter substrate-binding protein [Marinobacter sp. R9SW1];>gi|662313742|gb|KEQ1901	3	2	1	0	2	0	1	1	0	1	0	0	0	7.9	4.6	0	33.141	305	305;329;341	8.25							1	2		1	0	7.9	0	4.6	1291100	1146900	0	144140	61479	54615	0	6863.9	5
gi|497619324|ref|WP_009933508.1|	gi|497619324|ref|WP_009933508.1|	2	1	1	>gi|497619324|ref|WP_009933508.1| putative amino acid ABC transporter, periplasmic amino acid-binding protein, partial [Burkholderia pseudomallei]^Agi|497619324^Agi|497619324	1	2	1	1	2	2	2	1	1	1	1	1	1	16	10.4	10.4	16.679	163	163	6.33						2	1				0	16	16	16	357920	75383	43141	239400	35792	7538.3	4314.1	23940	5
gi|497976514|ref|WP_010290670.1|	gi|497976514|ref|WP_010290670.1|	1	1	1	>gi|497976514|ref|WP_010290670.1| hypothetical protein, partial [Pectobacterium carotovorum]	1	1	1	1	0	0	1	0	0	1	0	0	1	54.3	54.3	54.3	3.5549	35	35	6						1					0	0	0	54.3	118460	0	0	118460	59229	0	0	59229	1
gi|498078826|ref|WP_010392982.1|	gi|498078826|ref|WP_010392982.1|	1	1	1	>gi|498078826|ref|WP_010392982.1| hypothetical protein [Paracoccus sp. TRP]	1	1	1	1	1	1	1	1	1	1	1	1	1	5.7	5.7	5.7	21.825	193	193	8.5							1	1	1	1	0	5.7	5.7	5.7	267620	73217	52500	141900	29736	8135.2	5833.4	15767	4
gi|498094740|ref|WP_010408896.1|	gi|498094740|ref|WP_010408896.1|	2	2	2	>gi|498094740|ref|WP_010408896.1| chromosome partitioning protein ParB [Sphingomonas echinoides]	1	2	2	2	1	0	1	1	0	1	1	0	1	2.9	2.9	2.9	74.148	682	682	4.5	1							1			0	1.5	0	1.5	372110	23915	0	348200	9541.3	613.2	0	8928.1	2
gi|498349625|ref|WP_010663781.1|;gi|496286922|ref|WP_008998960.1|	gi|498349625|ref|WP_010663781.1|	3;1	3;1	3;1	>gi|498349625|ref|WP_010663781.1| TonB-dependent receptor [Marinilabilia salmonicolor]	2	3	3	3	3	0	0	3	0	0	3	0	0	3.4	3.4	3.4	115.7	1055	1055;1033	3.29	1		2	4							0	3.4	0	0	602150	602150	0	0	17710	17710	0	0	7
gi|498450534|ref|WP_010756049.1|	gi|498450534|ref|WP_010756049.1|	1	1	1	>gi|498450534|ref|WP_010756049.1| hypothetical protein [Enterococcus pallens]^Agi|498450534^Agi|498450534	1	1	1	1	1	1	0	1	1	0	1	1	0	7.5	7.5	7.5	15.51	134	134	8					1				1	1	0	7.5	7.5	0	179890	49805	130080	0	22486	6225.7	16261	0	2
gi|499343484|ref|WP_011033023.1|	gi|499343484|ref|WP_011033023.1|	3	3	2	>gi|499343484|ref|WP_011033023.1| methanol-5-hydroxybenzimidazolylcobamide methyltransferase [Methanosarcina mazei]	1	3	3	2	1	1	2	1	1	2	0	1	1	7.2	7.2	4.1	50.303	461	461	7					3	2	1	1	2	1	0	3	2.2	5	1074500	71108	42013	961370	44770	2962.8	1750.6	40057	15
gi|499446510|ref|WP_011133974.1|	gi|499446510|ref|WP_011133974.1|	1	1	1	>gi|499446510|ref|WP_011133974.1| tail fiber assembly-like protein [Chromobacterium violaceum]	1	1	1	1	1	0	0	1	0	0	1	0	0	5	5	5	21.167	199	199	10										1	0	5	0	0	267530	267530	0	0	22294	22294	0	0	1
gi|499627807|ref|WP_011308541.1|	gi|499627807|ref|WP_011308541.1|	3	1	0	>gi|499627807|ref|WP_011308541.1| methanol-5-hydroxybenzimidazolylcobamide methyltransferase [Methanosarcina barkeri]	1	3	1	0	0	1	3	0	0	1	0	0	0	6.7	2.6	0	50.279	461	461	7						1		1			0.0017153	0	2	6.7	692300	0	0	692300	32967	0	0	32967	2
gi|499691001|ref|WP_011371735.1|	gi|499691001|ref|WP_011371735.1|	2	2	2	>gi|499691001|ref|WP_011371735.1| pyruvate flavodoxin oxidoreductase subunit beta [Sulfurimonas denitrificans]	1	2	2	2	0	0	2	0	0	2	0	0	2	9.7	9.7	9.7	35.63	318	318	8								2			0	0	0	9.7	675420	0	0	675420	84428	0	0	84428	3
gi|499691188|ref|WP_011371922.1|	gi|499691188|ref|WP_011371922.1|	1	1	1	>gi|499691188|ref|WP_011371922.1| 50S ribosomal protein L3 [Sulfurimonas denitrificans]	1	1	1	1	0	0	1	0	0	1	0	0	1	4.7	4.7	4.7	20.669	191	191	9									1		0.0088106	0	0	4.7	242490	0	0	242490	20207	0	0	20207	1
gi|499691202|ref|WP_011371936.1|	gi|499691202|ref|WP_011371936.1|	1	1	1	>gi|499691202|ref|WP_011371936.1| 30S ribosomal protein S8 [Sulfurimonas denitrificans]	1	1	1	1	0	0	1	0	0	1	0	0	1	9.2	9.2	9.2	14.457	131	131	10										1	0	0	0	9.2	96689	0	0	96689	12086	0	0	12086	1
gi|499691252|ref|WP_011371986.1|	gi|499691252|ref|WP_011371986.1|	1	1	1	>gi|499691252|ref|WP_011371986.1| 50S ribosomal protein L10 [Sulfurimonas denitrificans]	1	1	1	1	0	0	1	0	0	1	0	0	1	7.5	7.5	7.5	17.378	159	159	10										1	0	0	0	7.5	32622	0	0	32622	4660.3	0	0	4660.3	1
gi|499692644|ref|WP_011373378.1|	gi|499692644|ref|WP_011373378.1|	1	1	1	>gi|499692644|ref|WP_011373378.1| hypothetical protein [Sulfurimonas denitrificans]	1	1	1	1	0	0	1	0	0	1	0	0	1	3.8	3.8	3.8	40.627	367	367	6						1					0	0	0	3.8	2072000	0	0	2072000	129500	0	0	129500	2
gi|499788282|ref|WP_011469016.1|;gene_MESSINA_8776	gi|499788282|ref|WP_011469016.1|;gene_MESSINA_8776	2;1	2;1	2;1	>gi|499788282|ref|WP_011469016.1| ketol-acid reductoisomerase [Saccharophagus degradans];>gene_MESSINA_8776	2	2	2	2	0	0	2	0	0	2	0	0	2	7.4	7.4	7.4	36.507	338	338;200	7							2				0	0	0	7.4	1586300	0	0	1586300	75538	0	0	75538	2
gi|499800926|ref|WP_011481660.1|	gi|499800926|ref|WP_011481660.1|	1	1	1	>gi|499800926|ref|WP_011481660.1| ABC transporter substrate-binding protein [Polaromonas sp. JS666]	1	1	1	1	0	0	1	0	0	1	0	0	1	1.8	1.8	1.8	49.497	443	443	4				1							0.0091047	0	0	1.8	77387	0	0	77387	2866.2	0	0	2866.2	1
gi|499818188|ref|WP_011498922.1|;gi|504867830|ref|WP_015054932.1|;gene_MESSINA_34051	gi|499818188|ref|WP_011498922.1|	3;1;1	3;1;1	2;0;0	>gi|499818188|ref|WP_011498922.1| methanol-5-hydroxybenzimidazolylcobamide methyltransferase [Methanococcoides burtonii]^Agi|499818188	3	3	3	2	3	0	1	3	0	1	2	0	1	15.6	15.6	11.3	27.537	256	256;254;263	8.25								3	1		0	15.6	0	5.5	824430	636420	0	188010	74948	57856	0	17092	5
gi|499819670|ref|WP_011500404.1|;gene_HAVEN_6261	gi|499819670|ref|WP_011500404.1|;gene_HAVEN_6261	3;2	3;2	2;2	>gi|499819670|ref|WP_011500404.1| methyl-coenzyme M reductase [Methanococcoides burtonii]^Agi|499819670;>gene_HAVEN_6261	2	3	3	2	1	0	3	1	0	3	1	0	2	14.5	14.5	7.3	27.915	248	248;61	8								6			0	6.9	0	14.5	898340	173550	0	724780	59889	11570	0	48319	7
gi|499874113|ref|WP_011554847.1|	gi|499874113|ref|WP_011554847.1|	1	1	1	>gi|499874113|ref|WP_011554847.1| gliding motility protein [Myxococcus xanthus]	1	1	1	1	1	1	0	1	1	0	1	1	0	0.2	0.2	0.2	421.46	3822	3822	2.5	1			1							0.0017241	0.2	0.2	0	1792800	971990	820840	0	7629.1	4136.1	3493	0	2
gi|499963720|ref|WP_011644438.1|	gi|499963720|ref|WP_011644438.1|	1	1	1	>gi|499963720|ref|WP_011644438.1| TonB-dependent receptor, plug [Maricaulis maris]	1	1	1	1	0	1	0	0	1	0	0	1	0	1.5	1.5	1.5	110.32	1015	1015	3			1								0	0	1.5	0	22110	0	22110	0	789.65	0	789.65	0	1
gi|499978769|ref|WP_011659487.1|;gi|499673420|ref|WP_011354154.1|	gi|499978769|ref|WP_011659487.1|;gi|499673420|ref|WP_011354154.1|	5;4	5;4	5;4	>gi|499978769|ref|WP_011659487.1| hypothetical protein [Burkholderia ambifaria]^Agi|499978769;>gi|499673420|ref|WP_011354154.1| hypothetical protein [Burkholderia lata]	2	5	5	5	3	4	4	3	4	4	3	4	4	22.5	22.5	22.5	43.589	417	417;417	5.48					12	8	1				0	12	17.7	16.8	15141000	1534200	3339800	10267000	890670	90249	196460	603960	28
gi|500212748|ref|WP_011882928.1|	gi|500212748|ref|WP_011882928.1|	8	1	1	>gi|500212748|ref|WP_011882928.1| branched-chain amino acid ABC transporter substrate-binding protein [Burkholderia vietnamiensis]^Agi|500212748^Agi|500212748	1	8	1	1	6	7	8	1	1	1	1	1	1	34.5	6.1	6.1	39.794	380	380	6.57						3	4				0	30.3	30.3	34.5	3744000	787000	615670	2341400	170180	35773	27985	106430	11
gi|500795889|ref|WP_011997695.1|	gi|500795889|ref|WP_011997695.1|	1	1	1	>gi|500795889|ref|WP_011997695.1| histidine kinase [Roseiflexus castenholzii]	1	1	1	1	1	1	1	1	1	1	1	1	1	1	1	1	109.95	1014	1014	4	2					1		1			0	1	1	1	475980	99352	274660	101970	9713.8	2027.6	5605.3	2081	5
gi|501284697|ref|WP_012327715.1|;gi|651416354|gb|KDV26004.1|;gi|187922400|ref|YP_001894042.1|;gi|654762386|ref|WP_028217210.1|;gi|516382405|ref|WP_017772438.1|;gi|186474882|ref|YP_001856352.1|;gi|666639474|ref|WP_031357021.1|;gi|515905081|ref|WP_017335664.1|;gi|495627723|ref|WP_008352302.1|;gi|666642189|ref|WP_031359722.1|	gi|501284697|ref|WP_012327715.1|;gi|651416354|gb|KDV26004.1|;gi|187922400|ref|YP_001894042.1|;gi|654762386|ref|WP_028217210.1|;gi|516382405|ref|WP_017772438.1|;gi|186474882|ref|YP_001856352.1|	12;11;7;6;6;6;4;4;3;2	12;11;7;6;6;6;4;4;3;2	4;3;0;0;0;0;1;0;0;0	>gi|501284697|ref|WP_012327715.1| branched-chain amino acid ABC transporter substrate-binding protein [Burkholderia cenocepacia]^Agi|501284697^Agi|501284697;>gi|651416354|gb|KDV26004.1| branched-chain amino acid ABC transporter substrate-binding protein [B	10	12	12	4	9	10	11	9	10	11	3	3	3	46.6	46.6	12.1	39.899	380	380;380;381;381;381;381;381;384;381;381	6.8		3	1	1	1	27	23	8	5	6	0	42.4	42.1	46.6	103270000	20204000	18526000	64540000	4694100	918360	842070	2933700	93
gi|501517001|ref|WP_012524938.1|	gi|501517001|ref|WP_012524938.1|	1	1	1	>gi|501517001|ref|WP_012524938.1| MULTISPECIES: lipid hydroperoxide peroxidase [Anaeromyxobacter]	1	1	1	1	1	0	0	1	0	0	1	0	0	10.2	10.2	10.2	17.863	167	167	10										1	0.0090909	10.2	0	0	114160	114160	0	0	10378	10378	0	0	2
gi|501870122|ref|WP_012660977.1|	gi|501870122|ref|WP_012660977.1|	1	1	1	>gi|501870122|ref|WP_012660977.1| 3-dehydroquinate dehydratase [Campylobacter lari]	1	1	1	1	0	0	1	0	0	1	0	0	1	9.4	9.4	9.4	17.796	160	160	10										1	0	0	0	9.4	65781	0	0	65781	10964	0	0	10964	1
gi|501921419|ref|WP_012670193.1|	gi|501921419|ref|WP_012670193.1|	1	1	1	>gi|501921419|ref|WP_012670193.1| acriflavin resistance protein [Brachyspira hyodysenteriae]	1	1	1	1	0	1	1	0	1	1	0	1	1	1.1	1.1	1.1	115.65	1036	1036	5.5			1					1			0.008982	0	1.1	1.1	0	0	0	0	0	0	0	0	2
gi|502775535|ref|WP_013010511.1|	gi|502775535|ref|WP_013010511.1|	1	1	1	>gi|502775535|ref|WP_013010511.1| C4-dicarboxylate ABC transporter substrate-binding protein [Denitrovibrio acetiphilus]	1	1	1	1	0	0	1	0	0	1	0	0	1	4.7	4.7	4.7	36.996	343	343	8								1			0	0	0	4.7	89786	0	0	89786	4988.1	0	0	4988.1	2
gi|502793893|ref|WP_013028869.1|	gi|502793893|ref|WP_013028869.1|	1	1	1	>gi|502793893|ref|WP_013028869.1| TonB-dependent receptor [Sideroxydans lithotrophicus]	1	1	1	1	1	0	0	1	0	0	1	0	0	2.2	2.2	2.2	72.747	679	679	4				1							0.0016863	2.2	0	0	40433	40433	0	0	1155.2	1155.2	0	0	2
gi|502798263|ref|WP_013033239.1|	gi|502798263|ref|WP_013033239.1|	2	1	1	>gi|502798263|ref|WP_013033239.1| phosphate-binding protein [Nitrosococcus halophilus]	1	2	1	1	0	2	0	0	1	0	0	1	0	8.9	5.5	5.5	35.078	326	326	7.5							1	1			0	0	8.9	0	185420	0	185420	0	10907	0	10907	0	2
gi|502802463|ref|WP_013037439.1|	gi|502802463|ref|WP_013037439.1|	1	1	1	>gi|502802463|ref|WP_013037439.1| methanol-5-hydroxybenzimidazolylcobamide methyltransferase [Methanohalophilus mahii]^Agi|502802463	1	1	1	1	1	0	1	1	0	1	1	0	1	3	3	3	50.648	461	461	7					1	1	1	3			0	3	0	3	780440	0	0	780440	39022	0	0	39022	8
gi|502899735|ref|WP_013134711.1|	gi|502899735|ref|WP_013134711.1|	1	1	1	>gi|502899735|ref|WP_013134711.1| TonB-denpendent receptor [Arcobacter nitrofigilis]	1	1	1	1	0	0	1	0	0	1	0	0	1	1.7	1.7	1.7	73.491	657	657	6				1				1			0	0	0	1.7	1416700	0	0	1416700	33731	0	0	33731	2
gi|502901448|ref|WP_013136424.1|;gi|490646274|ref|WP_004511269.1|	gi|502901448|ref|WP_013136424.1|;gi|490646274|ref|WP_004511269.1|	2;1	2;1	2;1	>gi|502901448|ref|WP_013136424.1| glutamine synthetase [Arcobacter nitrofigilis];>gi|490646274|ref|WP_004511269.1| glutamine synthetase [Arcobacter butzleri]	2	2	2	2	0	0	2	0	0	2	0	0	2	6.3	6.3	6.3	53.603	475	475;475	6.4					1	2	1	1			0	0	0	6.3	1870900	0	0	1870900	85040	0	0	85040	6
gi|503091314|ref|WP_013326148.1|	gi|503091314|ref|WP_013326148.1|	1	1	1	>gi|503091314|ref|WP_013326148.1| TonB-denpendent receptor [Sulfurimonas autotrophica]	1	1	1	1	0	0	1	0	0	1	0	0	1	1.5	1.5	1.5	72.838	656	656	4				1							0	0	0	1.5	923740	0	0	923740	31853	0	0	31853	1
gi|503092514|ref|WP_013327343.1|	gi|503092514|ref|WP_013327343.1|	1	1	1	>gi|503092514|ref|WP_013327343.1| sulfide-quinone reductase [Sulfurimonas autotrophica]	1	1	1	1	0	0	1	0	0	1	0	0	1	2.7	2.7	2.7	52.713	489	489	6.33					1	1		1			0	0	0	2.7	428910	0	0	428910	15886	0	0	15886	3
gi|503092848|ref|WP_013327675.1|	gi|503092848|ref|WP_013327675.1|	2	1	1	>gi|503092848|ref|WP_013327675.1| glutamine synthetase [Sulfurimonas autotrophica]	1	2	1	1	0	0	2	0	0	1	0	0	1	7.1	3.4	3.4	53.617	476	476	6						1					1	0	0	7.1	113110	0	0	113110	5141.2	0	0	5141.2	2	+
gi|503191129|ref|WP_013425790.1|	gi|503191129|ref|WP_013425790.1|	1	1	1	>gi|503191129|ref|WP_013425790.1| hypothetical protein [Frankia sp. EuI1c]	1	1	1	1	0	1	1	0	1	1	0	1	1	7.6	7.6	7.6	13.797	131	131	2	1		1								0	0	7.6	7.6	24131	0	0	24131	2681.2	0	0	2681.2	2
gi|505466145|ref|WP_015653023.1|;gi|503224785|ref|WP_013459446.1|	gi|505466145|ref|WP_015653023.1|;gi|503224785|ref|WP_013459446.1|	3;3	1;1	0;0	>gi|505466145|ref|WP_015653023.1| ketol-acid reductoisomerase [uncultured Sulfuricurvum sp. RIFRC-1];>gi|503224785|ref|WP_013459446.1| ketol-acid reductoisomerase [Sulfuricurvum kujiense]	2	3	1	0	2	0	3	1	0	1	0	0	0	13.9	3.6	0	36.529	338	338;340	6.5						1	1				0	9.2	0	13.9	463420	36727	0	426700	24391	1933	0	22458	2
gi|503224842|ref|WP_013459503.1|	gi|503224842|ref|WP_013459503.1|	1	1	1	>gi|503224842|ref|WP_013459503.1| 4Fe-4S ferredoxin [Sulfuricurvum kujiense]	1	1	1	1	0	0	1	0	0	1	0	0	1	5.2	5.2	5.2	23.188	211	211	9									1		0	0	0	5.2	180590	0	0	180590	15049	0	0	15049	1
gi|503665145|ref|WP_013899221.1|	gi|503665145|ref|WP_013899221.1|	3	1	1	>gi|503665145|ref|WP_013899221.1| methanol-5-hydroxybenzimidazolylcobamide methyltransferase [Methanosalsum zhilinae]	1	3	1	1	0	2	1	0	1	0	0	1	0	6.5	1.7	1.7	50.705	462	462	5					1						0.0090361	0	4.3	2.2	1162700	0	1162700	0	44719	0	44719	0	1
gi|503723345|ref|WP_013957421.1|	gi|503723345|ref|WP_013957421.1|	3	1	1	>gi|503723345|ref|WP_013957421.1| amino acid ABC transporter substrate-binding protein [Cupriavidus necator]^Agi|503723345	1	3	1	1	0	2	2	0	0	1	0	0	1	17	8.6	8.6	38.947	371	371	7							1				0	0	8.4	11.9	462780	0	0	462780	27222	0	0	27222	2
gi|503917631|ref|WP_014151625.1|	gi|503917631|ref|WP_014151625.1|	1	1	1	>gi|503917631|ref|WP_014151625.1| hypothetical protein [Streptomyces cattleya]	1	1	1	1	0	0	1	0	0	1	0	0	1	1.6	1.6	1.6	67.425	641	641	6						1					0	0	0	1.6	37847	0	0	37847	1220.9	0	0	1220.9	0
gi|504229310|ref|WP_014416412.1|	gi|504229310|ref|WP_014416412.1|	2	1	1	>gi|504229310|ref|WP_014416412.1| amino acid ABC transporter substrate-binding protein [Rhodospirillum photometricum]	1	2	1	1	2	0	0	1	0	0	1	0	0	5.5	3.5	3.5	36.635	343	343	7.5							1	1			0	5.5	0	0	439550	439550	0	0	19980	19980	0	0	2
gi|504346511|ref|WP_014533613.1|	gi|504346511|ref|WP_014533613.1|	1	1	1	>gi|504346511|ref|WP_014533613.1| 1-deoxy-D-xylulose 5-phosphate reductoisomerase [Helicobacter pylori]^Agi|504346511	1	1	1	1	0	0	1	0	0	1	0	0	1	3.8	3.8	3.8	34.709	316	316	7							1				0	0	0	3.8	0	0	0	0	0	0	0	0	1
gi|504422230|ref|WP_014609332.1|	gi|504422230|ref|WP_014609332.1|	1	1	1	>gi|504422230|ref|WP_014609332.1| type III secretion inner membrane protein, partial [Yersinia enterocolitica]	1	1	1	1	0	1	0	0	1	0	0	1	0	6.2	6.2	6.2	14.065	128	128	1	1										0.0089552	0	6.2	0	0	0	0	0	0	0	0	0	1
gi|504517344|ref|WP_014704446.1|;gene_MESSINA_7124	gi|504517344|ref|WP_014704446.1|;gene_MESSINA_7124	2;1	2;1	2;1	>gi|504517344|ref|WP_014704446.1| ABC transporter substrate-binding protein [Methylophaga frappieri];>gene_MESSINA_7124	2	2	2	2	0	2	0	0	2	0	0	2	0	7.5	7.5	7.5	45.365	416	416;200	6						2					0	0	7.5	0	1631900	0	1631900	0	85888	0	85888	0	2
gi|504518253|ref|WP_014705355.1|;gi|495565833|ref|WP_008290412.1|	gi|504518253|ref|WP_014705355.1|;gi|495565833|ref|WP_008290412.1|	3;2	2;1	1;0	>gi|504518253|ref|WP_014705355.1| phosphate-binding protein [Methylophaga nitratireducenticrescens];>gi|495565833|ref|WP_008290412.1| phosphate-binding protein [Methylophaga thiooxydans]^Agi|495565833	2	3	2	1	0	3	1	0	2	1	0	1	0	11.9	8.5	2.8	34.236	318	318;317	7.5							2	2			0	0	11.9	5.7	493860	0	435030	58824	37989	0	33464	4524.9	5
gi|504518741|ref|WP_014705843.1|;gene_MESSINA_4966	gi|504518741|ref|WP_014705843.1|	3;1	1;1	1;1	>gi|504518741|ref|WP_014705843.1| methanol dehydrogenase [Methylophaga nitratireducenticrescens]	2	3	1	1	0	3	0	0	1	0	0	1	0	5.4	1.5	1.5	65.295	592	592;118	5				1	1	1					0	0	5.4	0	1019100	0	1019100	0	39197	0	39197	0	3
gi|504520554|ref|WP_014707656.1|	gi|504520554|ref|WP_014707656.1|	2	1	1	>gi|504520554|ref|WP_014707656.1| outer membrane protein (porin) [Methylophaga nitratireducenticrescens]	1	2	1	1	0	2	0	0	1	0	0	1	0	6	3	3	41.735	398	398	6						1					0	0	6	0	64954	0	64954	0	3820.8	0	3820.8	0	2
gi|504520561|ref|WP_014707663.1|;gene_MESSINA_17256	gi|504520561|ref|WP_014707663.1|;gene_MESSINA_17256	4;2	2;1	2;1	>gi|504520561|ref|WP_014707663.1| transaldolase [Methylophaga nitratireducenticrescens];>gene_MESSINA_17256	2	4	2	2	0	4	1	0	2	0	0	2	0	13.5	7	7	35.391	327	327;125	7							2				0	0	13.5	4	63196	0	63196	0	3949.8	0	3949.8	0	2
gi|504536468|ref|WP_014723570.1|	gi|504536468|ref|WP_014723570.1|	2	2	2	>gi|504536468|ref|WP_014723570.1| branched-chain amino acid aminotransferase [Burkholderia sp. KJ006]^Agi|504536468^Agi|504536468	1	2	2	2	0	2	2	0	2	2	0	2	2	7.2	7.2	7.2	33.806	305	305	7.5							2	2			0	0	7.2	7.2	494780	0	204190	290590	32985	0	13613	19373	4
gi|504617997|ref|WP_014805099.1|	gi|504617997|ref|WP_014805099.1|	1	1	1	>gi|504617997|ref|WP_014805099.1| glutamine synthetase [Turneriella parva]	1	1	1	1	0	0	1	0	0	1	0	0	1	2.7	2.7	2.7	53.937	478	478	6						1					0	0	0	2.7	117360	0	0	117360	4890	0	0	4890	2
gi|504746574|ref|WP_014933676.1|	gi|504746574|ref|WP_014933676.1|	1	1	1	>gi|504746574|ref|WP_014933676.1| putative R-2-hydroxyglutaryl-CoA dehydratase subunit [Brachyspira pilosicoli]	1	1	1	1	0	1	0	0	1	0	0	1	0	2.6	2.6	2.6	43.802	382	382	6						1					0	0	2.6	0	106020	0	106020	0	4417.4	0	4417.4	0	1
gi|504769097|ref|WP_014956199.1|	gi|504769097|ref|WP_014956199.1|	1	1	1	>gi|504769097|ref|WP_014956199.1| 3-hydroxybutyryl-CoA dehydrogenase [Desulfobacula toluolica]^Agi|504769097	1	1	1	1	1	0	1	1	0	1	1	0	1	5.3	5.3	5.3	31.193	283	283	7.33							2	1			0	5.3	0	5.3	0	0	0	0	0	0	0	0	3
gi|504770219|ref|WP_014957321.1|	gi|504770219|ref|WP_014957321.1|	1	1	1	>gi|504770219|ref|WP_014957321.1| phenylalanine aminotransferase [Desulfobacula toluolica]	1	1	1	1	1	0	0	1	0	0	1	0	0	2.9	2.9	2.9	49.264	445	445	6						1					0.0089286	2.9	0	0	61691	61691	0	0	2570.5	2570.5	0	0	1
gi|504795043|ref|WP_014982145.1|	gi|504795043|ref|WP_014982145.1|	1	1	1	>gi|504795043|ref|WP_014982145.1| hypothetical protein [Nocardia brasiliensis]	1	1	1	1	0	0	1	0	0	1	0	0	1	4.3	4.3	4.3	28.949	281	281	10										1	0.0088757	0	0	4.3	468260	0	0	468260	66894	0	0	66894	1
gi|504873326|ref|WP_015060428.1|	gi|504873326|ref|WP_015060428.1|	1	1	1	>gi|504873326|ref|WP_015060428.1| conjugal transfer protein TraA1 [Bartonella sp. TT0105]	1	1	1	1	0	0	1	0	0	1	0	0	1	1.1	1.1	1.1	140.16	1237	1237	4				1							0	0	0	1.1	31529	0	0	31529	444.07	0	0	444.07	0
gi|505071058|ref|WP_015258160.1|	gi|505071058|ref|WP_015258160.1|	1	1	1	>gi|505071058|ref|WP_015258160.1| RNA polymerase-associated protein rapA [Thioalkalivibrio nitratireducens]	1	1	1	1	0	0	1	0	0	1	0	0	1	1.5	1.5	1.5	78.225	716	716	4				1							0	0	0	1.5	124240	0	0	124240	4007.7	0	0	4007.7	2
gi|505094089|ref|WP_015281191.1|	gi|505094089|ref|WP_015281191.1|	1	1	1	>gi|505094089|ref|WP_015281191.1| hypothetical protein [Thioflavicoccus mobilis]^Agi|505094089	1	1	1	1	1	1	1	1	1	1	1	1	1	6.7	6.7	6.7	18.317	164	164	5.46	7	7	9	6	4	9	5	10	9	4	0	6.7	6.7	6.7	10146000	676030	4046700	5423500	1268300	84504	505830	677930	72
gi|505137860|ref|WP_015324962.1|	gi|505137860|ref|WP_015324962.1|	1	1	1	>gi|505137860|ref|WP_015324962.1| Methanol-cobalamin methyltransferase B subunit [Methanomethylovorans hollandica]	1	1	1	1	0	1	0	0	1	0	0	1	0	1.7	1.7	1.7	50.342	459	459	7.5					1	1	1	1	1	1	0	0	1.7	0	3797400	0	3797400	0	172610	0	172610	0	8
gi|505140124|ref|WP_015327226.1|	gi|505140124|ref|WP_015327226.1|	1	1	1	>gi|505140124|ref|WP_015327226.1| fructose-6-phosphate aldolase, TalC/MipB family [Halobacteroides halobius]	1	1	1	1	1	0	0	1	0	0	1	0	0	5.6	5.6	5.6	23.359	215	215	9									1		0	5.6	0	0	59247	59247	0	0	4937.3	4937.3	0	0	1
gi|506256366|ref|WP_015776141.1|	gi|506256366|ref|WP_015776141.1|	1	1	1	>gi|506256366|ref|WP_015776141.1| ABC transporter permease [Brachybacterium faecium]	1	1	1	1	1	0	0	1	0	0	1	0	0	2.7	2.7	2.7	46.944	444	444	7							1				0.0078493	2.7	0	0	240450	240450	0	0	16030	16030	0	0	2
gi|506375898|ref|WP_015895617.1|	gi|506375898|ref|WP_015895617.1|	1	1	1	>gi|506375898|ref|WP_015895617.1| putative outer membrane protein [Gemmatimonas aurantiaca]	1	1	1	1	0	1	0	0	1	0	0	1	0	1.1	1.1	1.1	114.06	1039	1039	3			1								0	0	1.1	0	66459	0	66459	0	1107.7	0	1107.7	0	1
gi|506385273|ref|WP_015904992.1|	gi|506385273|ref|WP_015904992.1|	1	1	1	>gi|506385273|ref|WP_015904992.1| hypothetical protein [Desulfobacterium autotrophicum]	1	1	1	1	0	0	1	0	0	1	0	0	1	3.1	3.1	3.1	42.518	392	392	6.5						1	1				0	0	0	3.1	323400	0	0	323400	29400	0	0	29400	3
gi|506429307|ref|WP_015949026.1|;gi|527024304|ref|WP_020876637.1|	gi|506429307|ref|WP_015949026.1|;gi|527024304|ref|WP_020876637.1|	1;1	1;1	1;1	>gi|506429307|ref|WP_015949026.1| MULTISPECIES: sulfite reductase [Desulfatibacillum];>gi|527024304|ref|WP_020876637.1| sulfite reductase, dissimilatory-type beta subunit [Desulfococcus multivorans]	2	1	1	1	1	0	0	1	0	0	1	0	0	3.1	3.1	3.1	42.666	381	381;382	6						1					0	3.1	0	0	112280	112280	0	0	5103.7	5103.7	0	0	2
gi|508123881|pdb|4JN4|A;gi|15616773|ref|NP_239985.1|;gi|652341853|ref|WP_026739056.1|;gi|597809810|gb|AHN24641.1|	gi|508123881|pdb|4JN4|A	3;1;1;1	3;1;1;1	3;1;1;1	>gi|508123881|pdb|4JN4|A Chain A, Allosteric Opening Of The Polypeptide-binding Site When An Hsp70 Binds Atp	4	3	3	3	0	3	0	0	3	0	0	3	0	6.7	6.7	6.7	65.813	608	608;637;637;638	6.25				3		1	2	1		1	0	0	6.7	0	1322300	0	1322300	0	38890	0	38890	0	10
gi|511079831|ref|WP_016321159.1|	gi|511079831|ref|WP_016321159.1|	1	1	1	>gi|511079831|ref|WP_016321159.1| hypothetical protein [Oscillibacter sp. 1-3]	1	1	1	1	1	0	0	1	0	0	1	0	0	2	2	2	72.02	643	643	5					1						0.0088626	2	0	0	273940	273940	0	0	9446.3	9446.3	0	0	1
gi|511762343|ref|WP_016395540.1|;gene_HAVEN_8250;gi|494661965|ref|WP_007419909.1|;gene_MESSINA_10	gi|511762343|ref|WP_016395540.1|;gene_HAVEN_8250	5;3;2;1	2;1;1;1	1;1;0;0	>gi|511762343|ref|WP_016395540.1| chaperonin GroEL [Pseudomonas plecoglossicida];>gene_HAVEN_8250	4	5	2	1	2	1	3	1	1	1	0	1	0	9.8	4.9	1.7	55.037	532	532;362;543;547	4.75				1	3						0	5.5	1.7	5.8	572250	408990	21229	142030	22890	16360	849.15	5681.2	4
gi|51244686|ref|YP_064570.1|;gi|655135066|ref|WP_028582063.1|	gi|51244686|ref|YP_064570.1|;gi|655135066|ref|WP_028582063.1|	4;4	1;1	0;0	>gi|51244686|ref|YP_064570.1| F0F1 ATP synthase subunit beta [Desulfotalea psychrophila LSv54];>gi|655135066|ref|WP_028582063.1| ATP F0F1 synthase subunit beta [Desulfobulbus japonicus]	2	4	1	0	1	0	4	0	0	1	0	0	0	14.6	4	0	50.6	471	471;473	6						1					0	4.5	0	14.6	56177	0	0	56177	2340.7	0	0	2340.7	0
gi|51244957|ref|YP_064841.1|	gi|51244957|ref|YP_064841.1|	5	1	1	>gi|51244957|ref|YP_064841.1| adenylylsulfate reductase subunit alpha [Desulfotalea psychrophila LSv54]^Agi|51244957	1	5	1	1	5	0	3	1	0	0	1	0	0	8.3	1.8	1.8	74.762	673	673	4				1							1	8.3	0	4.9	19780	19780	0	0	565.15	565.15	0	0	1	+
gi|512747914|ref|WP_016504142.1|	gi|512747914|ref|WP_016504142.1|	2	1	1	>gi|512747914|ref|WP_016504142.1| glutamine synthetase, type I [Candidatus Photodesmus katoptron]	1	2	1	1	0	0	2	0	0	1	0	0	1	6.8	3.4	3.4	51.865	468	468	6.5					1	1	1	1			0.0092308	0	0	6.8	1284100	0	0	1284100	47561	0	0	47561	5
gi|515485954|ref|WP_016919222.1|	gi|515485954|ref|WP_016919222.1|	1	1	1	>gi|515485954|ref|WP_016919222.1| hypothetical protein [Methylocystis parvus]	1	1	1	1	1	0	0	1	0	0	1	0	0	0.9	0.9	0.9	114.69	1053	1053	5					1						0.007764	0.9	0	0	30810	30810	0	0	473.99	473.99	0	0	1
gi|515510752|ref|WP_016944006.1|	gi|515510752|ref|WP_016944006.1|	1	1	1	>gi|515510752|ref|WP_016944006.1| hypothetical protein, partial [Dickeya zeae]	1	1	1	1	0	0	1	0	0	1	0	0	1	17.4	17.4	17.4	9.9602	86	86	7							1				0	0	0	17.4	143520	0	0	143520	28704	0	0	28704	1
gi|515772140|ref|WP_017204740.1|	gi|515772140|ref|WP_017204740.1|	1	1	1	>gi|515772140|ref|WP_017204740.1| hypothetical protein, partial [Microbacterium barkeri]	1	1	1	1	0	1	0	0	1	0	0	1	0	4.2	4.2	4.2	47.656	426	426	6						1					0	0	4.2	0	24391	0	24391	0	1108.7	0	1108.7	0	1
gi|515879921|ref|WP_017310504.1|	gi|515879921|ref|WP_017310504.1|	1	1	1	>gi|515879921|ref|WP_017310504.1| hypothetical protein [Fischerella sp. PCC 9339]	1	1	1	1	1	1	1	1	1	1	1	1	1	1.6	1.6	1.6	54.782	500	500	4.86	2	2	1	2	2	1	1		2	1	0	1.6	1.6	1.6	3358400	1371400	1522800	464120	152650	62336	69220	21096	14
gi|515899441|ref|WP_017330024.1|;gi|654275968|ref|WP_027791119.1|;gi|39575028|emb|CAE78869.1|;gi|186972256|gb|ACC99387.1|;gi|657196189|ref|WP_029311895.1|;gi|551348761|ref|WP_022968148.1|;gi|516890303|ref|WP_018150265.1|	gi|515899441|ref|WP_017330024.1|;gi|654275968|ref|WP_027791119.1|	7;6;2;1;1;1;1	7;6;2;1;1;1;1	7;6;2;1;1;1;1	>gi|515899441|ref|WP_017330024.1| malate dehydrogenase [Burkholderia pyrrocinia]^Agi|515899441;>gi|654275968|ref|WP_027791119.1| malate dehydrogenase [Burkholderia cepacia]	7	7	7	7	1	6	5	1	6	5	1	6	5	26.6	26.6	26.6	35.058	327	327;328;359;256;327;328;328	7.32	1						13	4	3	1	0	2.4	24.2	20.5	10498000	0	7978300	2519400	499890	0	379920	119970	28
gi|515911770|ref|WP_017342353.1|	gi|515911770|ref|WP_017342353.1|	1	1	1	>gi|515911770|ref|WP_017342353.1| electron transfer flavoprotein subunit alpha [Halorubrum sp. T3]	1	1	1	1	0	0	1	0	0	1	0	0	1	3.5	3.5	3.5	32.623	314	314	4				2							0.0091185	0	0	3.5	0	0	0	0	0	0	0	0	2
gi|515915574|ref|WP_017346157.1|	gi|515915574|ref|WP_017346157.1|	1	1	1	>gi|515915574|ref|WP_017346157.1| hypothetical protein [Pantoea sp. A4]	1	1	1	1	0	0	1	0	0	1	0	0	1	9.2	9.2	9.2	10.117	87	87	8								1			0	0	0	9.2	0	0	0	0	0	0	0	0	1
gi|515998203|ref|WP_017428786.1|	gi|515998203|ref|WP_017428786.1|	1	1	1	>gi|515998203|ref|WP_017428786.1| hypothetical protein, partial [Vibrio vulnificus]^Agi|515998203^Agi|515998203	1	1	1	1	1	1	1	1	1	1	1	1	1	7.5	7.5	7.5	15.057	133	133	6.43	1				1	1	2		1	1	0	7.5	7.5	7.5	399630	38686	300370	60566	49953	4835.8	37547	7570.8	7
gi|516745227|ref|WP_018078912.1|;gi|572102139|dbj|BAO30550.1|;gi|157804757|gb|ABV80019.1|	gi|516745227|ref|WP_018078912.1|;gi|572102139|dbj|BAO30550.1|;gi|157804757|gb|ABV80019.1|	5;4;3	4;3;3	1;1;1	>gi|516745227|ref|WP_018078912.1| adenylylsulfate reductase subunit alpha [Thiobacillus denitrificans]^Agi|516745227;>gi|572102139|dbj|BAO30550.1| adenylylsulfate reductase subunit alpha [Sulfuritalea hydrogenivorans sk43H];>gi|157804757|gb|ABV80019.1| Apr	3	5	4	1	3	0	5	2	0	4	0	0	1	7.7	6.7	2.4	75.349	673	673;675;621	4.73				9		1				1	0	4	0	7.7	1072400	161300	0	911050	34592	5203.2	0	29389	16
gi|516799584|ref|WP_018107018.1|	gi|516799584|ref|WP_018107018.1|	1	1	1	>gi|516799584|ref|WP_018107018.1| hypothetical protein [Porphyromonas bennonis]	1	1	1	1	1	0	0	1	0	0	1	0	0	1	1	1	119.93	1092	1092	3			1								0.0033058	1	0	0	18113	18113	0	0	377.36	377.36	0	0	1
gi|644131033|ref|WP_025283038.1|;gi|516873159|ref|WP_018141181.1|;gene_MESSINA_2844;gi|512391045|gb|AGO01079.1|;gi|589834793|gb|EXJ17130.1|;gi|495084862|ref|WP_007809686.1|;gi|387129554|ref|YP_006292444.1|;gi|387127165|ref|YP_006295770.1|;gi|639287939|ref|WP_024585546.1|;gi|389877850|ref|YP_006371415.1|;gi|578036734|emb|CCQ73726.1|;gi|258541727|ref|YP_003187160.1|	gi|644131033|ref|WP_025283038.1|;gi|516873159|ref|WP_018141181.1|;gene_MESSINA_2844;gi|512391045|gb|AGO01079.1|;gi|589834793|gb|EXJ17130.1|;gi|495084862|ref|WP_007809686.1|;gi|387129554|ref|YP_006292444.1|;gi|387127165|ref|YP_006295770.1|;gi|639287939|ref|WP_024585546.1|;gi|389877850|ref|YP_006371415.1|;gi|578036734|emb|CCQ73726.1|;gi|258541727|ref|YP_003187160.1|	2;2;1;1;1;1;1;1;1;1;1;1	1;1;1;1;0;0;0;0;1;1;1;1	1;1;1;1;0;0;0;0;1;1;1;1	>gi|644131033|ref|WP_025283038.1| MULTISPECIES: glutamine synthetase [Ectothiorhodospiraceae];>gi|516873159|ref|WP_018141181.1| glutamine synthetase [Thioalkalivibrio sp. ALJ7];>gene_MESSINA_2844;>gi|512391045|gb|AGO01079.1| GlnA [Haemophilus parainfluenza	12	2	1	1	1	0	1	1	0	0	1	0	0	6.4	3	3	52.017	469	469;469;215;454;467;469;469;469;469;469;473;481	5					1						1	3	0	3.4	103910	103910	0	0	4329.4	4329.4	0	0	1	+
gi|516997277|ref|WP_018204982.1|	gi|516997277|ref|WP_018204982.1|	1	1	1	>gi|516997277|ref|WP_018204982.1| MULTISPECIES: hypothetical protein [unclassified Atribacteria]	1	1	1	1	1	0	0	1	0	0	1	0	0	2.3	2.3	2.3	48.275	434	434	6						1					0	2.3	0	0	132900	132900	0	0	6328.5	6328.5	0	0	1
gi|517028531|ref|WP_018220374.1|	gi|517028531|ref|WP_018220374.1|	1	1	1	>gi|517028531|ref|WP_018220374.1| dynamin [Salinispora pacifica]^Agi|517028531	1	1	1	1	0	1	0	0	1	0	0	1	0	1.3	1.3	1.3	65.263	603	603	1	1										0.006462	0	1.3	0	1166000	0	1166000	0	35334	0	35334	0	1
gi|517178174|ref|WP_018366992.1|	gi|517178174|ref|WP_018366992.1|	1	1	1	>gi|517178174|ref|WP_018366992.1| tRNA-dihydrouridine synthase [Streptococcus didelphis]	1	1	1	1	0	1	0	0	1	0	0	1	0	4	4	4	35.545	325	325	2.5	1			1							0	0	4	0	0	0	0	0	0	0	0	0	2
gi|517212664|ref|WP_018401482.1|	gi|517212664|ref|WP_018401482.1|	2	1	0	>gi|517212664|ref|WP_018401482.1| amino acid ABC transporter substrate-binding protein [gamma proteobacterium SCGC AB-629-P17]^Agi|517212664	1	2	1	0	2	0	1	1	0	0	0	0	0	6.3	2.1	0	35.65	335	335	7							1				1	6.3	0	4.2	34937	34937	0	0	2183.6	2183.6	0	0	0	+
gi|517235116|ref|WP_018423934.1|	gi|517235116|ref|WP_018423934.1|	1	1	1	>gi|517235116|ref|WP_018423934.1| dihydrodipicolinate synthase [Burkholderia sp. WSM4176]^Agi|517235116^Agi|517235116	1	1	1	1	0	0	1	0	0	1	0	0	1	4.1	4.1	4.1	32.006	296	296	8								1			0	0	0	4.1	118370	0	0	118370	6576.1	0	0	6576.1	1
gi|517331727|ref|WP_018507219.1|	gi|517331727|ref|WP_018507219.1|	1	1	1	>gi|517331727|ref|WP_018507219.1| sulfite reductase [Thiobacillus thioparus]	1	1	1	1	0	0	1	0	0	1	0	0	1	3.4	3.4	3.4	39.484	356	356	7							2				0	0	0	3.4	560940	0	0	560940	25497	0	0	25497	2
gi|517403707|ref|WP_018576536.1|	gi|517403707|ref|WP_018576536.1|	1	1	1	>gi|517403707|ref|WP_018576536.1| prevent-host-death protein [Legionella shakespearei]	1	1	1	1	1	0	0	1	0	0	1	0	0	10.7	10.7	10.7	9.3284	84	84	4				1							0	10.7	0	0	154250	154250	0	0	22036	22036	0	0	1
gi|517589291|ref|WP_018759499.1|	gi|517589291|ref|WP_018759499.1|	1	1	1	>gi|517589291|ref|WP_018759499.1| hypothetical protein [Paenibacillus terrigena]^Agi|517589291	1	1	1	1	0	1	0	0	1	0	0	1	0	3.4	3.4	3.4	33.013	294	294	7							1				0	0	3.4	0	81313	0	81313	0	7392	0	7392	0	1
gi|517834963|ref|WP_019005171.1|	gi|517834963|ref|WP_019005171.1|	1	1	1	>gi|517834963|ref|WP_019005171.1| hypothetical protein [Cohnella laeviribosi]^Agi|517834963^Agi|517834963	1	1	1	1	1	0	0	1	0	0	1	0	0	4.4	4.4	4.4	30.022	275	275	9									1		0.0092736	4.4	0	0	255390	255390	0	0	15962	15962	0	0	1
gi|518260399|ref|WP_019430607.1|	gi|518260399|ref|WP_019430607.1|	1	1	1	>gi|518260399|ref|WP_019430607.1| dihydroorotase [Limnohabitans sp. Rim47]	1	1	1	1	1	0	1	1	0	1	1	0	1	2.6	2.6	2.6	44.872	430	430	5.5		1							1		0	2.6	0	2.6	2302200	2281400	0	20843	135420	134200	0	1226.1	2
gi|518404087|ref|WP_019574294.1|	gi|518404087|ref|WP_019574294.1|	1	1	1	>gi|518404087|ref|WP_019574294.1| phosphopantothenate synthase [Curvibacter lanceolatus]	1	1	1	1	1	0	0	1	0	0	1	0	0	3	3	3	42.927	403	403	1	1										0	3	0	0	322670	322670	0	0	15365	15365	0	0	2
gi|518428832|ref|WP_019599039.1|	gi|518428832|ref|WP_019599039.1|	1	1	1	>gi|518428832|ref|WP_019599039.1| hypothetical protein [Rhodonellum psychrophilum]	1	1	1	1	1	0	0	1	0	0	1	0	0	1.1	1.1	1.1	107.74	980	980	3			1								0	1.1	0	0	0	0	0	0	0	0	0	0	1
gi|518760438|ref|WP_019917783.1|	gi|518760438|ref|WP_019917783.1|	1	1	1	>gi|518760438|ref|WP_019917783.1| MULTISPECIES: hypothetical protein [Rhodocyclaceae]	1	1	1	1	0	1	1	0	1	1	0	1	1	4	4	4	24.716	226	226	8.6						1		1	1	2	0.0017123	0	4	4	1855800	0	898710	957110	168710	0	81701	87010	5
gi|518897478|ref|WP_020053353.1|	gi|518897478|ref|WP_020053353.1|	1	1	1	>gi|518897478|ref|WP_020053353.1| hypothetical protein [alpha proteobacterium SCGC AAA015-N04]	1	1	1	1	0	1	0	0	1	0	0	1	0	6.4	6.4	6.4	15.44	141	141	9									1		0	0	6.4	0	7182000	0	7182000	0	718200	0	718200	0	1
gi|518930595|ref|WP_020086470.1|	gi|518930595|ref|WP_020086470.1|	1	1	1	>gi|518930595|ref|WP_020086470.1| hypothetical protein [Hyphomicrobium zavarzinii]^Agi|518930595	1	1	1	1	1	0	1	1	0	1	1	0	1	2.5	2.5	2.5	42.951	406	406	5.38	1	1	1	1		1		1	1	1	0	2.5	0	2.5	848840	211660	0	637180	106110	26458	0	79648	13
gi|519085032|ref|WP_020240907.1|;gi|448240555|ref|YP_007404608.1|;gi|328954826|ref|YP_004372159.1|;gi|146296955|ref|YP_001180726.1|;gi|547739365|ref|WP_022152988.1|	gi|519085032|ref|WP_020240907.1|;gi|448240555|ref|YP_007404608.1|;gi|328954826|ref|YP_004372159.1|;gi|146296955|ref|YP_001180726.1|;gi|547739365|ref|WP_022152988.1|	2;1;1;1;1	2;1;1;1;1	2;1;1;1;1	>gi|519085032|ref|WP_020240907.1| enolase, partial [Escherichia coli];>gi|448240555|ref|YP_007404608.1| enolase [Serratia marcescens WW4];>gi|328954826|ref|YP_004372159.1| enolase [Coriobacterium glomerans PW2];>gi|146296955|ref|YP_001180726.1| enolase [Ca	5	2	2	2	0	2	0	0	2	0	0	2	0	7.6	7.6	7.6	41.847	396	396;431;432;434;439	6						2					0	0	7.6	0	222460	0	222460	0	12359	0	12359	0	4
gi|520776888|ref|WP_020288590.1|	gi|520776888|ref|WP_020288590.1|	2	1	1	>gi|520776888|ref|WP_020288590.1| twin-arginine translocation pathway signal [Osedax symbiont Rs2]^Agi|520776888	1	2	1	1	2	0	1	1	0	0	1	0	0	5.8	2.4	2.4	49.166	450	450	6						1					0.0088889	5.8	0	3.3	311960	311960	0	0	14180	14180	0	0	1
gi|520810275|ref|WP_020298296.1|	gi|520810275|ref|WP_020298296.1|	1	1	1	>gi|520810275|ref|WP_020298296.1| esterase/lipase/thioesterase [Pseudomonas sp. CF161]^Agi|520810275	1	1	1	1	0	1	1	0	1	1	0	1	1	3.5	3.5	3.5	36.406	339	339	5.67			1			1		1			0	0	3.5	3.5	2794000	0	25038	2769000	147050	0	1317.8	145730	3
gi|521359438|gb|AGP57755.1|	gi|521359438|gb|AGP57755.1|	1	1	1	>gi|521359438|gb|AGP57755.1| polyketide synthase [Streptomyces rapamycinicus NRRL 5491]	1	1	1	1	0	1	1	0	1	1	0	1	1	0.3	0.3	0.3	405.56	3889	3889	4	2									1	0	0	0.3	0.3	1227200	0	1177400	49828	7529	0	7223.3	305.69	3
gi|522016831|ref|WP_020528102.1|	gi|522016831|ref|WP_020528102.1|	1	1	1	>gi|522016831|ref|WP_020528102.1| hypothetical protein [Flexithrix dorotheae]	1	1	1	1	0	1	0	0	1	0	0	1	0	1	1	1	101.87	913	913	3			1								0	0	1	0	41297	0	41297	0	1058.9	0	1058.9	0	1
gi|522074198|ref|WP_020585407.1|;gi|653109166|ref|WP_027358962.1|	gi|522074198|ref|WP_020585407.1|;gi|653109166|ref|WP_027358962.1|	2;1	2;1	2;1	>gi|522074198|ref|WP_020585407.1| heterodisulfide reductase subunit A [Desulfobacter curvatus]^Agi|522074198;>gi|653109166|ref|WP_027358962.1| heterodisulfide reductase subunit A [Desulforegula conservatrix]	2	2	2	2	1	0	1	1	0	1	1	0	1	3	3	3	85.385	778	778;779	4				2							0	1.3	0	1.7	147940	82419	0	65526	3287.7	1831.5	0	1456.1	3
gi|522075185|ref|WP_020586394.1|	gi|522075185|ref|WP_020586394.1|	2	1	1	>gi|522075185|ref|WP_020586394.1| hypothetical protein [Desulfobacter curvatus]^Agi|522075185	1	2	1	1	1	1	1	0	0	1	0	0	1	6	3.7	3.7	38.488	349	349	7							1				0	2.3	2.3	3.7	220730	0	0	220730	31533	0	0	31533	2
gi|522077845|ref|WP_020589054.1|	gi|522077845|ref|WP_020589054.1|	1	1	1	>gi|522077845|ref|WP_020589054.1| iron hydrogenase [Desulfobacter curvatus]^Agi|522077845	1	1	1	1	1	0	1	1	0	1	1	0	1	3.5	3.5	3.5	52.341	480	480	5.5					1	1					0	3.5	0	3.5	122300	22143	0	100160	4704	851.67	0	3852.3	3
gi|522077987|ref|WP_020589196.1|	gi|522077987|ref|WP_020589196.1|	1	1	1	>gi|522077987|ref|WP_020589196.1| molecular chaperone GroES [Desulfobacter curvatus]	1	1	1	1	1	0	0	1	0	0	1	0	0	10.5	10.5	10.5	10.422	95	95	10										1	0	10.5	0	0	173190	173190	0	0	28865	28865	0	0	1
gi|522167319|ref|WP_020678527.1|	gi|522167319|ref|WP_020678527.1|	1	1	1	>gi|522167319|ref|WP_020678527.1| 30S ribosomal protein S7 [Escherichia coli]	1	1	1	1	0	1	0	0	1	0	0	1	0	9.5	9.5	9.5	14.129	126	126	10										1	0	0	9.5	0	396840	0	396840	0	79367	0	79367	0	2
gi|527025326|ref|WP_020877143.1|;gi|654513458|ref|WP_027982712.1|;gi|218781464|ref|YP_002432782.1|	gi|527025326|ref|WP_020877143.1|;gi|654513458|ref|WP_027982712.1|;gi|218781464|ref|YP_002432782.1|	5;4;3	5;4;3	2;2;2	>gi|527025326|ref|WP_020877143.1| ATP synthase subunit beta [Desulfococcus multivorans]^Agi|527025326;>gi|654513458|ref|WP_027982712.1| ATP F0F1 synthase subunit beta [delta proteobacterium PSCGC 5342];>gi|218781464|ref|YP_002432782.1| F0F1 ATP synthase su	3	5	5	2	1	0	5	1	0	5	0	0	2	16.8	16.8	6.6	51.116	471	471;471;472	6.69					1	7	2	2		1	0	4	0	16.8	3960300	24150	0	3936100	165010	1006.3	0	164010	16
gi|527026084|ref|WP_020877728.1|	gi|527026084|ref|WP_020877728.1|	2	1	1	>gi|527026084|ref|WP_020877728.1| heterodisulfide reductase, subunit A (HdrA) [Desulfococcus multivorans]	1	2	1	1	1	0	2	0	0	1	0	0	1	5.6	3.3	3.3	46.442	425	425	6						1					0.0033003	2.4	0	5.6	146940	0	0	146940	5651.7	0	0	5651.7	1
gi|527028303|ref|WP_020878932.1|	gi|527028303|ref|WP_020878932.1|	2	1	1	>gi|527028303|ref|WP_020878932.1| ATP synthase subunit beta [Desulfovibrio sp. X2]	1	2	1	1	1	0	2	0	0	1	0	0	1	7.1	3	3	50.14	466	466	7							1				0	4.1	0	7.1	163820	0	0	163820	6552.9	0	0	6552.9	1
gi|529457265|gb|EQA89040.1|	gi|529457265|gb|EQA89040.1|	1	1	1	>gi|529457265|gb|EQA89040.1| membrane protein [Burkholderia pseudomallei MSHR338]	1	1	1	1	1	0	1	1	0	1	1	0	1	1.8	1.8	1.8	81.643	737	737	10										2	0	1.8	0	1.8	98442	62450	0	35991	2401	1523.2	0	877.84	2
gi|531083530|gb|EQD94151.1|;gene_MESSINA_19200	gi|531083530|gb|EQD94151.1|;gene_MESSINA_19200	2;1	2;1	2;1	>gi|531083530|gb|EQD94151.1| 7-alpha-hydroxysteroid dehydrogenase [Helicobacter pylori PZ5026];>gene_MESSINA_19200	2	2	2	2	0	1	1	0	1	1	0	1	1	22.6	22.6	22.6	12.338	115	115;145	5	1								1		0	0	9.6	13	109820	0	80325	29498	18304	0	13388	4916.3	2
gi|544729462|ref|WP_021159273.1|;gi|504535332|ref|WP_014722434.1|;gi|503461961|ref|WP_013696622.1|	gi|544729462|ref|WP_021159273.1|	5;2;1	5;2;1	3;1;0	>gi|544729462|ref|WP_021159273.1| Transketolase [Burkholderia sp. AU4i]^Agi|544729462^Agi|544729462	3	5	5	3	2	3	4	2	3	4	1	2	2	7.4	7.4	4.2	73.928	687	687;690;687	4				10							0	3.5	4.7	6.3	764590	99520	428040	237030	25486	3317.3	14268	7901	13
gi|544732577|ref|WP_021162293.1|	gi|544732577|ref|WP_021162293.1|	7	7	3	>gi|544732577|ref|WP_021162293.1| Outer membrane protein (porin) [Burkholderia vietnamiensis]^Agi|544732577^Agi|544732577	1	7	7	3	3	4	7	3	4	7	2	2	3	29.9	29.9	15.8	38.9	374	374	5.82	2	4	4	8			16	5	4	2	0	11	13.9	29.9	30343000	4121100	3074600	23147000	2167400	294370	219610	1653400	64
gi|544733182|ref|WP_021162863.1|	gi|544733182|ref|WP_021162863.1|	1	1	1	>gi|544733182|ref|WP_021162863.1| Outer membrane protein (porin) [Burkholderia vietnamiensis]^Agi|544733182	1	1	1	1	1	0	0	1	0	0	1	0	0	2.8	2.8	2.8	39.727	387	387	7							1				0	2.8	0	0	0	0	0	0	0	0	0	0	1
gi|544734340|ref|WP_021163930.1|;gi|654748477|ref|WP_028203687.1|;gi|666488215|gb|KEZ06181.1|;gi|653630529|gb|KEA59974.1|	gi|544734340|ref|WP_021163930.1|;gi|654748477|ref|WP_028203687.1|;gi|666488215|gb|KEZ06181.1|;gi|653630529|gb|KEA59974.1|	2;1;1;1	2;1;1;1	2;1;1;1	>gi|544734340|ref|WP_021163930.1| Outer membrane protein (porin) [Burkholderia sp. AU4i]^Agi|544734340;>gi|654748477|ref|WP_028203687.1| membrane protein [Burkholderia nodosa];>gi|666488215|gb|KEZ06181.1| porin [Burkholderia sp. MSh2]^Agi|666488215;>gi|653	4	2	2	2	0	2	2	0	2	2	0	2	2	7.9	7.9	7.9	40.452	381	381;379;381;381	7.83							2	3	1		0	0	7.9	7.9	1247400	0	64778	1182600	95951	0	4982.9	90969	6
gi|544821967|ref|WP_021238144.1|	gi|544821967|ref|WP_021238144.1|	1	1	1	>gi|544821967|ref|WP_021238144.1| hypothetical protein [Sphingobium quisquiliarum]^Agi|544821967^Agi|544821967	1	1	1	1	1	1	0	1	1	0	1	1	0	3.4	3.4	3.4	26.535	238	238	2.33	1		2								0	3.4	3.4	0	4001700	3327900	673800	0	307830	256000	51830	0	3
gi|544874302|ref|WP_021287346.1|	gi|544874302|ref|WP_021287346.1|	1	1	1	>gi|544874302|ref|WP_021287346.1| molybdopterin binding oxidoreductase [Sulfurimonas sp. AST-10]	1	1	1	1	0	0	1	0	0	1	0	0	1	2.5	2.5	2.5	48.381	433	433	6						1					0	0	0	2.5	105050	0	0	105050	4202.2	0	0	4202.2	2
gi|544874752|ref|WP_021287794.1|;gi|640520529|ref|WP_024954932.1|	gi|544874752|ref|WP_021287794.1|;gi|640520529|ref|WP_024954932.1|	2;1	2;1	2;1	>gi|544874752|ref|WP_021287794.1| thioredoxin [Sulfurimonas sp. AST-10]^Agi|544874752;>gi|640520529|ref|WP_024954932.1| thioredoxin [Sulfurospirillum arcachonense]	2	2	2	2	1	0	2	1	0	2	1	0	2	24.5	24.5	24.5	11.675	106	106;104	10										5	0	13.2	0	24.5	3501100	41678	0	3459400	875270	10419	0	864850	6
gi|545246197|ref|WP_021544811.1|	gi|545246197|ref|WP_021544811.1|	3	3	3	>gi|545246197|ref|WP_021544811.1| peptidyl-prolyl cis-trans isomerase D [Escherichia coli]	1	3	3	3	0	3	0	0	3	0	0	3	0	5.1	5.1	5.1	68.163	623	623	5					3						0	0	5.1	0	110190	0	110190	0	3240.9	0	3240.9	0	3
gi|545663736|ref|WP_021770162.1|	gi|545663736|ref|WP_021770162.1|	2	2	2	>gi|545663736|ref|WP_021770162.1| hypothetical protein [Leptotrichia sp. oral taxon 225]^Agi|545663736	1	2	2	2	1	1	2	1	1	2	1	1	2	1.1	1.1	1.1	108.76	999	999	4.86	1	1		1	1	1	1		1		0	1.1	1.1	1.1	3386200	109220	0	3277000	82591	2663.9	0	79928	8
gi|546161637|ref|WP_021803505.1|	gi|546161637|ref|WP_021803505.1|	1	1	1	>gi|546161637|ref|WP_021803505.1| FeMo cofactor biosynthesis protein NifB [Clostridium intestinale]	1	1	1	1	0	1	0	0	1	0	0	1	0	2.1	2.1	2.1	100.4	892	892	1	1										0	0	2.1	0	0	0	0	0	0	0	0	0	1
gi|547248009|ref|WP_021983695.1|	gi|547248009|ref|WP_021983695.1|	1	1	1	>gi|547248009|ref|WP_021983695.1| ribosomal protein L11 methyltransferase [Eubacterium sp. CAG:603]	1	1	1	1	0	1	1	0	1	1	0	1	1	3.4	3.4	3.4	35.729	319	319	7.8						1		3	1		0	0	3.4	3.4	267810	0	35401	232400	14095	0	1863.2	12232	5
gi|547312171|ref|WP_022043946.1|	gi|547312171|ref|WP_022043946.1|	2	1	1	>gi|547312171|ref|WP_022043946.1| glutamate dehydrogenase [Alistipes finegoldii CAG:68]	1	2	1	1	2	0	0	1	0	0	1	0	0	4.9	2.5	2.5	48.795	445	445	6						1					0	4.9	0	0	54486	54486	0	0	1651.1	1651.1	0	0	1
gi|547731000|ref|WP_022145044.1|	gi|547731000|ref|WP_022145044.1|	1	1	1	>gi|547731000|ref|WP_022145044.1| fAD dependent oxidoreductase [Firmicutes bacterium CAG:238]^Agi|547731000^Agi|547731000	1	1	1	1	1	1	1	1	1	1	1	1	1	1.8	1.8	1.8	54.171	488	488	4.78	5	8	6	11	5	2	1	6	1	6	0	1.8	1.8	1.8	16875000	6556600	3577300	6741100	562500	218550	119240	224700	52
gi|547949175|ref|WP_022350055.1|	gi|547949175|ref|WP_022350055.1|	3	1	0	>gi|547949175|ref|WP_022350055.1| glutamate dehydrogenase [Collinsella sp. CAG:398]	1	3	1	0	3	0	0	1	0	0	0	0	0	8.9	4	0	49.104	451	451	6						1					0	8.9	0	0	110720	110720	0	0	4258.5	4258.5	0	0	2
gi|548260426|ref|WP_022477664.1|	gi|548260426|ref|WP_022477664.1|	1	1	1	>gi|548260426|ref|WP_022477664.1| putative uncharacterized protein [Coraliomargarita sp. CAG:312]	1	1	1	1	1	0	1	1	0	1	1	0	1	3.9	3.9	3.9	34.259	311	311	6.45		1	1	2	1	1		1	1	3	0	3.9	0	3.9	5102200	631080	0	4471200	300130	37122	0	263010	9
gi|550282643|ref|WP_022608955.1|	gi|550282643|ref|WP_022608955.1|	1	1	1	>gi|550282643|ref|WP_022608955.1| arginine/lysine/ornithine decarboxylase [Rubidibacter lacunae]	1	1	1	1	1	0	1	1	0	1	1	0	1	2.1	2.1	2.1	50.136	478	478	6.5						1	1				0	2.1	0	2.1	3170800	113310	0	3057500	166890	5963.8	0	160920	2
gi|550911584|ref|WP_022664605.1|	gi|550911584|ref|WP_022664605.1|	1	1	1	>gi|550911584|ref|WP_022664605.1| 50S ribosomal protein L4 [Desulfospira joergensenii]	1	1	1	1	1	0	0	1	0	0	1	0	0	5.3	5.3	5.3	22.38	206	206	9									1		0.0063492	5.3	0	0	227490	227490	0	0	22749	22749	0	0	1
gi|550911988|ref|WP_022665002.1|	gi|550911988|ref|WP_022665002.1|	1	1	1	>gi|550911988|ref|WP_022665002.1| branched-chain amino acid ABC transporter substrate-binding protein [Desulfospira joergensenii]^Agi|550911988	1	1	1	1	0	0	1	0	0	1	0	0	1	4.9	4.9	4.9	44.894	409	409	7							1				0	0	0	4.9	215540	0	0	215540	12679	0	0	12679	2
gi|550912263|ref|WP_022665272.1|;gi|408417905|ref|YP_006759319.1|;gi|18034169|gb|AAL57385.1|AF418118_1;gi|53831056|gb|AAU95383.1|;gi|365812255|gb|AEX00094.1|;gi|224495601|gb|ACN52290.1|;gi|633259344|dbj|BAO79228.1|	gi|550912263|ref|WP_022665272.1|;gi|408417905|ref|YP_006759319.1|	5;4;2;2;2;2;1	4;3;2;2;2;1;1	1;0;0;0;0;0;0	>gi|550912263|ref|WP_022665272.1| adenylylsulfate reductase subunit alpha [Desulfospira joergensenii];>gi|408417905|ref|YP_006759319.1| adenylylsulfate reductase subunit alpha [Desulfobacula toluolica Tol2]	7	5	4	1	2	0	5	1	0	4	0	0	1	8	6.9	1.5	72.989	653	653;652;294;299;458;466;119	5.14				4	2					1	0	2.5	0	8	558450	82625	0	475820	15512	2295.1	0	13217	8
gi|550912265|ref|WP_022665274.1|	gi|550912265|ref|WP_022665274.1|	1	1	1	>gi|550912265|ref|WP_022665274.1| heterodisulfide reductase subunit A [Desulfospira joergensenii]	1	1	1	1	0	0	1	0	0	1	0	0	1	1.3	1.3	1.3	85.487	778	778	4				1							0	0	0	1.3	236840	0	0	236840	5639.1	0	0	5639.1	1
gi|550913680|ref|WP_022666678.1|	gi|550913680|ref|WP_022666678.1|	3	3	3	>gi|550913680|ref|WP_022666678.1| branched-chain amino acid ABC transporter substrate-binding protein [Desulfospira joergensenii]^Agi|550913680^Agi|550913680	1	3	3	3	2	1	3	2	1	3	2	1	3	11.9	11.9	11.9	41.072	378	378	6.43						4	3				0	8.5	3.4	11.9	1780200	327810	22595	1429800	93696	17253	1189.2	75254	10
gi|551003539|ref|WP_022748245.1|	gi|551003539|ref|WP_022748245.1|	1	1	1	>gi|551003539|ref|WP_022748245.1| PTS alpha-glucoside transporter subunit IIBC [Lachnobacterium bovis]^Agi|551003539	1	1	1	1	0	1	0	0	1	0	0	1	0	8.1	8.1	8.1	27.528	273	273	1	1										0	0	8.1	0	87313	0	87313	0	21828	0	21828	0	1
gi|551110520|ref|WP_022805423.1|	gi|551110520|ref|WP_022805423.1|	1	1	1	>gi|551110520|ref|WP_022805423.1| hypothetical protein [Calescamantes bacterium SCGC AAA471-M6]	1	1	1	1	1	0	1	1	0	1	1	0	1	5.2	5.2	5.2	22.428	192	192	7.67					1			1		1	0.0063593	5.2	0	5.2	855150	91233	0	763920	77741	8294	0	69447	3
gi|551222347|ref|WP_022849868.1|	gi|551222347|ref|WP_022849868.1|	1	1	1	>gi|551222347|ref|WP_022849868.1| C4-dicarboxylate ABC transporter substrate-binding protein [Geovibrio sp. L21-Ace-BES]	1	1	1	1	1	0	0	1	0	0	1	0	0	3.6	3.6	3.6	35.488	330	330	7							1				0.0089419	3.6	0	0	192820	192820	0	0	11343	11343	0	0	1
gi|551333557|ref|WP_022952994.1|	gi|551333557|ref|WP_022952994.1|	1	1	1	>gi|551333557|ref|WP_022952994.1| amino acid ABC transporter substrate-binding protein [Leucothrix mucor]	1	1	1	1	1	0	0	1	0	0	1	0	0	3.6	3.6	3.6	36.005	334	334	7							1				0	3.6	0	0	135230	135230	0	0	6761.4	6761.4	0	0	1
gi|551588982|ref|WP_022985079.1|	gi|551588982|ref|WP_022985079.1|	2	2	2	>gi|551588982|ref|WP_022985079.1| porin [Alcanivorax sp. P2S70]	1	2	2	2	0	2	0	0	2	0	0	2	0	6.9	6.9	6.9	35.527	334	334	6						2					0	0	6.9	0	353710	0	353710	0	29475	0	29475	0	3
gi|553859773|ref|WP_023138047.1|	gi|553859773|ref|WP_023138047.1|	1	1	1	>gi|553859773|ref|WP_023138047.1| flavodoxin FldA, partial [Salmonella enterica]	1	1	1	1	0	1	0	0	1	0	0	1	0	14.9	14.9	14.9	7.4413	67	67	10										1	0	0	14.9	0	33969	0	33969	0	11323	0	11323	0	2
gi|558480444|gb|AHA54031.1|	gi|558480444|gb|AHA54031.1|	1	1	1	>gi|558480444|gb|AHA54031.1| ribulose-1,5-bisphosphate carboxylase/oxygenase form II large subunit, partial [uncultured bacterium]	1	1	1	1	1	0	0	1	0	0	1	0	0	8.3	8.3	8.3	18.386	168	168	5					1						0	8.3	0	0	44665	44665	0	0	4060.5	4060.5	0	0	1
gi|558588895|ref|WP_023501658.1|	gi|558588895|ref|WP_023501658.1|	1	1	1	>gi|558588895|ref|WP_023501658.1| hypothetical protein [uncultured archaeon A07HB70]^Agi|558588895	1	1	1	1	1	0	1	1	0	1	1	0	1	4	4	4	21.221	202	202	8.5								1	1		0	4	0	4	114910	114910	0	0	16415	16415	0	0	2
gi|563555333|ref|WP_023761090.1|;gi|518698470|ref|WP_019859968.1|	gi|563555333|ref|WP_023761090.1|;gi|518698470|ref|WP_019859968.1|	2;1	1;1	1;1	>gi|563555333|ref|WP_023761090.1| molecular chaperone GroEL [Mesorhizobium sp. LNHC252B00];>gi|518698470|ref|WP_019859968.1| molecular chaperone GroEL [Mesorhizobium loti]	2	2	1	1	2	0	0	1	0	0	1	0	0	5.3	3.1	3.1	58.075	543	543;542	5					1						1	5.3	0	0	56656	56656	0	0	1827.6	1827.6	0	0	1	+
gi|564613757|ref|WP_023854881.1|	gi|564613757|ref|WP_023854881.1|	1	1	1	>gi|564613757|ref|WP_023854881.1| cell division protein FtsI/penicillin-binding protein 2 [Candidatus Pelagibacter ubique]^Agi|564613757^Agi|564613757	1	1	1	1	1	1	1	1	1	1	1	1	1	2	2	2	63.995	563	563	5.41	14	18	13	10	5	9	7	13	13	16	0	2	2	2	47704000	12561000	24614000	10529000	1645000	433150	848760	363070	181
gi|566271727|gb|ETJ17242.1|;gi|545103752|ref|WP_021468445.1|	gi|566271727|gb|ETJ17242.1|;gi|545103752|ref|WP_021468445.1|	2;1	2;1	2;1	>gi|566271727|gb|ETJ17242.1| FKBP-type 22 kDa peptidyl-prolyl cis-trans isomerase, partial [Escherichia coli DORA_A_5_14_21];>gi|545103752|ref|WP_021468445.1| peptidyl-prolyl cis-trans isomerase, partial [Enterococcus gallinarum]	2	2	2	2	0	2	1	0	2	1	0	2	1	18.2	18.2	18.2	14.959	137	137;157	9.25									3	1	0	0	18.2	8.8	790760	0	733530	57231	98845	0	91691	7153.8	6
gi|567925916|ref|WP_024028578.1|	gi|567925916|ref|WP_024028578.1|	1	1	1	>gi|567925916|ref|WP_024028578.1| signal transduction histidine kinase [Bacillus vireti]^Agi|567925916	1	1	1	1	0	1	0	0	1	0	0	1	0	2.7	2.7	2.7	53.685	474	474	9.5									1	1	0	0	2.7	0	1711600	0	1711600	0	65832	0	65832	0	2
gi|568194460|ref|WP_024068824.1|	gi|568194460|ref|WP_024068824.1|	1	1	1	>gi|568194460|ref|WP_024068824.1| Phosphate-binding DING protein [Achromobacter xylosoxidans]	1	1	1	1	1	1	1	1	1	1	1	1	1	4.5	4.5	4.5	27.199	265	265	6.4						3	2				0	4.5	4.5	4.5	1456900	121600	414340	920920	208120	17371	59192	131560	7
gi|571036140|gb|ETP62431.1|	gi|571036140|gb|ETP62431.1|	1	1	1	>gi|571036140|gb|ETP62431.1| porin [Burkholderia dolosa PC543]	1	1	1	1	0	1	0	0	1	0	0	1	0	2.8	2.8	2.8	41.397	399	399	6						1					0	0	2.8	0	52895	0	52895	0	4808.7	0	4808.7	0	1
gi|571792465|gb|ETR72830.1|	gi|571792465|gb|ETR72830.1|	2	2	2	>gi|571792465|gb|ETR72830.1| TRAP transporter solute receptor, TAXI family [Candidatus Magnetoglobus multicellularis str. Araruama]	1	2	2	2	0	1	2	0	1	2	0	1	2	7.1	7.1	7.1	35.545	326	326	8.4								3	2		0	0	3.4	7.1	836370	0	113700	722660	46465	0	6316.9	40148	6
gi|571793412|gb|ETR73710.1|	gi|571793412|gb|ETR73710.1|	1	1	1	>gi|571793412|gb|ETR73710.1| CoB--CoM heterodisulfide reductase 1 iron-sulfur subunit A [Candidatus Magnetoglobus multicellularis str. Araruama]	1	1	1	1	1	0	0	1	0	0	1	0	0	1.3	1.3	1.3	86.642	779	779	4				1							0.004886	1.3	0	0	18544	18544	0	0	370.88	370.88	0	0	1
gi|573548195|gb|ETT47036.1|	gi|573548195|gb|ETT47036.1|	1	1	1	>gi|573548195|gb|ETT47036.1| methyl-accepting chemotaxis sensory transducer [Paenibacillus sp. FSL H8-237]	1	1	1	1	0	0	1	0	0	1	0	0	1	3.6	3.6	3.6	55.257	504	504	8								1			0.0032841	0	0	3.6	126990	0	0	126990	4884.4	0	0	4884.4	1
gi|574607709|emb|CDL72866.1|	gi|574607709|emb|CDL72866.1|	1	1	1	>gi|574607709|emb|CDL72866.1| Signal transduction histidine kinase nitrate/nitrite-specific NarX, partial [uncultured gamma proteobacterium]	1	1	1	1	1	0	0	1	0	0	1	0	0	1.9	1.9	1.9	81.323	722	722	4				1							0	1.9	0	0	162500	162500	0	0	4392	4392	0	0	1
gi|574954524|dbj|BAO43367.1|;gi|655040943|ref|WP_028489678.1|	gi|574954524|dbj|BAO43367.1|;gi|655040943|ref|WP_028489678.1|	5;5	1;1	1;1	>gi|574954524|dbj|BAO43367.1| adenylylsulfate reductase subunit A [gamma proteobacterium Hiromi1]^Agi|574954524;>gi|655040943|ref|WP_028489678.1| adenylylsulfate reductase [Thiothrix lacustris]	2	5	1	1	4	0	4	1	0	0	1	0	0	6.9	1.5	1.5	74.812	665	665;675	4				1							1	5.6	0	5.4	0	0	0	0	0	0	0	0	1	+
gi|575409984|gb|ETW96211.1|	gi|575409984|gb|ETW96211.1|	3	2	2	>gi|575409984|gb|ETW96211.1| branched-chain amino acid ABC transporter substrate-binding protein [Candidatus Entotheonella sp. TSY1]^Agi|575409984	1	3	2	2	2	0	2	1	0	2	1	0	2	5.1	2.5	2.5	48.679	448	448	6.67						1	2				0	5.1	0	2.5	6293700	537360	0	5756400	286080	24426	0	261650	3
gi|576323845|gb|ETZ23517.1|	gi|576323845|gb|ETZ23517.1|	3	1	1	>gi|576323845|gb|ETZ23517.1| glutamate dehydrogenase [Pedobacter sp. V48]^Agi|576323845	1	3	1	1	2	0	2	0	0	1	0	0	1	8.7	2.1	2.1	48.175	438	438	7							1				1	6.6	0	6.6	0	0	0	0	0	0	0	0	1	+
gi|577004687|emb|CDH43190.1|	gi|577004687|emb|CDH43190.1|	1	1	1	>gi|577004687|emb|CDH43190.1| conserved exported hypothetical protein [Candidatus Contendobacter odensis Run_B_J11]^Agi|577004687^Agi|577004687	1	1	1	1	0	1	0	0	1	0	0	1	0	7	7	7	16.715	157	157	4				1							0	0	7	0	395690	0	395690	0	79137	0	79137	0	1
gi|584602221|gb|AHJ12873.1|	gi|584602221|gb|AHJ12873.1|	1	1	1	>gi|584602221|gb|AHJ12873.1| amino acid ABC transporter, periplasmic binding protein AapJ [Sulfurospirillum multivorans DSM 12446]^Agi|584602221	1	1	1	1	1	0	0	1	0	0	1	0	0	3.2	3.2	3.2	37.043	341	341	7.67							1	2			0	3.2	0	0	141170	141170	0	0	6722.2	6722.2	0	0	3
gi|585398297|dbj|GAF06867.1|	gi|585398297|dbj|GAF06867.1|	2	2	2	>gi|585398297|dbj|GAF06867.1| flotillin 1 [Paenibacillus pini JCM 16418]^Agi|585398297	1	2	2	2	1	1	0	1	1	0	1	1	0	8.4	8.4	8.4	56.972	522	522	4.5		1					1				0	3.8	4.6	0	8331.8	0	8331.8	0	252.48	0	252.48	0	1
gi|594592341|emb|CDM99007.1|	gi|594592341|emb|CDM99007.1|	1	1	1	>gi|594592341|emb|CDM99007.1| dissimilatory sulfite reductase alpha subunit, partial [uncultured bacterium]	1	1	1	1	0	0	1	0	0	1	0	0	1	8.1	8.1	8.1	22.06	198	198	6						1					0	0	0	8.1	556400	0	0	556400	50581	0	0	50581	2
gi|595612050|gb|AHM55695.1|	gi|595612050|gb|AHM55695.1|	2	1	1	>gi|595612050|gb|AHM55695.1| ATP synthase subunit beta [Eubacterium acidaminophilum DSM 3953]	1	2	1	1	1	0	1	1	0	0	1	0	0	7.1	4.1	4.1	50.407	464	464	5					1						0.0063898	4.1	0	3	0	0	0	0	0	0	0	0	1
gi|597959310|gb|EYC52498.1|	gi|597959310|gb|EYC52498.1|	1	1	1	>gi|597959310|gb|EYC52498.1| ABC transporter ATPase [Hylemonella gracilis str. Niagara R]	1	1	1	1	1	1	0	1	1	0	1	1	0	1.7	1.7	1.7	57.025	535	535	4.33		1	1					1			0	1.7	1.7	0	1848000	1135800	712120	0	73918	45434	28485	0	3
gi|599568866|gb|EYF06860.1|	gi|599568866|gb|EYF06860.1|	1	1	1	>gi|599568866|gb|EYF06860.1| Hypothetical protein CAP_1557 [Chondromyces apiculatus DSM 436]	1	1	1	1	0	1	0	0	1	0	0	1	0	2.2	2.2	2.2	55.838	507	507	8								1			0	0	2.2	0	25810	0	25810	0	992.71	0	992.71	0	1
gi|602760205|gb|AHO04474.1|	gi|602760205|gb|AHO04474.1|	1	1	1	>gi|602760205|gb|AHO04474.1| outer membrane protein assembly protein YaeT [Salmonella enterica subsp. enterica serovar Enteritidis str. EC20121176]	1	1	1	1	0	1	0	0	1	0	0	1	0	1.7	1.7	1.7	86.326	774	774	10										1	0	0	1.7	0	48562	0	48562	0	1103.7	0	1103.7	0	1
gi|603257829|gb|AHQ99964.1|;gi|655493906|ref|WP_028875307.1|;gi|647595963|ref|WP_025872596.1|;gi|669227690|gb|KFD38794.1|;gi|647557924|ref|WP_025838841.1|;gi|652427920|ref|WP_026823237.1|;gi|336171996|ref|YP_004579134.1|;gi|496009856|ref|WP_008734435.1|;gi|145299657|ref|YP_001142498.1|;gi|517167634|ref|WP_018356452.1|;gi|494451853|ref|WP_007242864.1|	gi|603257829|gb|AHQ99964.1|;gi|655493906|ref|WP_028875307.1|;gi|647595963|ref|WP_025872596.1|	3;2;2;1;1;1;1;1;1;1;1	2;1;1;0;0;0;0;0;0;0;0	1;1;1;0;0;0;0;0;0;0;0	>gi|603257829|gb|AHQ99964.1| glutamate dehydrogenase, partial [Salmonella enterica subsp. enterica serovar Enteritidis str. EC20130347];>gi|655493906|ref|WP_028875307.1| glutamate dehydrogenase [Tepidiphilus margaritifer];>gi|647595963|ref|WP_025872596.1|	11	3	2	1	3	0	0	2	0	0	1	0	0	16.2	12	5.6	31.377	284	284;447;447;442;443;446;447;448;448;449;449	5					3						0	16.2	0	0	511770	511770	0	0	23262	23262	0	0	4
gi|603403035|gb|AHS25672.1|	gi|603403035|gb|AHS25672.1|	2	2	2	>gi|603403035|gb|AHS25672.1| hypothetical protein AV37_05180, partial [Salmonella enterica subsp. enterica serovar Enteritidis str. EC20120677]	1	2	2	2	0	2	0	0	2	0	0	2	0	36.6	36.6	36.6	7.7486	71	71	10										2	0	0	36.6	0	581790	0	581790	0	145450	0	145450	0	4
gi|603441542|gb|AHS60429.1|;gi|520899751|ref|WP_020322781.1|	gi|603441542|gb|AHS60429.1|;gi|520899751|ref|WP_020322781.1|	2;1	1;1	1;1	>gi|603441542|gb|AHS60429.1| 50S ribosomal protein L4, partial [Salmonella enterica subsp. enterica serovar Enteritidis str. SA20085285];>gi|520899751|ref|WP_020322781.1| 50S ribosomal protein L4 [Erwinia tracheiphila]	2	2	1	1	1	2	0	0	1	0	0	1	0	16	8	8	20.568	187	187;201	9									1		0	8	16	0	82368	0	82368	0	9152	0	9152	0	1
gi|603665071|gb|AHR85394.1|	gi|603665071|gb|AHR85394.1|	2	2	2	>gi|603665071|gb|AHR85394.1| 50S ribosomal protein L6 [Salmonella enterica subsp. enterica serovar Enteritidis str. EC20120213]	1	2	2	2	0	2	0	0	2	0	0	2	0	11.9	11.9	11.9	18.712	177	177	9.5									1	1	0	0	11.9	0	259540	0	259540	0	28837	0	28837	0	2
gi|609219070|ref|WP_024266556.1|	gi|609219070|ref|WP_024266556.1|	1	1	1	>gi|609219070|ref|WP_024266556.1| Enolase [Spirochaeta sp. L21-RPul-D2]	1	1	1	1	1	0	0	1	0	0	1	0	0	4	4	4	47.118	430	430	6						1					0	4	0	0	130680	130680	0	0	6534.2	6534.2	0	0	2
gi|647585790|ref|WP_025862958.1|;gi|610422016|gb|AHW59220.1|	gi|647585790|ref|WP_025862958.1|;gi|610422016|gb|AHW59220.1|	3;3	1;1	1;1	>gi|647585790|ref|WP_025862958.1| glutamate dehydrogenase [Prolixibacter bellariivorans];>gi|610422016|gb|AHW59220.1| glutamate dehydrogenase [Draconibacterium orientale]	2	3	1	1	3	0	0	1	0	0	1	0	0	7.4	2.5	2.5	48.934	444	444;444	6						1					1	7.4	0	0	439230	439230	0	0	15687	15687	0	0	1	+
gi|612134550|emb|CDG50369.1|	gi|612134550|emb|CDG50369.1|	1	1	1	>gi|612134550|emb|CDG50369.1| Virulence-associated E family protein [Cardinium endosymbiont cBtQ1 of Bemisia tabaci]	1	1	1	1	0	1	1	0	1	1	0	1	1	1.2	1.2	1.2	87.813	755	755	9									2		0	0	1.2	1.2	169080	0	97726	71355	3597.5	0	2079.3	1518.2	2
gi|627791141|gb|AHY60357.1|	gi|627791141|gb|AHY60357.1|	1	1	1	>gi|627791141|gb|AHY60357.1| general secretion pathway protein GspJ [Stenotrophomonas rhizophila]	1	1	1	1	0	0	1	0	0	1	0	0	1	4.8	4.8	4.8	23.144	210	210	5.5					1	1					0	0	0	4.8	0	0	0	0	0	0	0	0	2
gi|63029766|gb|AAY27781.1|;gi|219939212|emb|CAR81739.1|;gi|18034298|gb|AAL57445.1|AF418186_1;gi|88866369|gb|ABD57228.1|	gi|63029766|gb|AAY27781.1|;gi|219939212|emb|CAR81739.1|;gi|18034298|gb|AAL57445.1|AF418186_1;gi|88866369|gb|ABD57228.1|	2;1;1;1	1;0;1;0	0;0;0;0	>gi|63029766|gb|AAY27781.1| dissimilatory sulfite reductase subunit A [uncultured sulfate-reducing bacterium];>gi|219939212|emb|CAR81739.1| dissimilatory sulfite reductase alpha subunit [uncultured sulfate-reducing bacterium];>gi|18034298|gb|AAL57445.1|AF4	4	2	1	0	1	0	2	1	0	1	0	0	0	7.1	2.4	0	43.037	380	380;356;363;366	5.5					1	1					1	2.4	0	7.1	310830	0	0	310830	14801	0	0	14801	3	+
gi|635652692|ref|WP_024299563.1|	gi|635652692|ref|WP_024299563.1|	2	2	1	>gi|635652692|ref|WP_024299563.1| alkyl hydroperoxide reductase [Methylosarcina lacus]	1	2	2	1	1	1	1	1	1	1	1	0	0	12.4	12.4	7	21.987	201	201	9									3		0	7	5.5	5.5	513360	0	70897	442460	42780	0	5908.1	36872	3
gi|635895834|gb|KDG76393.1|	gi|635895834|gb|KDG76393.1|	7	1	1	>gi|635895834|gb|KDG76393.1| outer membrane protein F [Escherichia coli UCI 51]^Agi|635895834	1	7	1	1	0	6	3	0	0	1	0	0	1	18.9	4.8	4.8	38.425	354	354	7							1				1	0	14.1	10.7	30744	0	0	30744	1708	0	0	1708	1	+
gi|636809005|ref|WP_024335203.1|	gi|636809005|ref|WP_024335203.1|	1	1	1	>gi|636809005|ref|WP_024335203.1| hypothetical protein [Desulfotignum balticum]^Agi|636809005	1	1	1	1	1	1	1	1	1	1	1	1	1	2.9	2.9	2.9	36.772	340	340	7.25							3	1			0	2.9	2.9	2.9	5034000	0	247550	4786500	503400	0	24755	478650	7
gi|636809363|ref|WP_024335561.1|	gi|636809363|ref|WP_024335561.1|	1	1	1	>gi|636809363|ref|WP_024335561.1| hypothetical protein [Desulfotignum balticum]^Agi|636809363^Agi|636809363	1	1	1	1	0	0	1	0	0	1	0	0	1	5.2	5.2	5.2	37.11	348	348	7.38							5	3			0	0	0	5.2	136480	0	0	136480	34120	0	0	34120	7
gi|639211118|ref|WP_024549226.1|;gi|495168847|ref|WP_007893644.1|	gi|639211118|ref|WP_024549226.1|;gi|495168847|ref|WP_007893644.1|	4;2	1;1	1;1	>gi|639211118|ref|WP_024549226.1| MULTISPECIES: D-ribose transporter subunit RbsB [Cronobacter];>gi|495168847|ref|WP_007893644.1| D-ribose transporter subunit RbsB [Pantoea sp. GM01]	2	4	1	1	2	4	0	0	1	0	0	1	0	18.6	5.7	5.7	30.738	296	296;291	8								2			0.0063796	8.1	18.6	0	1879000	0	1879000	0	134220	0	134220	0	2
gi|639408412|ref|WP_024613868.1|	gi|639408412|ref|WP_024613868.1|	1	1	1	>gi|639408412|ref|WP_024613868.1| aminotransferase [Clostridium sp. Ade.TY]^Agi|639408412	1	1	1	1	0	1	1	0	1	1	0	1	1	6.5	6.5	6.5	24.209	214	214	10										2	0.0091603	0	6.5	6.5	98209	0	34084	64125	8928.1	0	3098.5	5829.5	2
gi|640061720|ref|WP_024786819.1|	gi|640061720|ref|WP_024786819.1|	1	1	1	>gi|640061720|ref|WP_024786819.1| MULTISPECIES: 4-hydroxy-3-methylbut-2-en-1-yl diphosphate synthase [Lebetimonas]	1	1	1	1	0	1	1	0	1	1	0	1	1	12.8	12.8	12.8	10.885	94	94	3	2			2	1						0	0	12.8	12.8	218470	0	180850	37621	72824	0	60284	12540	5
gi|640484187|ref|WP_024924150.1|	gi|640484187|ref|WP_024924150.1|	1	1	1	>gi|640484187|ref|WP_024924150.1| MULTISPECIES: hypothetical protein [Mesorhizobium]	1	1	1	1	1	1	1	1	1	1	1	1	1	6.9	6.9	6.9	28.379	248	248	1.6	4			1							0	6.9	6.9	6.9	252260	57632	80272	114350	15766	3602	5017	7147.1	6
gi|640614577|ref|WP_025042640.1|	gi|640614577|ref|WP_025042640.1|	2	2	2	>gi|640614577|ref|WP_025042640.1| hypothetical protein [Sulfitobacter sp. MM-124]	1	2	2	2	0	2	0	0	2	0	0	2	0	1.6	1.6	1.6	129.87	1257	1257	2		2									0	0	1.6	0	118190	0	118190	0	6220.3	0	6220.3	0	3
gi|640657748|ref|WP_025083568.1|	gi|640657748|ref|WP_025083568.1|	1	1	1	>gi|640657748|ref|WP_025083568.1| hypothetical protein [Lactobacillus fuchuensis]	1	1	1	1	0	0	1	0	0	1	0	0	1	4.4	4.4	4.4	34.426	294	294	9									1		0	0	0	4.4	200020	0	0	200020	10527	0	0	10527	2
gi|646092657|gb|KDP94736.1|	gi|646092657|gb|KDP94736.1|	1	1	1	>gi|646092657|gb|KDP94736.1| carboxypeptidase [Brevundimonas sp. EAKA]^Agi|646092657	1	1	1	1	1	1	1	1	1	1	1	1	1	2.9	2.9	2.9	30.611	278	278	4.6		2	1				1		1		0.0017036	2.9	2.9	2.9	2673100	746830	1195600	730710	167070	46677	74724	45669	5
gi|647451755|ref|WP_025792230.1|	gi|647451755|ref|WP_025792230.1|	1	1	1	>gi|647451755|ref|WP_025792230.1| hypothetical protein [Prevotella histicola]	1	1	1	1	1	0	0	1	0	0	1	0	0	2.3	2.3	2.3	59.073	516	516	10										1	0	2.3	0	0	436960	436960	0	0	13655	13655	0	0	1
gi|648208030|gb|KDR90968.1|	gi|648208030|gb|KDR90968.1|	1	1	1	>gi|648208030|gb|KDR90968.1| hypothetical protein K538_15670, partial [Agrobacterium tumefaciens GW4]	1	1	1	1	1	1	1	1	1	1	1	1	1	13.1	13.1	13.1	6.6255	61	61	5.6	2	3	2	2	1	1	1	3	2	3	0	13.1	13.1	13.1	78083000	21687000	21469000	34926000	13014000	3614600	3578200	5820900	24
gi|648458872|ref|WP_026150623.1|	gi|648458872|ref|WP_026150623.1|	1	1	1	>gi|648458872|ref|WP_026150623.1| hypothetical protein [Streptomyces prunicolor]	1	1	1	1	1	1	1	1	1	1	1	1	1	2.4	2.4	2.4	35.532	340	340	6.38	1	1	2	1		1		2	2	3	0	2.4	2.4	2.4	12293000	3113100	6415300	2764800	878080	222360	458230	197490	14
gi|648565269|ref|WP_026257020.1|	gi|648565269|ref|WP_026257020.1|	2	2	2	>gi|648565269|ref|WP_026257020.1| peptidase S1 [Actinopolymorpha alba]^Agi|648565269^Agi|648565269	1	2	2	2	0	1	1	0	1	1	0	1	1	10.9	10.9	10.9	32.784	320	320	7							2				0	0	7.5	3.4	757060	0	8509	748550	58235	0	654.54	57581	1
gi|651411329|gb|KDV23710.1|	gi|651411329|gb|KDV23710.1|	2	2	2	>gi|651411329|gb|KDV23710.1| hypothetical protein P350_11595, partial [Burkholderia cepacia JBK9]^Agi|651411329	1	2	2	2	0	2	2	0	2	2	0	2	2	12.3	12.3	12.3	22.488	212	212	9.12								3	1	4	0	0	12.3	12.3	439150	0	217240	221910	43915	0	21724	22191	8
gi|651412230|gb|KDV24119.1|;gi|667781618|ref|WP_031400120.1|	gi|651412230|gb|KDV24119.1|;gi|667781618|ref|WP_031400120.1|	2;2	2;2	1;1	>gi|651412230|gb|KDV24119.1| glycerol-3-phosphate ABC transporter substrate-binding protein, partial [Burkholderia cepacia JBK9];>gi|667781618|ref|WP_031400120.1| glycerol-3-phosphate ABC transporter substrate-binding protein [Burkholderia sp. MSh1]	2	2	2	1	1	2	0	1	2	0	1	1	0	6.4	6.4	3	47.685	440	440;444	6						3					0	3	6.4	0	179600	83899	95697	0	7808.5	3647.8	4160.7	0	3
gi|651414202|gb|KDV24985.1|	gi|651414202|gb|KDV24985.1|	1	1	1	>gi|651414202|gb|KDV24985.1| activator protein [Burkholderia cepacia JBK9]^Agi|651414202^Agi|651414202	1	1	1	1	1	1	1	1	1	1	1	1	1	7.8	7.8	7.8	16.733	167	167	10										3	0	7.8	7.8	7.8	1664500	251870	322000	1090600	554830	83956	107330	363540	3
gi|651414997|gb|KDV25322.1|;gi|498153118|ref|WP_010467274.1|	gi|651414997|gb|KDV25322.1|;gi|498153118|ref|WP_010467274.1|	2;1	2;1	1;1	>gi|651414997|gb|KDV25322.1| elongation factor Tu, partial [Burkholderia cepacia JBK9];>gi|498153118|ref|WP_010467274.1| translation elongation factor Tu, partial [Acidovorax radicis]	2	2	2	1	1	2	1	1	2	1	0	1	1	7.4	7.4	3.7	35.24	326	326;366	10										4	0	3.7	7.4	3.7	1202800	450320	686000	66480	75175	28145	42875	4155	6
gi|651416201|gb|KDV25925.1|;gi|490305965|ref|WP_004201090.1|	gi|651416201|gb|KDV25925.1|	4;1	4;1	4;1	>gi|651416201|gb|KDV25925.1| gamma-glutamyltranspeptidase [Burkholderia cepacia JBK9]	2	4	4	4	0	4	0	0	4	0	0	4	0	9.1	9.1	9.1	61.849	573	573;563	7.14						2	4			1	0	0	9.1	0	160960	0	160960	0	5550.3	0	5550.3	0	8
gi|651809997|gb|KDW85540.1|	gi|651809997|gb|KDW85540.1|	1	1	1	>gi|651809997|gb|KDW85540.1| ribosome recycling factor, partial [Escherichia coli 2-210-07_S4_C1]	1	1	1	1	0	1	0	0	1	0	0	1	0	12.3	12.3	12.3	17.186	155	155	9									2		0	0	12.3	0	38516	0	38516	0	3501.4	0	3501.4	0	3
gi|652295575|ref|WP_026707692.1|	gi|652295575|ref|WP_026707692.1|	1	1	1	>gi|652295575|ref|WP_026707692.1| hypothetical protein [Flavobacterium frigidarium]	1	1	1	1	0	1	0	0	1	0	0	1	0	1.1	1.1	1.1	112.57	1029	1029	3			1								0	0	1.1	0	26755	0	26755	0	608.06	0	608.06	0	1
gi|652397651|ref|WP_026793455.1|	gi|652397651|ref|WP_026793455.1|	1	1	1	>gi|652397651|ref|WP_026793455.1| MULTISPECIES: hypothetical protein [Planktothrix]	1	1	1	1	0	0	1	0	0	1	0	0	1	7	7	7	28.451	257	257	6					1	1	1				0.0090772	0	0	7	1939100	0	0	1939100	138500	0	0	138500	4
gi|652403587|ref|WP_026799363.1|	gi|652403587|ref|WP_026799363.1|	1	1	1	>gi|652403587|ref|WP_026799363.1| UDP-N-acetylenolpyruvoylglucosamine reductase [Pontibacillus halophilus]^Agi|652403587^Agi|652403587	1	1	1	1	0	1	1	0	1	1	0	1	1	3.2	3.2	3.2	33.887	311	311	3.67		1	1			1					0.0088496	0	3.2	3.2	94559	0	59403	35156	4976.8	0	3126.5	1850.3	2
gi|652866269|ref|WP_027135370.1|	gi|652866269|ref|WP_027135370.1|	1	1	1	>gi|652866269|ref|WP_027135370.1| acetyl-CoA acetyltransferase [Geminicoccus roseus]^Agi|652866269^Agi|652866269	1	1	1	1	0	1	0	0	1	0	0	1	0	2.6	2.6	2.6	40.648	391	391	6						1					0	0	2.6	0	80723	0	80723	0	3843.9	0	3843.9	0	1
gi|652924733|ref|WP_027178544.1|	gi|652924733|ref|WP_027178544.1|	3	1	0	>gi|652924733|ref|WP_027178544.1| adenylylsulfate reductase [Desulfovibrio bastinii]	1	3	1	0	2	0	3	0	0	1	0	0	0	3.9	1.5	0	74.369	663	663	4				1							0	2.4	0	3.9	56013	0	0	56013	1600.4	0	0	1600.4	1
gi|652989681|ref|WP_027242261.1|;gi|497496234|ref|WP_009810432.1|	gi|652989681|ref|WP_027242261.1|;gi|497496234|ref|WP_009810432.1|	4;2	4;2	4;2	>gi|652989681|ref|WP_027242261.1| porin [Phaeobacter arcticus]^Agi|652989681;>gi|497496234|ref|WP_009810432.1| porin [Roseobacter sp. MED193]	2	4	4	4	1	4	3	1	4	3	1	4	3	15.4	15.4	15.4	37.688	371	371;329	7.73							5	5		1	0	3	15.4	10	4541700	299380	3043300	1199000	648810	42768	434750	171290	18
gi|652998652|ref|WP_027250899.1|	gi|652998652|ref|WP_027250899.1|	1	1	1	>gi|652998652|ref|WP_027250899.1| sugar ABC transporter substrate-binding protein [Photobacterium halotolerans]	1	1	1	1	1	0	0	1	0	0	1	0	0	4.8	4.8	4.8	36.177	334	334	3.75	1	1				2					0	4.8	0	0	20220000	20220000	0	0	1064200	1064200	0	0	6
gi|653055957|ref|WP_027307428.1|;gi|310659594|ref|YP_003937315.1|;gi|648269915|ref|WP_026051064.1|;gi|494108748|ref|WP_007049532.1|;gi|652500089|ref|WP_026894493.1|;gi|545416195|ref|WP_021655136.1|;gi|599129546|gb|EYE88395.1|;gi|339499557|ref|YP_004697592.1|	gi|653055957|ref|WP_027307428.1|;gi|310659594|ref|YP_003937315.1|;gi|648269915|ref|WP_026051064.1|	5;4;3;2;2;2;2;1	5;4;3;2;2;2;2;1	3;2;1;1;0;1;2;1	>gi|653055957|ref|WP_027307428.1| glutamate dehydrogenase [Caloramator sp. ALD01];>gi|310659594|ref|YP_003937315.1| glutamate dehydrogenase, NADP-specific [[Clostridium] sticklandii];>gi|648269915|ref|WP_026051064.1| glutamate dehydrogenase [Clostridium tu	8	5	5	3	0	0	5	0	0	5	0	0	3	14.5	14.5	9.4	49.266	449	449;448;448;447;448;455;455;446	5.71		1				4	2				0	0	0	14.5	2808700	0	0	2808700	90602	0	0	90602	11
gi|653076657|ref|WP_027327398.1|	gi|653076657|ref|WP_027327398.1|	1	1	1	>gi|653076657|ref|WP_027327398.1| flagellin B [Helicobacter pametensis]	1	1	1	1	0	0	1	0	0	1	0	0	1	2.8	2.8	2.8	52.449	509	509	5					1						0	0	0	2.8	63731	0	0	63731	3186.6	0	0	3186.6	2
gi|653103006|ref|WP_027353076.1|;gi|527026082|ref|WP_020877727.1|	gi|653103006|ref|WP_027353076.1|;gi|527026082|ref|WP_020877727.1|	4;2	4;2	3;1	>gi|653103006|ref|WP_027353076.1| heterodisulfide reductase subunit A [Desulfosarcina sp. BuS5]^Agi|653103006;>gi|527026082|ref|WP_020877727.1| methyl-viologen-reducing hydrogenase delta subunit [Desulfococcus multivorans]	2	4	4	3	3	0	2	3	0	2	2	0	1	5.8	5.8	4.1	85.644	778	778;778	3.83			1	5							0	4.5	0	3	820250	667400	0	152850	16740	13620	0	3119.5	8
gi|653103204|ref|WP_027353270.1|	gi|653103204|ref|WP_027353270.1|	1	1	1	>gi|653103204|ref|WP_027353270.1| aldehyde:ferredoxin oxidoreductase [Desulfosarcina sp. BuS5]	1	1	1	1	0	0	1	0	0	1	0	0	1	2.2	2.2	2.2	61.118	578	578	5					1						0	0	0	2.2	25083	0	0	25083	864.93	0	0	864.93	1
gi|653120524|ref|WP_027370031.1|	gi|653120524|ref|WP_027370031.1|	1	1	1	>gi|653120524|ref|WP_027370031.1| sulfite reductase [Desulfovermiculus halophilus]	1	1	1	1	0	0	1	0	0	1	0	0	1	4	4	4	45.213	400	400	7							1				1	0	0	4	865860	0	0	865860	45572	0	0	45572	1	+
gi|653627546|gb|KEA57083.1|	gi|653627546|gb|KEA57083.1|	5	5	5	>gi|653627546|gb|KEA57083.1| cysteine ABC transporter substrate-binding protein [Burkholderia cenocepacia]^Agi|653627546^Agi|653627546	1	5	5	5	3	3	4	3	3	4	3	3	4	29.7	29.7	29.7	28.84	266	266	8.33								8	4		0	19.5	20.7	22.2	1401400	404550	145160	851690	93427	26970	9677.1	56779	14
gi|653628924|gb|KEA58418.1|	gi|653628924|gb|KEA58418.1|	5	5	5	>gi|653628924|gb|KEA58418.1| Phasin (PHA-granule associated protein) [Burkholderia cenocepacia]^Agi|653628924^Agi|653628924	1	5	5	5	2	3	5	2	3	5	2	3	5	27.7	27.7	27.7	19.743	188	188	10										12	0	12.8	20.2	27.7	3827800	1642100	105890	2079800	294440	126320	8145.8	159980	13
gi|653631651|gb|KEA61053.1|	gi|653631651|gb|KEA61053.1|	3	3	3	>gi|653631651|gb|KEA61053.1| hypothetical protein DT99_02775 [Burkholderia cenocepacia]^Agi|653631651	1	3	3	3	0	3	2	0	3	2	0	3	2	8.4	8.4	8.4	55.088	537	537	5.33					4	2					0	0	8.4	6.5	474460	0	219130	255340	36497	0	16856	19641	8
gi|654268397|ref|WP_027783552.1|	gi|654268397|ref|WP_027783552.1|	4	4	1	>gi|654268397|ref|WP_027783552.1| ABC transporter [Burkholderia cepacia]	1	4	4	1	0	4	1	0	4	1	0	1	0	18.5	18.5	4.4	32.599	297	297	7.44							5	4			0	0	18.5	3.7	3125500	0	2676000	449430	195340	0	167250	28090	11
gi|654270133|ref|WP_027785288.1|;gi|499672314|ref|WP_011353048.1|;gi|648263994|ref|WP_026045143.1|	gi|654270133|ref|WP_027785288.1|;gi|499672314|ref|WP_011353048.1|	3;2;1	3;2;1	0;0;0	>gi|654270133|ref|WP_027785288.1| multidrug transporter [Burkholderia cepacia]^Agi|654270133^Agi|654270133;>gi|499672314|ref|WP_011353048.1| multidrug transporter [Burkholderia lata]^Agi|499672314	3	3	3	0	2	3	2	2	3	2	0	0	0	7.9	7.9	0	54.305	507	507;507;508	5.22					7	2					0	5.9	7.9	5.9	1843100	202720	1034900	605450	63555	6990.4	35687	20877	9
gi|654272099|ref|WP_027787251.1|;gi|632869704|gb|KDB07332.1|;gi|492928441|ref|WP_006048883.1|;gi|489260846|ref|WP_003168723.1|;gi|560179072|ref|WP_023595670.1|	gi|654272099|ref|WP_027787251.1|	7;2;2;1;1	7;2;2;1;1	7;2;2;1;1	>gi|654272099|ref|WP_027787251.1| acetyl-CoA acetyltransferase [Burkholderia cepacia]^Agi|654272099^Agi|654272099	5	7	7	7	3	6	5	3	6	5	3	6	5	23.7	23.7	23.7	40.396	393	393;393;393;390;393	6.59						9	6	2			0	9.2	18.3	17.3	3396600	421120	1461400	1514000	178770	22164	76916	79687	24
gi|654302086|ref|WP_027815726.1|	gi|654302086|ref|WP_027815726.1|	1	1	1	>gi|654302086|ref|WP_027815726.1| preprotein translocase subunit SecB [Burkholderia bannensis]^Agi|654302086	1	1	1	1	1	0	1	1	0	1	1	0	1	5.8	5.8	5.8	17.18	154	154	10										2	0.004902	5.8	0	5.8	1385700	374600	0	1011100	153970	41622	0	112350	2
gi|654341172|ref|WP_027834622.1|	gi|654341172|ref|WP_027834622.1|	2	1	0	>gi|654341172|ref|WP_027834622.1| branched-chain amino acid ABC transporter substrate-binding protein [Maritalea myrionectae]	1	2	1	0	0	1	2	0	0	1	0	0	0	5.8	2.5	0	48.261	448	448	7							1				1	0	3.3	5.8	88090	0	0	88090	5181.7	0	0	5181.7	1	+
gi|654556096|ref|WP_028023488.1|	gi|654556096|ref|WP_028023488.1|	1	1	1	>gi|654556096|ref|WP_028023488.1| methanol dehydrogenase [Enterovibrio calviensis]	1	1	1	1	0	1	0	0	1	0	0	1	0	2.7	2.7	2.7	65.621	602	602	4.5				1	1						0	0	2.7	0	26594	0	26594	0	949.77	0	949.77	0	2
gi|654788498|ref|WP_028242494.1|	gi|654788498|ref|WP_028242494.1|	1	1	1	>gi|654788498|ref|WP_028242494.1| hypothetical protein [Pseudobutyrivibrio ruminis]^Agi|654788498	1	1	1	1	1	1	1	1	1	1	1	1	1	2.8	2.8	2.8	49.351	433	433	5.05	8	4	2	4	4	1	4	3	4	4	0	2.8	2.8	2.8	5937200	1370400	2979900	1587000	237490	54815	119200	63479	43
gi|654858098|ref|WP_028310427.1|	gi|654858098|ref|WP_028310427.1|	2	2	2	>gi|654858098|ref|WP_028310427.1| molecular chaperone GroEL [Derxia gummosa]	1	2	2	2	0	0	2	0	0	2	0	0	2	5.3	5.3	5.3	57.323	544	544	5					2						0	0	0	5.3	362890	0	0	362890	12096	0	0	12096	3
gi|654871919|ref|WP_028323959.1|	gi|654871919|ref|WP_028323959.1|	2	2	2	>gi|654871919|ref|WP_028323959.1| hydroxylamine reductase [Desulfatirhabdium butyrativorans]	1	2	2	2	2	0	0	2	0	0	2	0	0	3.7	3.7	3.7	58.176	537	537	5					2						0	3.7	0	0	41784	41784	0	0	1492.3	1492.3	0	0	2
gi|654954551|ref|WP_028404482.1|	gi|654954551|ref|WP_028404482.1|	1	1	1	>gi|654954551|ref|WP_028404482.1| metallophosphoesterase [Bacillus sp. J13]^Agi|654954551^Agi|654954551	1	1	1	1	1	1	0	1	1	0	1	1	0	0.4	0.4	0.4	219.11	2036	2036	4			1		1						0	0.4	0.4	0	97320000	4327400	92992000	0	954110	42425	911690	0	2
gi|655016300|ref|WP_028465267.1|	gi|655016300|ref|WP_028465267.1|	2	2	2	>gi|655016300|ref|WP_028465267.1| ABC transporter substrate-binding protein [Nisaea denitrificans]	1	2	2	2	2	0	0	2	0	0	2	0	0	6	6	6	39.917	368	368	6.33						2	1				0	6	0	0	378020	378020	0	0	21001	21001	0	0	4
gi|655017238|ref|WP_028466203.1|	gi|655017238|ref|WP_028466203.1|	2	2	2	>gi|655017238|ref|WP_028466203.1| hypothetical protein [Nisaea denitrificans]^Agi|655017238	1	2	2	2	1	2	0	1	2	0	1	2	0	7.9	7.9	7.9	38.102	367	367	7							3				0	4.6	7.9	0	217450	81126	136320	0	27181	10141	17040	0	4
gi|655100484|ref|WP_028548260.1|	gi|655100484|ref|WP_028548260.1|	1	1	1	>gi|655100484|ref|WP_028548260.1| hypothetical protein [Paenibacillus sp. UNC451MF]	1	1	1	1	1	1	1	1	1	1	1	1	1	5.3	5.3	5.3	33.985	302	302	4.5	2			1		2			1		0	5.3	5.3	5.3	247010	73206	0	173810	16467	4880.4	0	11587	5
gi|655133527|ref|WP_028580570.1|	gi|655133527|ref|WP_028580570.1|	8	8	2	>gi|655133527|ref|WP_028580570.1| adenylylsulfate reductase [Desulfobulbus japonicus]^Agi|655133527	1	8	8	2	8	0	4	8	0	4	2	0	0	15.2	15.2	5.5	74.543	671	671	4.65	4	2		16	4	2	1	1	1	3	0	15.2	0	6.3	11176000	7267800	0	3907800	328700	213760	0	114940	45
gi|655135795|ref|WP_028582735.1|	gi|655135795|ref|WP_028582735.1|	1	1	1	>gi|655135795|ref|WP_028582735.1| sulfate adenylyltransferase [Desulfobulbus japonicus]	1	1	1	1	0	0	1	0	0	1	0	0	1	3.1	3.1	3.1	46.839	425	425	6						1					1	0	0	3.1	135970	0	0	135970	5035.8	0	0	5035.8	1	+
gi|655136563|ref|WP_028583493.1|	gi|655136563|ref|WP_028583493.1|	2	2	2	>gi|655136563|ref|WP_028583493.1| taurine--pyruvate aminotransferase [Desulfobulbus mediterraneus]	1	2	2	2	2	0	0	2	0	0	2	0	0	6.1	6.1	6.1	51.115	459	459	6			1		2	2	1	2			0	6.1	0	0	706010	706010	0	0	28240	28240	0	0	10
gi|655138330|ref|WP_028585204.1|;gi|320352898|ref|YP_004194237.1|;gi|151302293|gb|ABR92527.1|;gi|151302299|gb|ABR92531.1|;gi|18034259|gb|AAL57430.1|AF418163_1;gi|151302284|gb|ABR92521.1|;gi|151302308|gb|ABR92537.1|	gi|655138330|ref|WP_028585204.1|;gi|320352898|ref|YP_004194237.1|;gi|151302293|gb|ABR92527.1|;gi|151302299|gb|ABR92531.1|	7;5;4;4;3;3;2	1;0;0;1;1;1;1	0;0;0;0;0;0;0	>gi|655138330|ref|WP_028585204.1| adenylylsulfate reductase [Desulfobulbus mediterraneus]^Agi|655138330;>gi|320352898|ref|YP_004194237.1| dissimilatory adenylylsulfate reductase subunit alpha [Desulfobulbus propionicus DSM 2032]^Agi|320352898;>gi|151302293	7	7	1	0	7	0	4	1	0	0	0	0	0	11.9	2.2	0	74.626	671	671;671;609;618;315;595;619	4				2							1	11.9	0	6.3	0	0	0	0	0	0	0	0	2	+
gi|655138887|ref|WP_028585759.1|	gi|655138887|ref|WP_028585759.1|	2	2	1	>gi|655138887|ref|WP_028585759.1| thioredoxin peroxidase [Desulfobulbus mediterraneus]	1	2	2	1	0	0	2	0	0	2	0	0	1	10	10	4.5	22.3	200	200	9									3		0	0	0	10	698540	0	0	698540	63503	0	0	63503	2
gi|655323054|ref|WP_028731390.1|	gi|655323054|ref|WP_028731390.1|	1	1	1	>gi|655323054|ref|WP_028731390.1| porin [Pandoraea sp. E26]	1	1	1	1	0	0	1	0	0	1	0	0	1	2.9	2.9	2.9	36.095	339	339	9								1		1	0	0	0	2.9	474800	0	0	474800	27929	0	0	27929	2
gi|655449430|ref|WP_028832978.1|	gi|655449430|ref|WP_028832978.1|	1	1	1	>gi|655449430|ref|WP_028832978.1| hypothetical protein [Proteobacteria bacterium JGI 0000113-E04]	1	1	1	1	0	0	1	0	0	1	0	0	1	6.1	6.1	6.1	20.547	180	180	7							1				0.004878	0	0	6.1	221050	0	0	221050	20096	0	0	20096	1
gi|655494020|ref|WP_028875421.1|	gi|655494020|ref|WP_028875421.1|	1	1	1	>gi|655494020|ref|WP_028875421.1| hypothetical protein [Tepidiphilus margaritifer]	1	1	1	1	1	0	0	1	0	0	1	0	0	2.6	2.6	2.6	42.313	391	391	7							1				0	2.6	0	0	50735	50735	0	0	2416	2416	0	0	1
gi|655498731|ref|WP_028880053.1|	gi|655498731|ref|WP_028880053.1|	2	2	1	>gi|655498731|ref|WP_028880053.1| amino acid ABC transporter substrate-binding protein [Terasakiella pusilla]	1	2	2	1	2	0	0	2	0	0	1	0	0	7.4	7.4	4.4	36.049	340	340	7.33							2	1			0	7.4	0	0	622280	622280	0	0	31114	31114	0	0	4
gi|655904284|ref|WP_028974637.1|	gi|655904284|ref|WP_028974637.1|	1	1	1	>gi|655904284|ref|WP_028974637.1| ABC transporter substrate-binding protein [Spirochaeta cellobiosiphila]	1	1	1	1	0	0	1	0	0	1	0	0	1	4.1	4.1	4.1	48.717	438	438	6						1					1	0	0	4.1	100770	0	0	100770	4580.2	0	0	4580.2	1	+
gi|656110392|ref|WP_029133926.1|	gi|656110392|ref|WP_029133926.1|	4	4	0	>gi|656110392|ref|WP_029133926.1| branched-chain amino acid ABC transporter substrate-binding protein [Sedimenticola selenatireducens]^Agi|656110392	1	4	4	0	4	0	3	4	0	3	0	0	0	12.9	12.9	0	49.093	451	451	6.5						4	4				0	12.9	0	10.2	2233500	807110	0	1426400	106360	38434	0	67921	10
gi|656259606|ref|WP_029205871.1|	gi|656259606|ref|WP_029205871.1|	1	1	1	>gi|656259606|ref|WP_029205871.1| amino acid ABC transporter substrate-binding protein [alpha proteobacterium SCGC AAA487-M09]	1	1	1	1	1	0	0	1	0	0	1	0	0	2.9	2.9	2.9	37.34	343	343	7							2				0	2.9	0	0	467180	467180	0	0	17968	17968	0	0	2
gi|656324434|ref|WP_029255492.1|	gi|656324434|ref|WP_029255492.1|	1	1	1	>gi|656324434|ref|WP_029255492.1| hypothetical protein, partial [Rhodococcus erythropolis]	1	1	1	1	1	1	1	1	1	1	1	1	1	0.1	0.1	0.1	963.58	8955	8955	4.58	3	3	3	3	4	6		3	1		0	0.1	0.1	0.1	7518400	546630	3357900	3613800	18610	1353	8311.7	8945.1	28
gi|657230485|ref|WP_029344181.1|	gi|657230485|ref|WP_029344181.1|	1	1	1	>gi|657230485|ref|WP_029344181.1| hypothetical protein [Lactococcus lactis]	1	1	1	1	1	0	0	1	0	0	1	0	0	6.9	6.9	6.9	18.133	160	160	9									1		0	6.9	0	0	0	0	0	0	0	0	0	0	1
gi|657940227|ref|WP_029641324.1|	gi|657940227|ref|WP_029641324.1|	1	1	1	>gi|657940227|ref|WP_029641324.1| hypothetical protein [alpha proteobacterium Mf 1.05b.01]^Agi|657940227	1	1	1	1	1	0	1	1	0	1	1	0	1	1.6	1.6	1.6	85.117	810	810	4				2							0	1.6	0	1.6	110360	58966	0	51398	4244.8	2267.9	0	1976.9	2
gi|658435009|ref|WP_029661346.1|	gi|658435009|ref|WP_029661346.1|	1	1	1	>gi|658435009|ref|WP_029661346.1| TonB-dependent receptor [Alteromonas sp. ALT199]	1	1	1	1	0	1	0	0	1	0	0	1	0	1.5	1.5	1.5	100.06	925	925	3.5			1	1							0	0	1.5	0	113750	0	113750	0	4739.4	0	4739.4	0	4
gi|658506988|ref|WP_029702842.1|	gi|658506988|ref|WP_029702842.1|	1	1	1	>gi|658506988|ref|WP_029702842.1| methanol dehydrogenase [Aurantimonas coralicida]	1	1	1	1	0	1	0	0	1	0	0	1	0	2	2	2	66.138	615	615	4				1							0	0	2	0	23692	0	23692	0	987.16	0	987.16	0	2
gi|659865646|ref|WP_029912941.1|	gi|659865646|ref|WP_029912941.1|	1	1	1	>gi|659865646|ref|WP_029912941.1| porin [Pelobacter seleniigenes]	1	1	1	1	0	0	1	0	0	1	0	0	1	4.6	4.6	4.6	43.454	389	389	6						1					0	0	0	4.6	88570	0	0	88570	4428.5	0	0	4428.5	2
gi|660637878|gb|KEO78836.1|	gi|660637878|gb|KEO78836.1|	1	1	1	>gi|660637878|gb|KEO78836.1| glycosylase [Paenibacillus polymyxa]	1	1	1	1	1	0	1	1	0	1	1	0	1	2.3	2.3	2.3	39.232	349	349	7		1				1				2	0.0033445	2.3	0	2.3	4410800	1117200	0	3293600	232150	58803	0	173350	4
gi|662160215|ref|WP_030107863.1|	gi|662160215|ref|WP_030107863.1|	1	1	1	>gi|662160215|ref|WP_030107863.1| ABC transporter ATP-binding protein [Kutzneria albida]	1	1	1	1	1	0	0	1	0	0	1	0	0	1.5	1.5	1.5	59.318	546	546	4			1		1						0.007837	1.5	0	0	1072400	1072400	0	0	39720	39720	0	0	2
gi|663160992|ref|WP_030200110.1|	gi|663160992|ref|WP_030200110.1|	1	1	1	>gi|663160992|ref|WP_030200110.1| glycosyl hydrolase family 3 [Streptomyces sp. NRRL S-87]	1	1	1	1	1	0	1	1	0	1	1	0	1	0.9	0.9	0.9	89.235	847	847	6					1		1				0.0033223	0.9	0	0.9	12139000	2732600	0	9406300	242780	54652	0	188130	1
gi|663163352|ref|WP_030202454.1|	gi|663163352|ref|WP_030202454.1|	1	1	1	>gi|663163352|ref|WP_030202454.1| transcriptional regulator [Streptomyces sp. NRRL S-87]^Agi|663163352^Agi|663163352	1	1	1	1	1	1	0	1	1	0	1	1	0	2.3	2.3	2.3	38.182	355	355	4.33	1	1								1	0	2.3	2.3	0	191970000	114490000	77480000	0	10665000	6360500	4304400	0	3
gi|663398328|ref|WP_030394105.1|	gi|663398328|ref|WP_030394105.1|	1	1	1	>gi|663398328|ref|WP_030394105.1| alcohol dehydrogenase [Streptomyces purpeofuscus]^Agi|663398328^Agi|663398328	1	1	1	1	1	1	1	1	1	1	1	1	1	2.1	2.1	2.1	39.281	386	386	7			1	2	1	2		2		4	0	2.1	2.1	2.1	781900000	98908000	909270	682090000	71082000	8991600	82661	62008000	13
gi|663476838|gb|KER71523.1|	gi|663476838|gb|KER71523.1|	1	1	1	>gi|663476838|gb|KER71523.1| twin-arginine translocation pathway signal protein [Burkholderia cepacia]	1	1	1	1	0	0	1	0	0	1	0	0	1	1.8	1.8	1.8	81.686	774	774	4				1							0	0	0	1.8	64664	0	0	64664	1469.6	0	0	1469.6	2
gi|663695352|ref|WP_030472390.1|	gi|663695352|ref|WP_030472390.1|	1	1	1	>gi|663695352|ref|WP_030472390.1| glycoside hydrolase [Lechevalieria aerocolonigenes]	1	1	1	1	1	0	0	1	0	0	1	0	0	1.1	1.1	1.1	137.26	1238	1238	4				1							0	1.1	0	0	0	0	0	0	0	0	0	0	1
gi|664348993|ref|WP_030876664.1|	gi|664348993|ref|WP_030876664.1|	1	1	1	>gi|664348993|ref|WP_030876664.1| XRE family transcriptional regulator, partial [Streptomyces varsoviensis]^Agi|664348993	1	1	1	1	1	1	1	1	1	1	1	1	1	3.8	3.8	3.8	33.219	290	290	5.95	1	3	3	1		2	1	7	4		0	3.8	3.8	3.8	1036000	68155	845170	122700	60943	4009.1	49716	7217.4	22
gi|665828167|ref|WP_031196284.1|	gi|665828167|ref|WP_031196284.1|	1	1	1	>gi|665828167|ref|WP_031196284.1| peptide ABC transporter substrate-binding protein, partial [Mesorhizobium sp. LSHC440A00]	1	1	1	1	1	0	0	1	0	0	1	0	0	2.6	2.6	2.6	54.567	491	491	5					1						0	2.6	0	0	199900	199900	0	0	7139.2	7139.2	0	0	2
gi|665952238|ref|WP_031318283.1|	gi|665952238|ref|WP_031318283.1|	1	1	1	>gi|665952238|ref|WP_031318283.1| hypothetical protein [Blastomonas sp. CACIA14H2]	1	1	1	1	1	0	1	1	0	1	1	0	1	11.2	11.2	11.2	10.356	98	98	5.67					1	2					1	11.2	0	11.2	1225100	1005100	0	219920	175010	143590	0	31417	5	+
gi|667667250|dbj|BAP18237.1|	gi|667667250|dbj|BAP18237.1|	1	1	1	>gi|667667250|dbj|BAP18237.1| undecaprenyl pyrophosphate synthase [cyanobacterium endosymbiont of Epithemia turgida isolate EtSB Lake Yunoko]	1	1	1	1	0	0	1	0	0	1	0	0	1	3.2	3.2	3.2	29.117	249	249	4				2							0	0	0	3.2	0	0	0	0	0	0	0	0	2
gi|667780736|ref|WP_031399246.1|	gi|667780736|ref|WP_031399246.1|	2	1	1	>gi|667780736|ref|WP_031399246.1| peptidase M23B [Burkholderia sp. MSh1]^Agi|667780736^Agi|667780736	1	2	1	1	1	2	1	0	1	0	0	1	0	25	16	16	16.445	156	156	10										1	0.0033557	9	25	9	80068	0	80068	0	10008	0	10008	0	1
gi|667781397|ref|WP_031399901.1|	gi|667781397|ref|WP_031399901.1|	1	1	1	>gi|667781397|ref|WP_031399901.1| activator protein [Burkholderia sp. MSh1]^Agi|667781397^Agi|667781397	1	1	1	1	1	1	1	1	1	1	1	1	1	13.8	13.8	13.8	16.706	167	167	10										8	0	13.8	13.8	13.8	3848500	972570	869590	2006300	1282800	324190	289860	668770	15
gi|667784707|ref|WP_031403151.1|	gi|667784707|ref|WP_031403151.1|	3	1	0	>gi|667784707|ref|WP_031403151.1| multidrug transporter, partial [Burkholderia sp. MSh1]^Agi|667784707^Agi|667784707	1	3	1	0	1	3	2	0	1	1	0	0	0	8.3	3.2	0	46.176	433	433	5					2						0	2.8	8.3	6	159350	0	48499	110850	6373.8	0	1939.9	4433.9	1
gi|668742070|gb|KFC23289.1|	gi|668742070|gb|KFC23289.1|	1	1	1	>gi|668742070|gb|KFC23289.1| 50S ribosomal protein L18 [Epilithonimonas lactis]	1	1	1	1	0	0	1	0	0	1	0	0	1	7.7	7.7	7.7	12.648	117	117	10										1	0	0	0	7.7	90221	0	0	90221	12889	0	0	12889	1
gi|670464480|ref|WP_031413261.1|	gi|670464480|ref|WP_031413261.1|	1	1	1	>gi|670464480|ref|WP_031413261.1| 3-hydroxyisobutyrate dehydrogenase [Brevibacillus laterosporus]	1	1	1	1	1	0	0	1	0	0	1	0	0	6.1	6.1	6.1	32.439	295	295	9								1		1	0.001692	6.1	0	0	1388300	1388300	0	0	99161	99161	0	0	2
gi|670502481|ref|WP_031450382.1|	gi|670502481|ref|WP_031450382.1|	1	1	1	>gi|670502481|ref|WP_031450382.1| formate--tetrahydrofolate ligase, partial [Desulfobacula sp. TS]^Agi|670502481	1	1	1	1	1	0	0	1	0	0	1	0	0	3.4	3.4	3.4	51.742	476	476	4				1							0	3.4	0	0	50174	50174	0	0	2006.9	2006.9	0	0	1
gi|670502483|ref|WP_031450384.1|;gi|550911423|ref|WP_022664446.1|	gi|670502483|ref|WP_031450384.1|;gi|550911423|ref|WP_022664446.1|	2;1	2;1	2;1	>gi|670502483|ref|WP_031450384.1| carbon monoxide dehydrogenase [Desulfobacula sp. TS];>gi|550911423|ref|WP_022664446.1| carbon monoxide dehydrogenase [Desulfospira joergensenii]^Agi|550911423	2	2	2	2	0	0	2	0	0	2	0	0	2	3.4	3.4	3.4	73.382	675	675;671	5.67				2					1		0	0	0	3.4	132250	0	0	132250	4560.2	0	0	4560.2	3
gi|670929732|gb|AII45693.1|	gi|670929732|gb|AII45693.1|	1	1	1	>gi|670929732|gb|AII45693.1| MFS transporter permease [Synechococcus sp. KORDI-49]	1	1	1	1	1	1	1	1	1	1	1	1	1	2.6	2.6	2.6	44.836	417	417	4.9	3	6	1	5	5	2	1	4	2	2	0	2.6	2.6	2.6	6412600	979220	1074400	4358900	582960	89020	97676	396270	32
gi|671498214|ref|WP_031487227.1|	gi|671498214|ref|WP_031487227.1|	1	1	1	>gi|671498214|ref|WP_031487227.1| diguanylate cyclase [Streptomyces bicolor]	1	1	1	1	1	0	0	1	0	0	1	0	0	1.3	1.3	1.3	88.805	841	841	9									1		0.0033501	1.3	0	0	28487	28487	0	0	606.12	606.12	0	0	2
gi|671544252|ref|WP_031527710.1|	gi|671544252|ref|WP_031527710.1|	1	1	1	>gi|671544252|ref|WP_031527710.1| TonB-dependent receptor [Dyadobacter crusticola]^Agi|671544252	1	1	1	1	1	1	0	1	1	0	1	1	0	1.2	1.2	1.2	116.28	1078	1078	5			2	1	1	1			1		0.0016978	1.2	1.2	0	3507900	244200	3263700	0	77953	5426.7	72526	0	7
gi|671590603|ref|WP_031566237.1|	gi|671590603|ref|WP_031566237.1|	1	1	1	>gi|671590603|ref|WP_031566237.1| hypothetical protein, partial [Rheinheimera texasensis]	1	1	1	1	1	0	0	1	0	0	1	0	0	1.3	1.3	1.3	169.2	1497	1497	9									1		1	1.3	0	0	57272	57272	0	0	763.63	763.63	0	0	0	+
gi|672309088|gb|KFG71629.1|	gi|672309088|gb|KFG71629.1|	1	1	1	>gi|672309088|gb|KFG71629.1| acyl carrier protein [Streptomyces mutabilis]	1	1	1	1	0	1	0	0	1	0	0	1	0	8.9	8.9	8.9	8.937	79	79	1	2										0	0	8.9	0	1540600	0	1540600	0	308120	0	308120	0	3
gi|672832279|gb|KFH76622.1|	gi|672832279|gb|KFH76622.1|	2	2	2	>gi|672832279|gb|KFH76622.1| 30S ribosomal protein S6, partial [Escherichia coli]	1	2	2	2	0	2	0	0	2	0	0	2	0	20.4	20.4	20.4	12.55	108	108	10										2	0	0	20.4	0	218760	0	218760	0	36460	0	36460	0	2
gi|78065110|ref|YP_367879.1|	gi|78065110|ref|YP_367879.1|	2	2	2	>gi|78065110|ref|YP_367879.1| outer membrane protein, (porin) [Burkholderia lata]	1	2	2	2	0	0	2	0	0	2	0	0	2	8.4	8.4	8.4	39.82	383	383	7							2				0	0	0	8.4	1736900	0	0	1736900	157900	0	0	157900	2
gi|78776373|ref|YP_392688.1|	gi|78776373|ref|YP_392688.1|	3	3	2	>gi|78776373|ref|YP_392688.1| flagellin-like protein [Sulfurimonas denitrificans DSM 1251]	1	3	3	2	0	0	3	0	0	3	0	0	2	10.7	10.7	7.4	40.972	392	392	6					2	3		1			0	0	0	10.7	1156200	0	0	1156200	72262	0	0	72262	7
gi|82523906|emb|CAI78629.1|	gi|82523906|emb|CAI78629.1|	1	1	1	>gi|82523906|emb|CAI78629.1| NADH:flavin oxidoreductases, Old Yellow Enzyme family [uncultured delta proteobacterium]	1	1	1	1	0	0	1	0	0	1	0	0	1	1.7	1.7	1.7	72.695	661	661	4				1							0	0	0	1.7	220440	0	0	220440	6680	0	0	6680	2
gi|90426400|ref|YP_534770.1|;gene_MESSINA_36482	gi|90426400|ref|YP_534770.1|;gene_MESSINA_36482	2;1	2;1	2;1	>gi|90426400|ref|YP_534770.1| heat shock protein 90 [Rhodopseudomonas palustris BisB18];>gene_MESSINA_36482	2	2	2	2	0	0	2	0	0	2	0	0	2	4.2	4.2	4.2	68.212	620	620;318	7							2				0	0	0	4.2	692330	0	0	692330	22333	0	0	22333	1
gi|91773642|ref|YP_566334.1|	gi|91773642|ref|YP_566334.1|	1	1	1	>gi|91773642|ref|YP_566334.1| S-layer-related protein [Methanococcoides burtonii DSM 6242]	1	1	1	1	1	0	0	1	0	0	1	0	0	4.7	4.7	4.7	73.941	677	677	3			1								0	4.7	0	0	71510	71510	0	0	3109.1	3109.1	0	0	2
gi|91786959|ref|YP_547911.1|	gi|91786959|ref|YP_547911.1|	1	1	1	>gi|91786959|ref|YP_547911.1| diguanylate cyclase [Polaromonas sp. JS666]	1	1	1	1	1	0	0	1	0	0	1	0	0	1.4	1.4	1.4	69.841	632	632	4				1							0.0063291	1.4	0	0	251760	251760	0	0	10070	10070	0	0	1
REV__gene_HAVEN_6842	REV__gene_HAVEN_6842	1	1	1	>gene_HAVEN_6842	1	1	1	1	0	0	1	0	0	1	0	0	1	0	0	0	35.825	323	323	9									1		1	0	0	0	39230	0	0	39230	NaN	NaN	NaN	NaN	1	+
REV__gene_HAVEN_944	REV__gene_HAVEN_944	1	1	1	>gene_HAVEN_944	1	1	1	1	1	0	1	1	0	1	1	0	1	0	0	0	31.59	278	278	6.57		1	1			1	1	1		2	0.0064725	0	0	0	6105400	1828500	0	4276900	NaN	NaN	NaN	NaN	7
REV__gene_MESSINA_10762	REV__gene_MESSINA_10762	1	1	1	>gene_MESSINA_10762	1	1	1	1	0	0	1	0	0	1	0	0	1	0	0	0	51.485	473	473	7							1				0.004918	0	0	0	3696100	0	0	3696100	NaN	NaN	NaN	NaN	1
REV__gene_MESSINA_14195	REV__gene_MESSINA_14195	1	1	1	>gene_MESSINA_14195	1	1	1	1	0	1	0	0	1	0	0	1	0	0	0	0	29.827	264	264	7							1				0.0093023	0	0	0	44553	0	44553	0	NaN	NaN	NaN	NaN	1
REV__gene_MESSINA_21058	REV__gene_MESSINA_21058	1	1	1	>gene_MESSINA_21058	1	1	1	1	0	0	1	0	0	1	0	0	1	0	0	0	22.937	200	200	7						1	1	1			0.0017271	0	0	0	18015000	0	0	18015000	NaN	NaN	NaN	NaN	3
REV__gene_MESSINA_2273	REV__gene_MESSINA_2273	1	1	1	>gene_MESSINA_2273	1	1	1	1	1	0	0	1	0	0	1	0	0	0	0	0	48.198	446	446	6						1					0.0079114	0	0	0	567320	567320	0	0	NaN	NaN	NaN	NaN	1
REV__gene_MESSINA_27778	REV__gene_MESSINA_27778	1	1	1	>gene_MESSINA_27778	1	1	1	1	0	1	0	0	1	0	0	1	0	0	0	0	31.114	279	279	1	1										0.003367	0	0	0	87878	0	87878	0	NaN	NaN	NaN	NaN	1
[truncated: 11 more columns]

## Sheet: Panel B
													Kingdom	Phylum	Class	Order	Family	Genus
Majority protein IDs	Major protein ID	Peptides Haven	Peptides Messina	Peptides Priolo	Annotation	Taxonomic binning	Amino acid sequence	Fasta headers	Annotations			Lineage
gi|504346511|ref|WP_014533613.1|	gi|504346511|ref|WP_014533613.1|	0	0	1	1-Deoxy-D-xylulose 5-phosphate reductoisomerase	Helicobacter pylori	maildpndlngleplgakvfvglegidamieecvsnlvinaivgvaglrasfkslqtnkklalankeslvsaghlldisqitpidsehfglwallqnkalkpksliisasggafrdtplefipiqnaqnalkhpnwsmgskitidsasmvnklfeiletywlfgaslkidalierssivhalvefednsiiahlasadmqlpisyaidpklaslsasikpldlyalsaikfepismerytlwrykdlllenpklgvvlnasnevamekflnqeiafggliktisqalesyaktpfklsdldevlaldkevrerfkn	>gi|504346511|ref|WP_014533613.1| 1-deoxy-D-xylulose 5-phosphate reductoisomerase [Helicobacter pylori]^Agi|504346511				cellular organisms	Bacteria	Proteobacteria	Epsilonproteobacteria	Campylobacterales	Helicobacteraceae	Helicobacter
gi|325528563|gb|EGD05667.1|	gi|325528563|gb|EGD05667.1|	1	0	1	2-Keto-3-deoxy-phosphogluconate aldolase	Burkholderia sp. TJI49	mktigeivklgpvipvlafdsveqgehvsralhaggvkvleitlrtpagleaiqrasqladdivvgvgtitkpehceqakragakfgvspgltkelhlasldaglpllpgvmtpsdiiqaldfgyeivkffpaqqaggvpmlqafhgpfptlkfcptggisadtapnflklpnvvcvggswltpkaalaaqdwaevtrlaqaasqlpr	>gi|325528563|gb|EGD05667.1| 2-keto-3-deoxy-phosphogluconate aldolase [Burkholderia sp. TJI49]				cellular organisms	Bacteria	Proteobacteria	Betaproteobacteria	Burkholderiales	Burkholderiaceae	Burkholderia
gi|307720135|ref|YP_003891275.1|	gi|307720135|ref|YP_003891275.1|	0	0	1	30S ribosomal protein S10P	Sulfurimonas autotrophica DSM 16294	mekirlklkaydhrvldrsvasiveavkrtgavirgpiplptkirkytvlksvhvnkkareqfeirmharmidivsatpetvdslmkldlapevdvevrsmdk	>gi|307720135|ref|YP_003891275.1| 30S ribosomal protein S10P [Sulfurimonas autotrophica DSM 16294]				cellular organisms	Bacteria	Proteobacteria	Epsilonproteobacteria	Campylobacterales	Helicobacteraceae	Sulfurimonas
gi|495769976|ref|WP_008494555.1|	gi|495769976|ref|WP_008494555.1|	1	0	0	30S ribosomal protein S14	Acidocella	maktsqvnrnakrermaardagkrdalkatimdrtlpvedrfeaslklaqlprngakvrvrlrceltgrargnyrkfklcrvafrdlastgqipgvvkasw	>gi|495769976|ref|WP_008494555.1| MULTISPECIES: 30S ribosomal protein S14 [Acidocella]				cellular organisms	Bacteria	Proteobacteria	Alphaproteobacteria	Rhodospirillales	Acetobacteraceae	Acidocella
gi|446451183|ref|WP_000529038.1|;gi|498304399|ref|WP_010618555.1|	gi|446451183|ref|WP_000529038.1|	0	3	0	30S ribosomal protein S4	Salmonella enterica	mgpklklsrregtdlflksgvraidtkckigqapgqhgarkprlsdygvqlrekqkvrriygvlerqfrnyykeaarlkgntgenllallegrldnvvyrmgfgatraearqlvshkaimvngrvvniasyqvspndvvsirekakkqsrvkaalelaeqrekptwl	>gi|446451183|ref|WP_000529038.1| 30S ribosomal protein S4, partial [Salmonella enterica];>gi|498304399|ref|WP_010618555.1| 30S ribosomal protein S4 [Enterobacteriaceae]				cellular organisms	Bacteria	Proteobacteria	Gammaproteobacteria	Enterobacteriales	Enterobacteriaceae	Salmonella
gi|470168008|ref|YP_007549095.1|	gi|470168008|ref|YP_007549095.1|	0	1	0	30S ribosomal protein S5	Bibersteinia trehalosi USDA-ARS-USMARC-192	msniekqagelqekliavnrvsktvkggrimsftaltvvgdgngrvgfgygkarevpaaiqkamekarrnmvnvalkdgtlqhpvkgshtgsrvfmqpasegtgiiaggamravlevagvhnvlskaygstnpinvvratidalanmkspemvaakrgktveeilg	>gi|470168008|ref|YP_007549095.1| 30S ribosomal protein S5 [Bibersteinia trehalosi USDA-ARS-USMARC-192]				cellular organisms	Bacteria	Proteobacteria	Gammaproteobacteria	Pasteurellales	Pasteurellaceae	Bibersteinia
gi|672832279|gb|KFH76622.1|	gi|672832279|gb|KFH76622.1|	0	2	0	30S ribosomal protein S6	Escherichia coli	mrhyeivfmvhpdqseqvpgmierytaaitgaegkihrledwgrrqlaypinklhkahyvlmnveapqevidelettfrfndavirsmvmrtkhavteaspmvkakde	>gi|672832279|gb|KFH76622.1| 30S ribosomal protein S6, partial [Escherichia coli]				cellular organisms	Bacteria	Proteobacteria	Gammaproteobacteria	Enterobacteriales	Enterobacteriaceae	Escherichia
gi|522167319|ref|WP_020678527.1|	gi|522167319|ref|WP_020678527.1|	0	1	0	30S ribosomal protein S7	Escherichia coli	mvdgkkstaesivysaletlaqrsgkseleafevalenvrptvevksrrvggstyqvpvevrpvrrnalamrwiveaarkrgdksmalrlanelsdaaenkgtavkkredvhrmaeankafahyrw	>gi|522167319|ref|WP_020678527.1| 30S ribosomal protein S7 [Escherichia coli]				cellular organisms	Bacteria	Proteobacteria	Gammaproteobacteria	Enterobacteriales	Enterobacteriaceae	Escherichia
gi|499691202|ref|WP_011371936.1|	gi|499691202|ref|WP_011371936.1|	0	0	1	30S ribosomal protein S8	Sulfurimonas denitrificans	mindlvsdaltrirnagmrrldvttlvhsksvealanilvekgyiescnvvedgvkktinvvlkysdngksvinemkriskpgrrvykgkdeikrfkngygtiivstshgvlpndkayalgvggevmctvw	>gi|499691202|ref|WP_011371936.1| 30S ribosomal protein S8 [Sulfurimonas denitrificans]				cellular organisms	Bacteria	Proteobacteria	Epsilonproteobacteria	Campylobacterales	Helicobacteraceae	Sulfurimonas
gi|501870122|ref|WP_012660977.1|	gi|501870122|ref|WP_012660977.1|	0	0	1	3-Dehydroquinate dehydratase	Campylobacter lari	mkvmviqgpninmlgvrethiygnmkmediheqmkqaakqanveieffqsnfegelvdkiqeclgsvdgviinaaayahtsiairdaitainmpvievhisntyrreefrqksmiapvcagsvvgfgpfgyhmalmglfqifdqinaykaaqakaqqanq	>gi|501870122|ref|WP_012660977.1| 3-dehydroquinate dehydratase [Campylobacter lari]				cellular organisms	Bacteria	Proteobacteria	Epsilonproteobacteria	Campylobacterales	Campylobacteraceae	Campylobacter
gi|493536721|ref|WP_006490663.1|	gi|493536721|ref|WP_006490663.1|	1	1	1	3-Demethylubiquinone-9 3-methyltransferase	Burkholderia cenocepacia	mqvqpyltfygradealqfyekalgaktmfkmhfkdappnpdypmspemadkvmhasftigdsmimcsdgdcsqpagaahagyslslnpatvdegqklfnaladggevtmpfgktfwalgfgmakdrfgvhwmvnvedlsqredlakraqg	>gi|493536721|ref|WP_006490663.1| 3-demethylubiquinone-9 3-methyltransferase [Burkholderia cenocepacia]^Agi|493536721^Agi|493536721				cellular organisms	Bacteria	Proteobacteria	Betaproteobacteria	Burkholderiales	Burkholderiaceae	Burkholderia
gene_PRIOLO_3814	gene_PRIOLO_3814	0	0	1	3-Hydroxybutyryl-CoA dehydratase	Pelosinus fermentans JBW45	MAYETIIYSKEGSFFSPEKNIGIIKLNRPTAYNAVNEQLITELKAALEEIEKDDEVKVAVITAEGKKVFCTGADLKLASELDESSALPLIQQGQEIFNYVETFPKPTIAAINGLALGGGLELALACDIRIASEEAKVGCPESTIGLTPAWGGLQRLPRVVGLGRAKELVFTGAMITAKEAAEMGLINKVVAPDELESTVNWTAAKIAGNAPIALKYAKESLNKVFDVPIEEGLAKDAKLCAKCFGTADIKEGIKAVFEKRKATFKGK	>gene_PRIOLO_3814	3-hydroxybutyryl-CoA dehydratase	4.2.1.55	Metabolism; Carbohydrate Metabolism; Glyoxylate and dicarboxylate metabolism [PATH:ko00630] Metabolism; Carbohydrate Metabolism; Butanoate metabolism [PATH:ko00650] Metabolism; Energy Metabolism; Carbon fixation pathways in prokaryotes [PATH:ko00720]	cellular organisms	Bacteria	Firmicutes	Negativicutes	Selenomonadales	Veillonellaceae	Pelosinus
gi|504769097|ref|WP_014956199.1|	gi|504769097|ref|WP_014956199.1|	1	0	1	3-Hydroxybutyryl-CoA dehydrogenase	Desulfobacula toluolica	mevkrfgvigsgqmgngiaqvvaasglevvmsdikeefcangiatitknldrmvkkekiseddkaailgrittttdlkdmasvdfvveaaveredlkfkifedldeicppqvilatntssipigriasrtsrpdkvigmhfmnpvpvmklvevirglatsdetfdvtwklcqdfgktpaeandypgfianrilipmineavfclyqsvgkpedidtvmrlganhpmgplaladligldtclaimetlydglkdskyrpcpllrkyveagwlgrktgkgfydyk	>gi|504769097|ref|WP_014956199.1| 3-hydroxybutyryl-CoA dehydrogenase [Desulfobacula toluolica]^Agi|504769097				cellular organisms	Bacteria	Proteobacteria	Deltaproteobacteria	Desulfobacterales	Desulfobacteraceae	Desulfobacula
gi|670464480|ref|WP_031413261.1|	gi|670464480|ref|WP_031413261.1|	1	0	0	3-Hydroxyisobutyrate dehydrogenase	Brevibacillus laterosporus	mmqigfiglgnmglpmaknlvesnfqvygidvnkeaeasfkraggfvdvdlpsmtamceviftslpspqvvediylgkegliehshsslifidtstvspdvnvrilqatnakgvhflaapvsggvigainrtltfmvggskeiyervlpimkvlgthifhvsdqidsgtntkiinnlligfytagvsealtlaqknkmnldtlfqilnvsygqsriyernyrsfiapddynpgfalklllkdlglaldlaenseldlpiskglfklyeeaekegwgeqdmsvlykkmneqaksil	>gi|670464480|ref|WP_031413261.1| 3-hydroxyisobutyrate dehydrogenase [Brevibacillus laterosporus]				cellular organisms	Bacteria	Firmicutes	Bacilli	Bacillales	Paenibacillaceae	Brevibacillus
gi|497488796|ref|WP_009802994.1|	gi|497488796|ref|WP_009802994.1|	1	1	2	3-Oxoacyl-ACP reductase	Oceanicaulis sp. HTCC2633	msdirfdgrvaivtgagaglgrshalelarrgakvvvndlggavdgtgsslsaaetvveeikaaggeaianganvtkpdevtamvdaaretwgkvdilvnnagilrdksfskmtlddfravmevhlwgsvvctkavwdhmkeagygrivmtssssgiygnfgqsnygaakmgvvglmnvlhlegrknnikvntlsptahtrmteglipeeaaklmtpesvtaglvalcaetapertilcagaggyaatkiyetpgiylppedqtaenvlanidkitsdhgqeefeegarqtfkfiqyaakhfdlalg	>gi|497488796|ref|WP_009802994.1| 3-oxoacyl-ACP reductase [Oceanicaulis sp. HTCC2633]				cellular organisms	Bacteria	Proteobacteria	Alphaproteobacteria	Rhodobacterales	Hyphomonadaceae	Oceanicaulis
gi|503224842|ref|WP_013459503.1|	gi|503224842|ref|WP_013459503.1|	0	0	1	4Fe-4S ferredoxin	Sulfuricurvum kujiense	mqlgflvdlrlcmgckgceiackvenevplstwrlrvkyvdvgtfpetkrtftplrcnhcanapcericpvsalhyiengivnidkercigcagcvmacpygaiyidpqtqtadkctycahrvasammpscvvacpveanifgdlddpmsniskyiqshqgnvqvrkpekgtdphhfyvgggnvtlnplasfrgeghnlfnnlkhlpiggh	>gi|503224842|ref|WP_013459503.1| 4Fe-4S ferredoxin [Sulfuricurvum kujiense]				cellular organisms	Bacteria	Proteobacteria	Epsilonproteobacteria	Campylobacterales	Helicobacteraceae	Sulfuricurvum
gi|640061720|ref|WP_024786819.1|	gi|640061720|ref|WP_024786819.1|	0	1	1	4-Hydroxy-3-methylbut-2-en-1-yl diphosphate synthase	Lebetimonas	mntpaliyavaltivslavifmimvikpnkvtkeklekilkkeiieklknaenekemkeiirsldnktkmklktlfesqdvrdvingvkehfkv	>gi|640061720|ref|WP_024786819.1| MULTISPECIES: 4-hydroxy-3-methylbut-2-en-1-yl diphosphate synthase [Lebetimonas]				cellular organisms	Bacteria	Proteobacteria	Epsilonproteobacteria	Nautiliales	Nautiliaceae	Nautiliaceae
gi|493621935|ref|WP_006574132.1|	gi|493621935|ref|WP_006574132.1|	1	1	1	5,10-Methylenetetrahydrofolate reductase	Pseudoflavonifractor capillosus	mkiidilsqdkvtlsfevfppktsdsyesvakatqeiaalkpdfmsvtygagggtsdytvgiaagirdkygveplahltcasstrehvhqvlgklkesgisnvlalrgdipeggapahdyhhaaelvreikasgdfcvggacypeghpesptkasdidylkakveagceflttqmffdnnilynflyrirekgitvpvvagimpvtngkqmaricklsgtylpekfkaivdkfgenpaamrqagvayaagqiidliangvnhihiysmnkpeiaagiqaslsevlk	>gi|493621935|ref|WP_006574132.1| 5,10-methylenetetrahydrofolate reductase [Pseudoflavonifractor capillosus]				cellular organisms	Bacteria	Firmicutes	Clostridia	Clostridiales	Unclassified Clostridiales	Pseudoflavonifractor
gi|333985470|ref|YP_004514680.1|;gi|671422444|gb|KFF50232.1|;gi|171462868|ref|YP_001796981.1|;gi|655481371|ref|WP_028863205.1|	gi|333985470|ref|YP_004514680.1|	2	0	0	50S ribosomal protein L1	Methylomonas methanica MC09	makiskkakaikakvsgskqysvaeaigllkefantkfdesldvsvnlgvdprksdqnvrgasvlpngtgktvrvavftqgpnadaakeagadvvgmddlaeqvkrgemnfdvviaspdamrvvgqlgqilgprglmpnpkvgtvtpdvatavknaksgqvryrtdksgiihcsigkvsfdenaikqnlefliadlkkakptaakgvylkkislsstmgpglwidqtslei	>gi|333985470|ref|YP_004514680.1| 50S ribosomal protein L1 [Methylomonas methanica MC09];>gi|671422444|gb|KFF50232.1| 50S ribosomal protein L1 [Gammaproteobacteria bacterium MFB021];>gi|171462868|ref|YP_001796981.1| 50S ribosomal protein L1 [Polynucleobact				cellular organisms	Bacteria	Proteobacteria	Gammaproteobacteria	Methylococcales	Methylococcaceae	Methylomonas
gi|494079328|ref|WP_007021374.1|	gi|494079328|ref|WP_007021374.1|	0	1	1	50S ribosomal protein L1	Neptuniibacter caesariensis	makltkrqkliaekveagkaysideavsllselstvkfketvdvavnlgvdprksdqvvrgstvlpngtgndvrvavfaqgenaekakeagadvvgfedlaeqmkggdldfgvviatpdamrvvgqlgqvlgprglmpnpkvgtvtpdvvtavnnakagqvrfrtdkngiihagvgkadfeaaaikqniealvadlkklkpasakgvylkkvvlsttmgpgllldqsslev	>gi|494079328|ref|WP_007021374.1| 50S ribosomal protein L1 [Neptuniibacter caesariensis]				cellular organisms	Bacteria	Proteobacteria	Gammaproteobacteria	Oceanospirillales	Oceanospirillaceae	Neptuniibacter
gi|499691252|ref|WP_011371986.1|	gi|499691252|ref|WP_011371986.1|	0	0	1	50S ribosomal protein L10	Sulfurimonas denitrificans	mtktqkaeiievlsnefkdaqsvifcdykglsvsklenlrkmarakdtkvqvvkntlatialsnasltgvelkdtnilvwgadsvatskvcadfakdnekfviksayvdreaadaakveafaklpgreellamlaatwmapvtcftigldalrqkkeea	>gi|499691252|ref|WP_011371986.1| 50S ribosomal protein L10 [Sulfurimonas denitrificans]				cellular organisms	Bacteria	Proteobacteria	Epsilonproteobacteria	Campylobacterales	Helicobacteraceae	Sulfurimonas
gi|490175189|ref|WP_004073822.1|	gi|490175189|ref|WP_004073822.1|	1	0	0	50S ribosomal protein L14	Desulfobacter postgatei	miqsesrltvadnsgakelycikvlggskrryatigdviivsvkeaipnskvskgdvvravivrttkeisrpdgssirfddnsavvinknnepvgtrifgpvarelrakrfmkiislapdvl	>gi|490175189|ref|WP_004073822.1| 50S ribosomal protein L14 [Desulfobacter postgatei]				cellular organisms	Bacteria	Proteobacteria	Deltaproteobacteria	Desulfobacterales	Desulfobacteraceae	Desulfobacter
gi|668742070|gb|KFC23289.1|	gi|668742070|gb|KFC23289.1|	0	0	1	50S ribosomal protein L18	Epilithonimonas lactis	maltkvekrnrikrrvrgkisgsatlprlsvfksnkeiyaqlvddkegktlvsassrdkgvdakgtktevstavgkaiaekakaagienivfdrngfvyhgrvkaladgareaglkf	>gi|668742070|gb|KFC23289.1| 50S ribosomal protein L18 [Epilithonimonas lactis]				cellular organisms	Bacteria	Flavobacteriia	Flavobacteriales	Flavobacteriaceae	Epilithonimonas	Epilithonimonas
gi|492867575|ref|WP_006016016.1|	gi|492867575|ref|WP_006016016.1|	0	0	1	50S ribosomal protein L21	Helicobacter bizzozeronii	mvyavfknggkqykvqvgdvvlldkmnleskahveldqvlavckeggvvygaplvsgakveaevinegrgkkvvifkkrrrkdsktkrgfrrdftrvkitniva	>gi|492867575|ref|WP_006016016.1| 50S ribosomal protein L21 [Helicobacter bizzozeronii]				cellular organisms	Bacteria	Proteobacteria	Epsilonproteobacteria	Campylobacterales	Helicobacteraceae	Helicobacter
gi|494432890|ref|WP_007226169.1|	gi|494432890|ref|WP_007226169.1|	0	0	1	50S ribosomal protein L21	marine gamma proteobacterium HTCC2143	myaviesggkqhrviegetlklekievatgesiefdnvlmvgegegvkigapyvdgskvtaevidqgrhkkikimkfrrrkhsmkqaghrqwftevkitsikg	>gi|494432890|ref|WP_007226169.1| 50S ribosomal protein L21 [marine gamma proteobacterium HTCC2143]				cellular organisms	Bacteria	Proteobacteria	Gammaproteobacteria	Unclassified Gammaproteobacteria	OMG group	BD1-7 clade
gi|653076144|ref|WP_027326892.1|;gi|501874681|ref|WP_012662063.1|;gi|495614435|ref|WP_008339014.1|;gi|489033341|ref|WP_002943715.1|	gi|653076144|ref|WP_027326892.1|	0	0	1	50S ribosomal protein L25	Helicobacter pametensis	mlegqiresisksnakalkkdgylianiygkgqenihcafkrndfiravkakttlifpikvnereidvviqeyqkdpvtndllhvdlmmaqkgvvskykipvkthgsakglknkgvlmiskkrisvqaapenlpnfydldvteldvgdailvrdlpehdgvkiiekdsvavvgvikak	>gi|653076144|ref|WP_027326892.1| 50S ribosomal protein L25 [Helicobacter pametensis];>gi|501874681|ref|WP_012662063.1| 50S ribosomal protein L25 [Campylobacter lari];>gi|495614435|ref|WP_008339014.1| 50S ribosomal protein L25 [Sulfurimonas gotlandica];>gi				cellular organisms	Bacteria	Proteobacteria	Epsilonproteobacteria	Campylobacterales	Helicobacteraceae	Helicobacter
gi|499691188|ref|WP_011371922.1|	gi|499691188|ref|WP_011371922.1|	0	0	1	50S ribosomal protein L3	Sulfurimonas denitrificans	meyivekigmsrtitvpskpvtllrvldakvcevnensaivayksgkkmnkaiegqqkkysissefnrfvtlevanseagdidltplaeakvikatfttkgrgftgamkrwnfsggpaehghrfgrrtgsignaewpgrvmkgkkmpgqygntqnsvkneiisfdaenkiiavvgsvsgangslgrvkvak	>gi|499691188|ref|WP_011371922.1| 50S ribosomal protein L3 [Sulfurimonas denitrificans]				cellular organisms	Bacteria	Proteobacteria	Epsilonproteobacteria	Campylobacterales	Helicobacteraceae	Sulfurimonas
gi|446501985|ref|WP_000579839.1|;gi|492807309|ref|WP_005970279.1|;gi|387887629|ref|YP_006317927.1|	gi|446501985|ref|WP_000579839.1|	1	2	0	50S ribosomal protein L3	Salmonella enterica	miglvgkkvgmtriftedgvsipvtvieveanrvtqvkdlandgyravqvttgakkanrvtkpeaghfakagveagrglwefrlaegeeytvgqsisvelfadvkkvdvtgtskgkgfagtvkrwnfrtqdathgnslshrvpgsigqnqtpgkvfkgkkmagqmgnervtvqsldvvrvdaernlllvkggvpgatgcevvfrvqpraqktraevtgsgkkpwrqkgtgrarsgsikspiwrsggvtfaarpqdhsqkvnkkmyrgalksilselvrqdrlivvekfsveapktkllaqklkdmaledvliitgeldenlflaarnlhkvdvrdatgidpvsliafdkvvmtadavkqveemla	>gi|446501985|ref|WP_000579839.1| 50S ribosomal protein L3 [Salmonella enterica];>gi|492807309|ref|WP_005970279.1| 50S ribosomal protein L3 [Pectobacterium wasabiae];>gi|387887629|ref|YP_006317927.1| 50S ribosomal protein L3 [Shimwellia blattae DSM 4481 =				cellular organisms	Bacteria	Proteobacteria	Gammaproteobacteria	Enterobacteriales	Enterobacteriaceae	Salmonella
gi|550911584|ref|WP_022664605.1|	gi|550911584|ref|WP_022664605.1|	1	0	0	50S ribosomal protein L4	Desulfospira joergensenii	maavdvlnsagekvseaqlpeeifsipvktsvlhevvrsqlvskrggtaasktrgmvtgstkklfrqkgtgnaragsvksplrkgggvifgpsprsfaykvpkkvrrlalkmalsskfedknlfviddlkleeiktkvlaqilttldlndllivsdaedmnlalssrnipdvkviktaglnvydilkfknlllvestiksiegrls	>gi|550911584|ref|WP_022664605.1| 50S ribosomal protein L4 [Desulfospira joergensenii]				cellular organisms	Bacteria	Proteobacteria	Deltaproteobacteria	Desulfobacterales	Desulfobacteraceae	Desulfospira
gi|603441542|gb|AHS60429.1|;gi|520899751|ref|WP_020322781.1|	gi|603441542|gb|AHS60429.1|	1	2	0	50S ribosomal protein L4	Salmonella enterica subsp. enterica serovar Enteritidis str. SA20085285	melvlkdaqsaltvsettfgrdfnealvhqvvvayaagarqgtraqktraevtgsgkkpwrqkgtgrarsgsikspiwrsggvtfaarpqdhsqkvnkkmyrgalksilselvrqdrlivvekfsveapktkllaqklkdmaledvliitgeldenlflaarnlhkvdvrdatgidpvsliafdkvv	>gi|603441542|gb|AHS60429.1| 50S ribosomal protein L4, partial [Salmonella enterica subsp. enterica serovar Enteritidis str. SA20085285];>gi|520899751|ref|WP_020322781.1| 50S ribosomal protein L4 [Erwinia tracheiphila]				cellular organisms	Bacteria	Proteobacteria	Gammaproteobacteria	Enterobacteriales	Enterobacteriaceae	Salmonella
gi|495614557|ref|WP_008339136.1|	gi|495614557|ref|WP_008339136.1|	0	0	2	50S ribosomal protein L5	Sulfurimonas gotlandica	marlkekylglkselqadlsianpmqtpkvdkiiisvgagfamkdnkliqniedtitkiagqkattviakksvagfkvregmpvgirvtlrgenmynfldrlisialprvkdfrgvprngfdgrgnynfglqeqlifpeinydsimqihgmnitvvttadsdkagfallekigmpfskgsn	>gi|495614557|ref|WP_008339136.1| 50S ribosomal protein L5 [Sulfurimonas gotlandica]				cellular organisms	Bacteria	Proteobacteria	Epsilonproteobacteria	Campylobacterales	Helicobacteraceae	Sulfurimonas
gi|603665071|gb|AHR85394.1|	gi|603665071|gb|AHR85394.1|	0	2	0	50S ribosomal protein L6	Salmonella enterica subsp. enterica serovar Enteritidis str. EC20120213	msrvakapvvvpagvdvkingqvitikgkngeltrtlndavevkhadnaltfgprdgyadgwaqagtarallnsmvigvtegxtkklqlvgvgyraavkgnvvnlslgfshpvdhqlpagitaecptqteivlkgadkqvigqvaadlrayrrpepykgkgvryadevvrtkeakkk	>gi|603665071|gb|AHR85394.1| 50S ribosomal protein L6 [Salmonella enterica subsp. enterica serovar Enteritidis str. EC20120213]				cellular organisms	Bacteria	Proteobacteria	Gammaproteobacteria	Enterobacteriales	Enterobacteriaceae	Salmonella
gi|447118805|ref|WP_001196061.1|	gi|447118805|ref|WP_001196061.1|	0	3	0	50S ribosomal protein L9	Escherichia coli	mqvilldkvanlgslgdqvnvkagyarnflvpqgkavpatkknieffearraeleaklaevlaaanaraekinaletvtiaskagdegklfgsigtrdiadavtaagvevaksevrlpngvlrttgehe	>gi|447118805|ref|WP_001196061.1| 50S ribosomal protein L9, partial [Escherichia coli]				cellular organisms	Bacteria	Proteobacteria	Gammaproteobacteria	Enterobacteriales	Enterobacteriaceae	Escherichia
gi|487596459|ref|WP_001729184.1|	gi|487596459|ref|WP_001729184.1|	1	1	0	50S ribosomal subunit protein L7/L12	Salmonella enterica	kavrgatglglkeakdlvesapaalkegvskddaealkksleeagaevevk	>gi|487596459|ref|WP_001729184.1| 50S ribosomal subunit protein L7/L12, partial [Salmonella enterica]				cellular organisms	Bacteria	Proteobacteria	Gammaproteobacteria	Enterobacteriales	Enterobacteriaceae	Salmonella
gi|116667432|pdb|2GYA|2	gi|116667432|pdb|2GYA|2	0	3	0	50s Subunit Of A Pre-Translocational Ribosome	Escherichia coli	krmrvirekvdatkqydineaiallkelatakfvesvdvavnlgidarksdqnvrgatvlphgtgrsvrvavftqganaeaakaagaelvgmedladqikkgemnfdvviaspdamrvvgqlgqvlgprglmpnpkvgtvtpnvaeavknakagqvryrndkngiihttigkvdfdadklkenleallvalkkakptqakgvyikkvsisttmgagvavdqa	>gi|116667432|pdb|2GYA|2 Chain 2, Structure Of The 50s Subunit Of A Pre-Translocational E. Coli Ribosome Obtained By Fitting Atomic Models For Rna And Protein Components Into Cryo-Em Map Emd-1056				cellular organisms	Bacteria	Proteobacteria	Gammaproteobacteria	Enterobacteriales	Enterobacteriaceae	Escherichia
gene_PRIOLO_638	gene_PRIOLO_638	0	0	2	ABC branched chain amino acid family transporter, periplasmic ligand binding protein	Azospirillum brasilense Sp245	MAKRETKTKFAMAVLIVAAVSMLFCGCIGQEPEETPEETVKEPIKIGFSHPFTGPASELGATVKRGIDLAIEEINESGGVLGRPLKIFLADDRCDPTEAPKAIQKLITVDQVDFILGPQCSSAVLAILPIVNEEQIPMIIYAATSPTITKQIGAGGFEWIFRVNPMDAAMGPPFADYAMTELGVESISILALNNDWGRGNVDVWEGLSEELGFEIKSIDYFQYGDTEFTPILTKIKDLDADGIFLIADYQEGYNVMKQYHELGMDQLVLGRGGVATKHFFEIAGEELADGIYGINFYTIKLDSPEHDTFVERFKERSGYLPDIGGAWGYTATYVLKAAIEKAGTTDKAAVRDALEDVTLDNFLGHIEFDDHNQSWSPVWIQQLKDGDEILIAEVPTLPY…	>gene_PRIOLO_638	gi|356882671|emb|CCD03689.1| ABC branched chain amino acid family transporter, periplasmic ligand binding protein [Azospirillum brasilense Sp245] - P-value: 6e-55			cellular organisms	Bacteria	Proteobacteria	Alphaproteobacteria	Rhodospirillales	Rhodospirillaceae	Azospirillum
gene_PRIOLO_5406	gene_PRIOLO_5406	0	0	4	ABC transport system substrate-binding protein (sugar)	Caloramator australicus RC3	MNRNRNVPISLILAICILLTSVGCIGQEEEGPTVLSVSMSLTEEEWKVMREDIFPQFEEEHNCTIEAYEVAAGDLPRKLESMVKAGKIEIDVFGQDNMQLAILVDDGLVEDLSAYEEEIPDQVIDALIDAGRFEGKLYFMPYRPNVQITYYNEAKFNEYGLSPPMNWDELMSVAKTFKENEGVGRVLIKAAGGAPTTAQIYEWIVSAGGDPLEFNDQGCIATFRYLQDLWPYLSPDSKTAKWDTTNTFIAQESAYIGQNWPFGIPIVVQTYGKSEVKTYHGFSGPVKEAHVIGGEVLGIPKGAPHMDLALDFIWYMQSKEVQEILASKLAWPSIRSDATGRVEDWMKPYYQSILDAMEYGVFRANVPYWTEFDKLFNDAFEEIVINGEPVEETLNKYHN…	>gene_PRIOLO_5406	multiple sugar transport system substrate-binding protein	--	Environmental Information Processing; Membrane Transport; Transporters [BR:ko02000]	cellular organisms	Bacteria	Firmicutes	Clostridia	Clostridiales	Clostridiaceae	Caloramator
gi|402770907|ref|YP_006590444.1|	gi|402770907|ref|YP_006590444.1|	1	1	1	ABC transporter	Methylocystis sp. SC2	mrrqvievegvdltlgegaarvhvlktvslsvargetvallgpsgsgkstllmtlaglerpdagsvridgrdlgalsedalarfrgenigivfqsfqliptmtalenvaiplelagksdaiaraeaelaavglaeriahypaqlsggeqqrvalaralapdplilaadeptgnldsetgaavielifaqqrrrgatlvlvthdaalaarcsrrvllrsgrieageraps	>gi|402770907|ref|YP_006590444.1| ABC transporter [Methylocystis sp. SC2]^Agi|402770907				cellular organisms	Bacteria	Proteobacteria	Alphaproteobacteria	Rhizobiales	Methylocystaceae	Methylocystis
gi|493453061|ref|WP_006408338.1|;gi|325525013|gb|EGD02925.1|	gi|493453061|ref|WP_006408338.1|	0	4	0	ABC transporter	Burkholderia multivorans	mkyhkavlmvaalcafasgaqaqetgtlkkikdtgvialghressipfsyydqnqqvvgysrefqlkvvdavkkklnlpnlqvknipvtsqnriplvqngtvdiecgsttnnaerqqqaafsntifvigtrlmtkkdsgvkdfadlkgktvvttagttserllrkmnndkqmgmniisakdhgdsfntlesgravafmmddallagerakakqpgewvivgtpqseeaygcmmrkgdpefkkvvddaiaqveksgeaakiyakwfenpippknlnlnfplsdsmkklyanpndkald	>gi|493453061|ref|WP_006408338.1| ABC transporter [Burkholderia multivorans];>gi|325525013|gb|EGD02925.1| extracellular solute-binding protein [Burkholderia sp. TJI49]				cellular organisms	Bacteria	Proteobacteria	Betaproteobacteria	Burkholderiales	Burkholderiaceae	Burkholderia
gi|654268397|ref|WP_027783552.1|	gi|654268397|ref|WP_027783552.1|	0	4	1	ABC transporter	Burkholderia cepacia	mkyhkavlmvaalcafasgahaqetgtlkkikdtgvialghressipfsyydqnqqvvgysrdfqlkvvdavkkklnlpnlqvknipvtsqnriplvqngtvdiecgsttnnverqqqaafsdtifvigtrlmtkkdsgvkdfadlkgktvvttagttserllrkmnndkqlgmsiisakdhgdsfntlesgravafmmddallagerakakqpgewvivgtpqseeaygcmmrkgdtdfkkvvddaisqveksgeaakiyakwfenpippkglnlnfplsesmkklyanpndkald	>gi|654268397|ref|WP_027783552.1| ABC transporter [Burkholderia cepacia]				cellular organisms	Bacteria	Proteobacteria	Betaproteobacteria	Burkholderiales	Burkholderiaceae	Burkholderia
[truncated: 639 more rows]

## Sheet: Panel C
Majority protein IDs	Major protein ID	Peptides Haven	Peptides Messina	Peptides Priolo	Annotation	Taxonomic binning	Amino acid sequence	Kingdom	Phylum	Class	Order	Family	Genus
[truncated: 91 more rows]
