# Supplementary material for: Metaproteomics and metabolomics analyses of chronically petroleum‐polluted sites reveal the importance of general anaerobic processes uncoupled with degradation
Source: Proteomics. 2015 Aug 27;15(20):3508–20. doi: 10.1002/pmic.201400614 (PMC4973819; doi:10.1002/pmic.201400614)
Supplement: Supplementary file 3 — Supporting Information Table 2 Metabolite mass featuresputatively identified and semi‐quantified by metabolomic approaches by LC‐MS (‐) and LC‐MS (+) in the sediment samples. For differential quantitative metabolomics, we compared the metabolomes of sediment samples by evaluating the peak area from the chromatographic peaks. A list of the masses identified by LC‐MS using positive and negative polarities following alignment are presented for samples HAV, MES and PRI. Because the samples interact during the separation technique and MS, quality controls (QCs) must be employed during LC‐MS to ensure analytical reproducibility. QC samples are required throughout the analytical runs at periodic intervals to monitor variations in signal across time and at the beginning of the sequence to stabilise the system [1]. QC samples were prepared for LC‐MS by pooling and mixing equal volumes of each sample. After gently vortexing, the mix was also filtered and subsequently transferred to an analytical vial and analysed. In all cases, the technique (LC‐MS positive (+) or negative (–) ionisation mode), mass (in Da) and retention time (RT) (in minutes) (as Da@min), and the abundance level per sample are shown. Panel abbreviations and content are as follows: LC(‐) total and LC(+) total are lists of significantly different masses obtained after alignment in the LC‐MS using the negative (‐) and positive (+) polarities, respectively. [file PMIC-15-3508-s003.xlsx]

## Sheet: LC (-) total
Compound	HAV 1	HAV 2	HAV 3	MES 1	MES 2	MES 3	PRI 1	PRI 2	PRI 3
147.902@0.20876658	1	3849	12545	12923	37722	24220	33873	1	1
353.8543@0.18376051	1	16740	1	1	18173	16045	19377	24286	1
165.9319@0.17267442	165636	138744	222035	104931	122439	198578	1	1	1
226.9013@0.1108518	1	1	404781	378721	426524	418648	388305	385191	384253
315.7383@0.123291664	1	1	1	16471	22269	12626	1	1	1
253.9095@0.19900921	1	140938	204831	1	8865	4150	122046	128931	131561
149.9572@0.21891642	433015	424320	388329	105282	89129	84682	240238	264347	37730
175.9633@0.20374657	283471	283413	279903	1	87457	87320	152891	171293	1
317.8814@0.2025886	66722	65956	22161	25022	26276	15952	41320	42054	41085
401.8417@0.20416763	120896	54657	41816	1	26287	26139	60839	54733	63651
159.9859@0.20567694	1080818	1103752	1055018	246201	236927	233515	934286	949594	837939
227.9735@0.20674723	350228	339347	352904	34078	25675	29898	223165	214175	214684
243.9477@0.20879963	175847	152342	182879	71164	64153	70138	179590	168553	202129
327.9089@0.21038505	1	190294	165530	1	84999	64760	180186	193144	1
411.8706@0.21122493	1	1	213037	119508	117363	117743	246147	1	268844
131.9902@0.20614378	77858	1	81149	14460	20579	22407	60224	58755	60912
439.8114@0.21851055	76006	71644	210348	132752	97718	73008	93648	1	84372
355.8483@0.21905872	109275	107607	198093	168437	105941	104724	114767	111003	117650
271.887@0.2192744	1	93917	96221	69132	72106	69485	1	97410	106155
607.7322@0.21826221	1	1	1	1	1	83604	68796	82561	88204
523.7727@0.2184105	1	1	74391	1	105522	90570	108047	95440	93699
265.9417@0.21382025	332699	320030	333397	53494	50560	51978	236181	219285	215899
287.8611@0.22232658	54676	50581	46186	183512	195592	188317	89657	78885	1
113.9929@0.21627422	746517	1	779089	322515	347131	325251	673069	644953	664942
281.9163@0.21559887	1	367874	360748	293608	1	276135	393237	385436	1
365.8776@0.2155611	397162	541592	398990	343310	344226	348476	440742	448082	426894
623.7098@0.21943913	1	1	1	1	154424	148160	48390	1	47693
371.8225@0.22105882	52125	61806	68678	415679	184499	453979	98132	152800	142212
455.7851@0.22063024	39657	38874	42979	159586	156411	384472	51651	57637	55866
129.9668@0.21720141	277880	290450	263057	805871	817063	834133	414690	411235	403705
297.8903@0.26490468	214856	202992	1	748982	774794	769345	337860	1	16211
465.8133@0.21574457	133246	1	120888	506111	1	507783	211620	1	283250
213.9283@0.21630536	50604	1	60964	173100	156198	156481	78400	71930	86953
445.756@0.2270115	1	1	1	97608	49530	67921	28201	19241	1
361.7927@0.22855057	1	1	1	142433	150420	105665	1	59034	51163
971.1512@0.25326106	1	1	1	120001	102921	58215	160291	1	1
745.3459@0.25728488	101228	1	49511	1	78928	60962	22122	1	1
97.9306@0.25529918	81098	85019	79427	34355	1	25413	60373	43077	41000
981.1419@0.26164767	3733	1	6966	56440	45547	51177	1	1	1
827.2528@0.25139734	1	1	1	54721	70282	51381	1	19911	1
799.3882@0.26526427	1	1	1	1	1	14508	1	1	16130
783.3176@0.30266324	1	1	1	98883	110839	91199	1	107379	37650
747.3738@0.25117716	1	47978	47072	11967	11930	13293	33962	1	1
230.1103@0.2624607	1	1	1	1	1	6257	1	1	60487
129.8981@0.2514893	1548175	1709474	1731314	306160	344103	237876	1183131	1188430	73618
228.0958@0.2612147	1	1	1	1	1	11251	13826	15440	1
315.2028@0.2585495	13363	1	16953	1	11673	11158	15191	1	1
139.9267@0.27425537	1	134312	1043705	131511	117506	144888	587985	132319	31529
174.0876@0.26217124	33337	36298	34120	52299	35211	46597	43559	39546	39657
361.2419@0.25866327	97560	58758	94132	110228	109462	107628	113516	113085	102458
302.1689@0.27558765	9425	11454	1	18653	1	16125	17368	1	14305
216.0963@0.26147625	1	1	1	15567	12404	13209	1	16791	1
340.157@0.27951187	1	8524	1	1	21810	16418	1	1	1
226.0572@0.26228082	11279	1	1	31237	22491	22639	24172	1	19283
126.0667@0.2642979	1	1	1	1	1	6579	1	1	1
344.216@0.26741415	1	1	4972	14675	15332	17735	21263	1	12504
212.1036@0.26311436	1	1	1	1	1	9768	1	1	10309
317.2148@0.26356432	15837	1	21223	27529	28914	20831	19683	26103	23662
256.1273@0.26928127	9264	1	6052	17555	25631	18896	1	22332	1
326.1883@0.26672846	63133	58995	61239	62764	71688	71343	77444	71654	63538
312.1709@0.2685698	27306	1	28816	39781	40261	36441	32969	42524	32468
438.1937@0.26462772	7358	1	7610	16010	21655	17667	25082	1	21897
299.9919@0.26392344	1	1	1	14718	16769	15891	1	1	1
340.2021@0.2693734	18007	1	1	1	21690	26524	1	24637	25357
338.1447@0.2622916	13170	1	9469	17892	18152	27138	19871	27187	24994
172.0701@0.2686304	9992	10262	1	1	16681	11124	25202	15279	23124
242.1154@0.26574764	12485	1	12143	1	18590	18294	16158	22190	28023
364.1597@0.26954868	1	1	1	16822	16033	16627	18460	19368	22961
258.1432@0.2693734	1	1	1	21713	1	19735	14073	13619	14444
188.1039@0.2723479	78045	82379	85947	103091	99342	99123	102378	110934	110410
420.1826@0.3120975	1	1	1	23930	21630	24742	27559	29372	19631
270.146@0.29151583	1	8530	1	21896	9729	9593	1	14978	1
286.1738@0.29940197	1	1	1	26063	23627	22832	1	22757	1
284.1549@0.27376547	1	1	1	8527	1	7001	1	1	7087
173.8468@0.29507092	1165350	1118847	1166790	1068594	1104935	1117225	1251464	1250104	1091017
172.0174@0.7535745	1	1	1	1	1	90665	1	1	105498
214.9677@1.798245	1	127257	1	196356	1	145060	10925	416853	6198
174.0868@2.209191	127487	126875	1	123925	1	114462	126520	129267	103925
286.1747@2.6062698	1	1	1	14477	1	8582	19520	1	8629
333.2105@2.3301878	18332	1	26179	1	19597	19189	8264	5909	27722
262.1377@2.5581954	19961	22054	27638	25258	1	17324	19788	20568	20655
331.1938@2.5096657	1	1	6011	5547	5577	8662	9967	9750	1
188.1021@2.6241343	241061	248158	233411	267763	229540	240338	240491	219366	247112
315.2004@2.7310426	26796	21168	12644	22114	23753	22867	15777	19610	23039
361.2413@2.7862697	48280	54654	46973	53868	47228	57142	56307	59526	46160
402.08@2.9664478	4338	1	12201	8098	1	12993	14280	14314	8030
361.2418@2.909443	356763	117834	356869	272927	1	248022	40832	335618	353127
216.1333@2.9434009	23847	1	10567	1	40819	31539	24536	25385	36017
172.1068@2.8023298	1	1	1	1	1	15552	16928	1	13927
317.2158@2.9427464	72103	8989	63302	9261	64541	55597	44865	50974	67423
376.1683@2.933722	25272	1	27339	27708	21728	33719	22138	1	23482
386.2246@3.0047357	1	1	1	1	1	7405	1	7038	1
361.2423@3.0305426	1	240661	1	85967	334454	112435	330124	1	14920
408.2153@2.900573	1	1	10656	15597	17910	58373	22345	41939	25638
416.2345@3.1079764	1	6185	4271	25048	10346	18726	1	1	4943
346.231@2.972117	1	1	1	1	2549	4795	1	1	1
361.2403@3.1986122	1	76425	40727	36121	23869	28175	27753	77639	47591
216.1331@3.1042314	1	1	1	1	22322	13933	14080	24121	16440
361.2421@3.4585955	1	1	23606	1	36982	27402	6407	21909	20661
317.2153@3.2614408	12662	9351	7808	17573	6708	6447	1	1	1
498.2769@3.639596	1	1	1	1	1	5385	12643	1	1
229.1648@3.256599	18469	20236	17899	17131	13868	21329	18413	15212	16079
490.2588@3.4796169	1	1	1	11994	6127	4632	12418	11675	1
216.1337@3.4312954	49387	52254	45452	48248	47049	48927	44443	51055	53694
506.2564@3.3941743	1	1	1	16198	1	11370	10653	8013	8661
288.1528@3.4737997	8564	20697	18553	26273	27781	17814	17813	19262	19730
504.2445@3.5836968	1	1	1	1	7506	2317	3790	12215	1
330.2361@3.5567968	99552	1	1	312399	201763	169305	120850	306014	318586
306.0553@3.5409362	1	1	1	26586	24760	20543	18245	15631	16183
243.1802@3.6041477	108071	90433	93061	101448	98779	104748	96496	95539	92796
212.1379@3.606347	21045	8790	25787	27619	24528	17734	1	26239	1
222.0858@3.6276405	90477	81229	106624	91936	97905	96555	91899	81145	97751
600.3369@3.8655686	1	1	1	1	1	5235	1	1	1
346.2308@3.585964	1	1	6232	1	7337	20924	1	7861	48886
230.1486@3.624296	24870	60313	23225	1	26402	22872	18651	1	61053
252.0962@3.737061	43770	43230	50270	44357	1	52213	47695	48242	56965
302.1682@3.8442402	15503	15327	1	23738	8922	14599	24273	15570	1
230.1491@3.7998729	51178	59446	68032	47403	58283	40438	58295	40560	7262
231.9907@3.811331	36520	1	41340	43082	1	39415	40728	35081	1
222.0858@3.8083866	82726	74886	83112	71501	93070	97114	86372	75443	87016
488.2487@3.5288103	1	1	1	9450	5945	7113	7006	14282	14197
237.1003@3.8168411	115222	119989	114479	101980	12037	130891	121625	116021	116455
286.0839@3.90117	11372	1	1	22586	26499	28633	26544	24200	28360
252.0963@3.9087455	32418	44590	47937	36228	42121	38459	42396	52001	48161
298.0509@4.0172954	14612	8322	7775	12225	1	11412	9085	1	1
302.1688@3.875398	1	17584	1	15605	1	12240	1	15619	15846
256.0743@3.946445	11521	1	21792	19576	18586	20983	23233	20611	21006
364.1969@3.8023071	1	1	1	14821	14993	6788	4293	1	18238
316.1837@3.9902976	73921	67769	68388	72042	73667	64032	70748	90141	64675
488.249@4.157857	1	1	1	14349	1	5092	1	1	1
237.1002@3.9865084	103761	101242	104255	106386	103207	74948	100424	61747	97384
244.1639@4.009195	52496	70375	73987	71662	67152	65318	70987	59467	66705
364.9269@4.002748	57224	53963	61318	75169	77241	67087	70378	68601	58158
400.9019@4.030015	7330	8908	19014	25367	1	24191	22607	16788	1
224.0328@4.0414524	20437	12723	1	11586	23959	31567	25896	18061	20830
366.2095@3.8943312	1	1	12345	9311	67088	24125	39163	51988	25113
490.2625@4.0409822	1	23814	12222	12750	28783	26534	37913	56954	1
330.2362@4.055398	17206	75763	81709	270128	261621	268819	146548	224274	238488
388.2875@4.164762	25427	23146	21439	21535	29173	22412	30560	30221	1
250.1167@4.063197	1	13121	14577	1	13573	12980	13951	10328	1
378.2592@4.1141586	42551	47347	1	49094	34105	46988	41507	41927	51106
364.9263@4.116407	40749	43306	51356	56470	56905	54162	55561	49206	49209
316.184@4.1159797	97515	89363	90965	67643	80570	91244	87933	70397	89692
354.2351@4.125003	40576	44875	45884	93386	93206	96175	109658	107110	101658
244.1641@4.144207	68944	72019	77844	49952	71671	73101	62788	71790	80336
554.3322@4.430531	1	1	1	8803	1	5811	1	1	7079
310.2103@4.2326617	1	10655	4356	17156	14811	14956	1	17100	19923
310.9413@4.221535	1	1	21781	29733	34909	26774	1	1	34733
394.1997@4.00544	1	1	1	11224	1	14374	13450	21458	29990
572.3141@4.3343644	1	1	1	5624	1	12201	5338	1	7302
378.2601@4.233993	57625	59919	65695	61204	57032	63419	68010	54833	59106
210.09@4.1478963	12598	223445	1	227929	18288	226208	1	253884	217177
286.12@4.254588	1	1	11213	23669	15509	21598	17574	19063	1
538.3417@4.7790804	1	1	1	1	1	8842	1	1	1
210.09@4.3892612	244030	220043	1	245396	176631	279157	1	1	247416
294.1794@4.3987513	32785	25787	30483	50435	1	48524	20731	55141	1
258.1794@4.417368	16017	39769	52281	46320	45219	20210	11662	1	1
538.3352@4.5823317	1	1	1	1	1	5103	9323	1	1
252.0994@4.490127	1	1	40872	50088	60342	11851	26572	44572	1
438.2908@4.421698	8732	6374	1	24075	44873	59348	20743	52847	40879
656.359@4.55864	1	1	1	1	1	9391	1	1	1
332.2503@4.442625	1	11212	15109	4495	1	22412	8414	1	31689
214.0265@4.433613	30742	1	40014	77070	106388	113638	74497	75406	107326
317.9984@4.4300103	1	1	1	1	25394	25969	1	21876	24105
244.0739@4.431247	1022795	994757	1050198	2899945	2821535	2881740	2715738	2623608	2815829
368.9363@4.4338837	1	1	1	17956	15730	17162	15877	1	1
474.2679@4.430905	1	26642	1	42710	1	55467	23356	40588	1
343.9971@4.432942	1	1	1	24824	36137	32693	26133	32001	26781
346.151@4.4663534	1	1	1	1	1	7779	1	16113	1
572.3017@4.430912	1	1	1	5871	7069	7375	1	1	1
195.0872@4.6431355	1	28178	27255	47897	42167	43113	40892	1	1
281.9859@4.706963	39044	91416	54927	29837	45867	34470	1	1	82281
672.352@4.536684	1	1	1	1	1	10552	1	11081	7488
364.2558@4.737383	1	1	1	1	7278	15503	1	1	10494
400.2326@4.7374096	1	1	1	1	1	21475	28516	1	28428
270.09@4.7299495	4217	1	28905	1	37472	24257	34295	36498	1
272.1952@4.793788	34021	36652	1	31998	42490	42025	47061	43331	42688
602.3244@4.814049	26849	19141	19535	1	1	29182	19822	24375	20682
450.1747@4.8389435	47571	46905	1	24068	23516	27120	1	1	1
559.1189@4.8409753	10860	11369	12899	6914	1	5085	1	1	1
549.0906@4.836629	14924	15061	16229	1	1	6117	1	1	1
406.2899@4.8426003	34647	33266	37194	33399	34598	32023	22835	36237	38380
416.3193@4.843253	16985	15669	1	14816	1	12846	12093	15245	17152
250.1544@4.855148	1	1	1	1	1	7365	1	1	1
376.1864@4.8431044	37000	32803	40229	17244	111099	92901	109527	113873	50381
314.241@5.078176	22499	9178	1	28822	15951	23972	18638	19354	1
312.2243@4.863793	12724	1	1	1	62523	15949	45137	42580	1
436.2951@4.9721837	1	1	1	13988	1	12968	1	14372	1
426.2684@4.9798555	1	1	1	25658	26124	23030	1	1	1
473.2976@4.9936647	13716	15594	13302	1	15523	11519	1	1	1
282.1454@4.780443	12707	8448	12805	5731	11143	9807	11712	13058	8637
495.2041@4.9996614	1	1	1	10348	1	8737	1	1	1
628.4814@5.193502	1	18961	1	11987	1	13544	10724	1	15373
430.3266@5.1166587	315186	300336	327705	311483	346017	332917	318594	305233	348717
440.3555@5.116705	236743	233249	213557	223973	235135	221020	221229	242186	238259
286.2098@5.133372	29561	36569	6863	30549	33217	36288	1	34191	30433
512.284@5.118083	18944	17346	16538	27221	17290	30244	1	23891	19467
316.2567@4.9032288	5198	23838	31387	33539	31758	34472	33727	30171	33299
332.9831@5.159015	34055	1	33398	1	41375	34129	35103	33393	1
586.3279@5.20067	7954	15330	10540	24175	12225	8697	12935	16196	22728
894.4622@5.163972	1	11883	1	14752	9168	15436	1	10441	13646
276.1689@5.224225	24389	22035	19292	22696	1	21332	26528	23314	20885
438.9449@5.230442	1	60518	52135	103093	89358	89658	66523	54376	70808
474.9201@5.2300034	29451	24112	28144	43516	41548	27673	22955	26893	32185
422.2981@5.2692456	14161	18715	19229	55283	48379	53475	53849	52466	49906
352.2338@5.274171	1	1	1	18620	15174	16916	15489	14448	14040
316.2568@5.256555	43405	46383	40128	101890	106007	102913	10836	96218	101370
278.1477@5.3505473	171018	170522	159606	178859	174293	186351	163949	154813	162390
331.9823@5.3012085	1	76082	82630	68162	1	80642	71330	66059	77816
276.0457@5.4946227	1	1	1	30425	30390	27424	21031	19745	1
506.3528@5.513085	1	1	1	36674	29911	42111	35292	22770	46327
397.0137@5.502632	1	1	1	34431	39500	41729	33628	30648	1
278.0335@5.5098977	58381	55218	47170	116060	117034	138318	182595	170440	205379
222.1585@5.5544167	31551	29686	31248	33315	28915	32797	34581	33566	27834
511.3563@5.4464197	9080	1	1	1	10697	3162	11933	14897	1
234.1588@5.5752926	106801	94467	100907	148669	143116	144399	125492	124066	134687
314.2416@5.758163	15613	1	8695	1	1	54760	66538	13602	12644
427.9689@5.6761875	1	40170	42298	44206	1	43873	35241	48463	39108
296.2313@5.5862017	1	1	16088	4595	50532	9240	39692	3374	41804
298.2464@5.7716794	1	22633	1	34891	57198	29304	1	63460	48484
380.2185@5.725299	1	6294	1	15176	20748	13468	11745	8465	19923
382.1153@5.7959332	8716	13348	15274	10523	12323	11846	12155	15656	14949
262.8543@6.2361755	22463	1	1	1	1	23241	7227	8079	1
304.1091@5.851821	17546	14777	27638	19114	21488	17926	18938	1	27697
298.2465@5.952181	1	1	1	53450	13883	57942	1	77997	66434
468.295@5.8996887	1	1	1	25295	13605	20443	26034	22164	16025
280.1297@5.885084	24828	1	11552	38283	29237	25347	1	22580	34613
272.2307@5.746135	66379	91100	23319	80827	89926	16106	8966	16954	10490
400.2761@5.9198027	16103	28480	1	18864	25530	22724	1	1	1
361.0139@6.002031	159493	125629	148159	161821	1	166676	167886	167883	168917
377.0315@6.0411344	93666	94694	94364	100267	94336	92691	84124	96514	95931
367.0035@6.0102234	526324	522211	510980	520751	525753	502186	516804	510450	532434
270.2157@6.159844	10486	11392	1	13578	13445	11365	1	15312	1
998.5293@6.0686817	34152	37632	39708	50362	1	38834	44225	44917	36389
1086.5814@6.06408	18290	17195	26079	30757	1	18616	22283	20511	22328
408.2603@6.0463123	32076	1	34672	31341	37720	23628	1	1	38293
1042.554@6.0734725	4962	33898	28776	30968	21980	34733	32226	35020	36707
954.5019@6.0701466	44598	44746	42504	41161	49697	44879	46036	46428	40311
910.4757@6.0715737	33899	38107	37035	37157	29594	31698	45962	47151	40505
328.2569@6.3900657	30508	12288	1	17498	1	9425	1	1	1
822.423@6.072302	20370	21940	17435	30850	1	28354	16258	23373	21173
512.962@6.078283	24432	14143	23592	66342	49218	62757	20668	1	21536
866.4532@6.077533	35452	31323	30622	35049	1	32712	4949	36557	33743
296.231@6.159181	16551	3607	1	29653	22882	24806	5029	28332	1
548.9392@6.0810723	16160	1	26984	66579	64995	47434	15416	15722	16111
251.1487@6.0968404	118631	115619	131023	124668	127059	144427	127066	117338	118264
445.9733@6.1610837	38161	34509	1	8756	36393	39891	1	30760	39197
381.9795@6.1089096	66934	68541	86110	62519	84798	89026	81614	70819	69008
352.1892@5.979697	1	1	11594	14936	15243	11901	1	28350	24797
298.12@6.1951756	1	45175	1	58949	1	23600	17677	63036	42341
479.2092@6.152121	1	1	1	13352	1	17978	1	7540	1
238.1208@6.217075	69737	62370	62647	66119	1	70739	56186	1	62291
490.3597@6.269294	1	7480	9802	29466	34542	31921	31153	33566	31361
627.503@6.285285	55990	60596	64302	62773	54128	67919	58712	57911	56837
637.5317@6.2846313	37463	40023	34010	32049	1	34206	32415	32205	32020
408.1483@6.2949286	1	12218	13119	33140	35467	34035	30489	25251	22498
709.4605@6.2957606	22270	1	24489	18669	14623	22209	22149	29715	1
463.0771@6.314786	1	19048	1	1	23007	23781	24455	19333	21634
446.2964@6.374077	13500	14746	10261	1	9129	10768	1	13150	14164
544.461@6.221146	21115	1	21735	1	1	23699	53540	16173	1
574.4133@6.45365	1	1	1	1	1	32340	24832	5280	13351
956.971@6.4798193	13621	14954	18154	14127	14022	14606	15599	15143	18442
966.9954@6.4920926	20258	17831	11413	23363	1	14953	1	17225	13376
610.3909@6.4689875	10643	1	1	1	23467	18734	22129	45290	27098
366.1668@6.528612	27577	1	29890	24273	24544	26003	29778	30017	22671
454.1422@6.587281	74430	84848	102088	234175	224550	235602	174587	198672	204352
460.0458@6.7199335	1	17266	9230	11882	9136	18809	1	8235	13031
440.2846@6.6917844	1	18919	14788	24695	17000	20979	21841	19925	1
542.3737@6.724807	1	1	1	14921	1	9505	11638	1	1
1058.5631@6.7023826	42043	36474	40176	50884	39649	45605	51440	41693	43527
450.3235@6.84828	11439	13955	7599	28111	25782	25128	20131	7921	21937
546.2147@6.8797584	1	1	9731	13564	12041	10782	6914	1	7622
1014.5376@6.7260866	40193	50710	45665	8787	46960	45757	43114	37147	44511
970.5114@6.7220793	35184	32970	35815	41224	37420	36326	33301	32901	40265
926.4857@6.7371945	27167	26034	7186	31104	20803	29784	24389	27228	23580
882.4614@6.7530236	15555	19225	15728	15418	18508	16099	1	18434	11506
387.0479@6.765792	15475	14922	1	1	1	14600	16348	19110	18408
558.3336@6.7829847	8368	64586	80652	65634	104072	69326	47517	1	80366
389.045@6.755413	582237	595601	556513	623706	606094	577482	583744	724686	645046
442.3208@6.8708553	1	5621	4157	11434	8011	10648	10143	1	1
480.2811@6.9326944	31224	1	9740	19568	21092	19728	11743	22378	1
272.2313@6.501972	68958	62760	49506	26347	10177	52828	23755	52777	62089
240.064@6.805975	1	1	1	17454	26648	17597	1	1	1
431.9756@6.8022766	75444	70297	80231	74145	78260	89359	80500	1	77115
498.0936@6.8728566	1	1	1	29447	41312	22817	1	1	1
586.9811@6.812901	1	1	1	71625	62468	52531	1	7461	15501
495.9707@6.804178	52825	37930	49569	52001	56440	56209	56116	49707	49754
224.0323@6.806739	1	1	1	26761	28753	23035	1	1	1
300.2621@6.4482393	40522	10043	45806	20785	9862	27400	1	16712	33407
233.8297@7.1834764	1	23678	15424	1	1	7686	11734	8789	15297
286.1213@6.902464	1	1	10582	1	1	18749	14455	1	1
458.3188@6.878424	1	28529	9036	30708	28370	15845	25763	1	28467
444.3028@6.9259353	44606	36396	35364	58175	28445	36682	1	42620	41273
380.2186@7.0211143	1	1	1	1	1	24320	1	1	1
672.2735@7.0910435	1	65463	3934	1	1	4105	9478	11090	1
536.357@6.843341	1	1	1	1	22451	14866	25919	31545	35691
465.1646@6.9399247	1	16520	1	11769	1	9126	63564	23393	17802
475.1932@6.9333997	17532	55289	1	1	1	10098	1	1	25609
455.1362@6.9346776	43667	748169	1	863239	26643	36087	87034	1	63481
572.3493@6.9209642	45809	71515	33262	36904	32407	35392	69412	32543	40333
366.2484@6.919913	108761	102402	97096	68635	72069	73858	141282	125945	152176
834.707@6.9470205	9229	11387	1	11652	8181	7737	10399	10932	11350
475.1357@6.9936724	50255	257833	338747	53074	150379	23050	17960	1	105595
824.6786@6.945202	33023	39030	33870	38415	37270	32563	35687	41595	44718
344.8885@6.9606385	66583	1	12209	1	33563	42342	63537	22834	25031
468.236@6.956266	33841	37905	37307	32844	30985	36908	46132	51711	36673
472.9412@6.943227	7431	6833	1	30679	36083	36796	1	1	1
522.2204@6.9688864	74204	88083	9326	76659	68911	72899	65315	72932	70531
482.9754@6.956705	6203	1	1	14759	13478	16597	1	1	1
415.0624@6.9749074	54826	50298	67763	48389	37729	45032	25997	44788	78470
393.0415@7.1688595	1	5508	1	12842	1	12685	18641	23964	7943
586.3688@7.1350603	47771	194481	52962	49678	153776	51793	177020	52468	202908
403.063@7.017894	76323	84430	85165	1	239130	39925	1	76525	261084
572.3527@7.057434	63804	1	1	51428	58158	39702	66907	54455	68920
430.1984@7.017896	103848	1	113086	124519	119404	105146	106794	108090	123204
475.194@7.0098042	40377	1	45331	1	48948	56832	46378	44315	50702
599.9238@7.193476	12664	10670	19180	1	3655	18494	1	1	1
465.1674@6.987793	1	64008	1	71896	11650	67644	1	64864	1
382.1101@7.011384	254272	250209	258881	290698	294840	279825	277060	257802	273702
453.1404@7.0166683	394055	32328	407446	39625	453793	431919	402333	412577	419505
457.1356@7.0170255	286685	1	338920	1	380979	368738	367820	332143	356214
489.1209@7.0164566	719067	646035	739087	817392	814907	68651	59353	781412	785208
366.2514@7.0070105	223905	230069	242026	235191	243580	234229	265122	263023	254436
376.2774@6.9760976	9441	36802	12688	37393	30864	34774	31251	43667	1
699.9195@7.1002636	43821	59030	58072	65607	74151	60670	48912	56634	1
389.0473@7.148967	7750	1	75760	1	64166	7025	1	78855	31580
501.164@7.201941	9487	13249	53902	23145	17868	57966	5264	37177	37831
389.0516@7.5529137	1	1	1	1	47717	58294	11280	1	44683
444.3039@7.2020946	1	51769	1	33368	9009	49884	17106	1	52119
403.06@7.2017655	6399	245204	214595	1	82786	244908	262388	14417	18643
558.3371@7.032375	91101	1	1	24778	6476	25787	25479	1	30973
286.2484@7.118814	5556	6668	11543	1	1	10016	1	13854	1
389.0485@7.464742	29313	1	1	24016	6039	7839	40331	20871	9061
626.3914@7.13036	1	1	9971	13904	17720	22680	19338	18710	12116
508.3134@7.31861	1	36219	1	1	30232	15200	10195	32064	29737
558.4237@7.130622	1	1	1	23427	16405	21192	25941	23213	23483
586.3646@7.079125	57705	52873	175944	43191	58232	44612	53172	1	50194
494.2966@7.1519156	105074	96400	25972	104574	99272	122938	95581	25178	132252
458.3191@7.1882854	258397	301877	203900	186845	251413	153546	247590	241982	202528
572.3511@7.162628	63863	59920	57863	56467	74047	45713	1	7420	52834
762.5162@7.4588647	1	1	1	8749	10212	12717	1	1	15755
272.2312@6.9502077	12607	1	1	56675	16295	12681	1	28989	25373
384.3196@7.2288957	39692	4105	42297	39317	6906	31582	30521	31199	35315
686.2914@7.1978555	26568	9391	31910	27273	5031	33491	6595	13914	30248
586.3658@7.2204003	170443	56020	56923	166250	55337	176855	55090	196615	8449
495.1321@7.27386	1	1	1	1	1	41862	1	66810	1
671.1969@7.184658	5811	7115	1	7960	6560	3945	10370	1	10422
711.5317@7.317033	27296	28269	26718	21686	36885	34870	24061	26226	28172
468.3166@7.3276854	31352	23167	29857	31591	1	35773	35607	1	1
478.3444@7.317376	1	9483	1	12508	9019	9811	10183	17609	11611
400.9527@7.194133	25680	26209	16682	30181	1	8048	6808	8491	14230
408.2693@7.213346	230134	16499	6914	231138	192447	216416	20253	192876	233975
444.2483@7.284774	212512	284994	292522	263049	275800	357310	281446	276915	300359
344.8886@7.27634	44081	1	40627	167507	62157	22720	1	33253	47761
391.0448@7.079675	22683	1	25571	1	31527	14685	16302	1	15255
550.3706@7.403216	1	1	1	1	18147	13971	16692	1	11294
354.2039@7.096684	1	1	1	1	1	21929	1	1	1
498.1032@7.258933	1	1	1	43164	12959	23219	1	1	1
367.9465@7.3432302	20093	40090	165890	169350	172339	203360	197656	1	191098
462.1259@7.401014	1	1	1	57886	37657	35170	1	1	1
427.1124@7.4201283	126765	131430	106735	131440	132224	87717	149558	77620	157408
375.1396@7.4216156	540733	550642	485324	509823	533531	527000	575218	413823	575897
486.3545@7.4074974	94896	104898	114499	107530	98902	110395	24504	115119	112395
522.3324@7.449052	74701	63162	44976	61492	1	57180	54092	27846	52851
356.1662@7.418988	317103	341540	318857	330594	318472	309219	335522	359691	321938
430.3324@7.174988	33148	30513	34105	37682	37406	27983	55867	40157	30379
373.1436@7.428791	24789	27825	24266	19270	26919	25557	9910	30340	26442
256.2401@7.4182224	117406	106378	96236	103609	101087	141855	84606	89827	100343
417.0815@7.386615	5342474	5372433	4269782	5117060	5155412	5053746	5346386	4747422	40288
378.1371@7.417633	1	24579	31702	30066	33794	28696	30885	1	1
415.0861@7.423137	138415	131257	144770	149380	128503	127251	97970	141455	140713
440.3594@7.471594	46048	21909	25516	33435	24224	27359	23333	11268	10350
711.4032@7.426782	1	1	32762	30609	39583	30116	39432	22194	27343
298.0542@7.3320494	1	1	1	17585	13451	16061	6448	1	1
314.0856@7.426309	10117	1	10295	36239	39220	35242	1	1	16141
224.0356@7.425329	37326	22017	34189	174752	183830	170749	44857	33571	38520
572.1205@7.425791	1	1	29078	139114	146902	105474	36611	22735	1
394.1253@7.4312515	20375	23448	1	20530	1	23200	21077	1	24326
240.0673@7.425848	36257	1	31836	114807	96184	103177	30400	58988	32212
582.1505@7.48636	1	1	1	5384	14885	12280	1	1	5008
699.9208@7.5363197	97852	80103	1	109514	100230	112164	51478	111419	133050
481.317@7.437018	1	26962	1	25757	23144	23340	1	1	23892
661.0096@7.4321656	14958	1	16138	1	1	70259	20838	11225	12612
434.3385@7.3161407	56828	57023	70319	58570	12278	78501	74414	28753	79468
342.2749@7.4143376	1	1	1	7837	1	9959	24615	19741	12329
599.9261@7.653686	20342	5309	21487	1	19033	8712	17505	1	11774
300.2648@7.097388	15233	26215	26615	1	23793	47994	19629	9626	7839
602.3334@7.4485617	8600	17611	16151	13051	1	20792	1	18538	14679
744.4699@7.4333553	30474	28976	1	13945	32016	24490	24735	1	28892
714.3327@7.4653473	25370	1	21533	31177	30312	25249	1	1	1
402.9518@7.5163293	13524	18820	10031	1	1	10965	18746	9644	1
470.1415@7.467832	40309	46765	46039	98240	89778	86187	100821	120846	117288
504.2137@7.48663	27798	1	14420	27208	18224	22524	17206	40235	1
367.0075@7.206521	7206	13552	1	22376	6414	8707	4930	31778	15889
400.9524@7.543718	11948	1	10013	18944	10903	19614	12690	40112	24262
398.3371@7.5566564	29624	20206	1	8895	10048	22844	29075	1	36806
443.0952@7.5359426	91372	106222	153289	243288	174828	136301	273626	278981	268315
403.0679@7.6946263	9984	16462	34223	1	1	8214	10198	16478	1
458.2341@7.603049	14722	134482	123617	1	135899	15683	27133	1	1
404.2733@7.565297	42685	10697	7503	59883	55062	63669	34373	70748	72177
394.2845@7.6154714	495454	499699	244843	590456	570984	168966	354127	548697	578293
300.2668@7.459693	32308	15508	55103	1	24149	27677	64963	49152	22132
399.2396@7.553109	68557	1	42400	71308	1	49225	62104	1	59355
330.2939@7.8975987	1	4300	5324	12619	22641	6291	14208	1	23064
496.1319@7.5956936	15801	18039	14731	33239	20767	22612	18724	1	29048
536.3484@7.6021767	72592	70831	16543	75920	51065	64063	74527	86766	79491
500.3735@7.524588	115505	112049	106149	83499	87302	95862	108620	122223	94883
344.8944@7.7889266	32272	44261	22353	27312	41438	35281	40454	17177	83668
739.5619@7.594803	50162	1	33078	39129	36208	27853	39774	46877	39275
338.2094@7.513141	1	1	1	39156	34526	12802	25759	1	15418
759.6229@7.5944014	11772	11054	10491	13740	12117	13257	14622	17063	13759
475.1403@7.420687	125630	58438	1	307873	213314	46072	135069	205595	138864
628.4202@7.6063027	113639	106377	16611	96872	95693	91569	87450	94996	93203
725.9178@7.4785533	10959	7992	8604	4840	7009	9245	8763	1	5834
389.1545@7.6967444	19380	40322	17500	1	36836	12814	42936	40161	1
493.1982@7.663703	19619	1	31785	30248	27952	30608	16564	23589	18504
606.3532@7.6461487	31750	1	1	46794	32641	31219	26386	17451	29468
517.1551@7.662438	513282	502459	1	607570	575540	605456	1	582910	588907
483.1729@7.599222	72082	42971	545357	1	39843	604603	88344	106529	1
521.148@7.678309	748134	29380	1	1	875348	891989	1	830532	850409
499.2375@7.6671762	13266	1	1	14897	14704	15080	1	1	14821
404.3123@7.6334143	19403	49126	47698	57221	57278	49842	52691	29767	53428
410.1432@7.6676126	180460	148748	232786	213375	208422	163305	1	210714	197829
481.1773@7.6633263	22014	23503	1	280316	26372	19211	276055	30571	282844
533.9345@7.6720963	46026	54133	47438	124679	55059	47510	45061	49174	1
798.3457@7.9291153	14083	26173	9965	1	1	19195	31392	30806	1
367.9477@7.7160735	25306	35009	25426	38899	29407	27972	22273	17308	38539
503.2278@7.6636934	1	23400	1	29302	26276	29070	29327	1	1
419.9802@7.6845512	37423	34296	32949	37801	34462	39022	40184	38654	35689
338.2093@7.8502736	1	23026	1	29086	20345	21139	20169	1	1
898.383@7.881592	18850	1	1	1	1	5965	6498	7529	1
642.4372@7.7608666	92634	86866	99789	97811	91271	65667	19773	88386	29845
486.3528@7.7098317	89398	66557	37863	56893	16156	42737	15227	7691	54744
417.081@7.7241654	46986	904731	751344	1	520223	655314	715133	898957	771208
391.0475@7.90249	8364	1	19861	28911	16308	21254	19835	13820	1
671.1938@7.6329293	8833	13397	1	5121	1	29032	6975	3848	5669
431.0985@7.732129	288354	315497	298646	314274	243413	330287	303517	325801	307908
604.4269@7.7970695	1	1	1	20619	1	16648	1	32253	21820
798.3506@8.040354	13201	20310	8222	1	7554	10688	18809	1	8890
370.3041@7.2151933	1	31304	38335	49164	55138	10550	38471	46487	41251
479.1337@7.5956316	1	1	1	24315	16692	32661	1	1	41185
614.4039@7.6187263	44007	32015	28986	1	29008	20190	166284	204515	29676
400.9508@7.920508	20603	30963	20713	15213	20553	10951	1	19032	7013
316.1883@7.820929	1	34483	1	1	1	20911	33687	44593	22457
412.3555@7.7928834	24766	32711	1	34150	29544	25824	7598	3675	20811
346.8905@7.3594666	13357	38939	40118	25560	19575	28936	29415	17286	17555
314.2452@7.5656204	10807	97838	1	55145	10172	10512	14302	80038	1
656.4488@7.888574	85410	92007	93697	94871	84428	99107	86126	79373	90844
503.1668@7.968028	1	1	60125	8864	17974	11199	39210	41266	18455
475.1411@7.592549	54893	197998	1	1	120535	596303	44739	1	79672
462.2919@7.919003	15396	1	14976	1	1	16266	1	12044	11558
777.6172@7.9411545	10734	1	1	7452	6060	5815	1	1	1
346.8931@7.8605294	44048	28392	14277	38517	35847	26355	37671	1	18658
519.1515@7.5873556	47042	21122	1242136	1	29646	5504	1451531	105983	71860
421.0761@7.7044473	47209	52726	1	75285	26821	46379	56031	80911	82549
363.8822@7.9009795	10182	1	49545	36019	14415	18863	11826	10735	20832
489.1421@8.009208	15753	661291	42595	528887	554201	14790	38811	1	44211
433.0959@7.9722347	1	52456	20852	8224	58087	14223	1	12162	57508
514.3832@7.9118166	20476	10043	16831	24869	11639	27231	23101	35053	22996
367.0064@7.9890575	29933	15700	15431	1	10024	21662	9139	16835	1
550.362@7.9608493	1	1	22454	23629	14604	18594	1	21517	3959
670.4656@8.069701	188085	200947	165485	185502	177185	188975	169143	181894	174670
495.131@7.9101567	29866	132675	1	1	1	51001	1	214239	85926
770.3927@8.058831	1	22070	29103	22965	1	36765	31672	24802	36625
440.361@8.062184	51575	47939	33587	30437	1	17311	1	33435	43444
150.0171@8.074489	19867	1	16143	82059	130783	66135	19117	13866	1
240.067@8.055628	1	1	16578	50396	53469	52673	1	1	1
166.0482@8.107957	1	1	1	117967	109635	79009	1	1	1
314.0857@8.112487	45700	13194	39095	175593	163531	159089	44578	28403	39266
298.0547@8.066525	1	1	18975	66100	71142	67614	1	18234	1
656.1684@8.114979	1	1	1	73959	68869	65703	13089	11180	14597
414.1428@8.021388	38525	20622	58871	26427	1	21150	1	28760	1
224.0357@8.033862	25940	1	26694	12156	92462	90921	29799	27280	25224
646.1392@8.1132	67140	22936	58687	417007	410277	291899	82056	46185	74415
374.0537@8.1191225	1	1	1	14805	11943	10281	1	1	1
430.3322@7.75766	38899	58842	57534	34597	71692	45490	78905	35065	35571
284.2708@8.1553	244444	243466	179285	230025	252590	173270	232782	239234	224586
572.116@8.126486	1	1	1	25002	28504	23939	1	1	1
384.1956@8.138588	592983	560236	537663	541876	559716	558459	490290	611763	1
406.1694@8.109378	88385	12879	67024	1	73385	76168	78522	67176	75035
413.1992@8.14308	157087	168487	149629	161758	153193	155342	159556	187759	172777
403.1705@8.141762	1036836	971102	926130	957540	964216	981062	749514	1153579	943937
443.1158@8.143611	2917160	171506	188029	168291	2639970	167075	2825239	2959891	2713851
370.3056@8.016868	42295	1	40890	86603	47507	43060	36302	6707	36111
455.144@8.143206	169868	177426	136769	175725	167456	138946	160286	162150	173740
699.9221@7.878725	35941	1	1	40452	48851	42062	31409	1	1
665.8931@8.20481	12482	1	1	22600	18384	14935	1	12421	1
424.3312@8.173236	127197	107968	103811	111159	100434	108571	97215	109521	109028
328.2938@7.786333	14266	1	1	1	12881	6034	9930	1	1
564.3774@8.225465	26678	5307	31338	35483	42148	40815	43857	1	41742
528.4004@8.241782	50727	45455	41401	7302	45749	36512	38339	48483	47481
375.1408@7.9058504	108029	1	42008	104301	43605	17333	1	43677	38380
684.4773@8.272455	13018	20272	9544	37627	10814	9285	23795	1	12910
526.2069@7.934046	1	1	12429	12704	15304	9618	1	1	1
417.9677@8.242936	1	31506	69140	68849	1	78016	22983	40465	72555
491.1348@8.24281	1	1	1588480	1	1	1525157	1	836502	1759011
500.3717@7.9334197	7396	6017	1	20166	1	4996	11909	7159	1
506.3351@8.414431	15694	72066	19246	1	14421	16126	17988	18915	1
342.2761@8.313423	43163	46357	60428	42594	42048	36752	45584	47880	44351
529.1743@8.814035	9211	1	1	1	1	6869	25087	13296	15344
402.9504@8.180174	8484	1	9880	12894	7223	6239	10326	6002	1
458.062@8.718953	8071	1	10062	18829	14230	14522	10745	16280	1
460.3301@8.384813	1	212282	152716	197589	148390	200152	94829	217417	191126
434.333@7.9731493	7470	1	27833	1	10452	9087	32152	12024	20045
496.3054@8.307426	158593	87809	10981	91573	147507	141154	1	107093	117365
402.9541@8.393024	13009	8730	1	14666	8340	8277	5131	6939	8121
351.129@8.450004	36801	1	79056	1	1	45064	82365	2828	60430
486.3557@8.112395	1	1	1	6076	35356	8131	80145	34520	1
545.164@8.450046	19347	1	8236	1	1	22378	1	4809	1
671.1969@8.279463	7049	1	1	1	1	7970	5636	7247	1
612.4137@8.482948	1	22025	1	52520	45668	36959	35172	45880	36504
389.0449@8.525499	8909	13417	12174	16832	12494	10824	17006	32768	16440
684.4738@8.493996	10537	15976	17813	13422	10772	32999	31786	45951	30609
386.3179@8.468546	97265	1	113439	79561	73828	81034	97148	16162	77820
678.4753@8.540315	1	1	1	48733	19938	22068	1	18342	17458
460.3289@8.659487	1	79442	20227	69063	36866	76398	1	67015	110976
485.981@8.776332	1	5705	7260	6438	19372	10391	1	20359	15412
503.9766@8.611768	7563	6356	1	4401	13564	9801	4288	1	1
355.8461@8.549142	1	1	17095	1	7967	30315	1	1	1
364.2228@8.496061	7951	8212	16085	1	1	7924	10699	8726	1
698.4879@8.73595	86115	82310	84571	89440	14065	77038	91154	81856	94759
1087.0454@8.670535	9591	1	8914	4839	5181	5525	1	1	6543
506.3336@8.740698	67524	16866	15681	74516	65624	62461	65032	71330	65122
654.4655@8.771439	4190	23000	28408	29220	19420	20157	30778	17939	21297
578.2616@8.730514	8573	1	10356	1	14239	9463	1	1	1
501.9603@8.71514	12895	6470	8890	1	10064	5913	1	1	6036
485.1711@8.924959	1	1	14530	23323	27759	15245	29429	1	1
670.4619@8.444361	34145	1	36165	1	26009	17357	19638	38005	10643
440.2856@8.859393	14437	15200	23585	1	19876	13449	27663	31671	17706
460.3332@8.668668	106636	84851	92264	88133	21239	75385	95153	66423	1
496.3052@8.724657	46691	15876	96442	45157	241362	256028	257413	320556	280171
235.8276@8.864618	72370	66431	1	57478	71386	44861	48870	1	1
402.9489@8.871797	9711	1	1	10992	7331	7394	7851	9758	15100
662.125@8.854444	1	1	1	14257	8133	6513	1	1	1
410.3128@8.881692	1	258161	231742	230904	222701	238557	223475	262073	235486
732.5355@8.901822	12118	1	1	21817	17893	18208	1	16135	1
314.0811@8.892059	1	1	1	52299	45370	44112	1	1	11401
240.0652@8.804267	1	1	1	61864	38711	43604	1	1	1
809.0362@8.896782	36371	18410	1	166852	1	95177	1	39793	28615
166.0463@8.891439	1	1	1	138026	119065	124686	1	1	1
224.0329@8.736609	1	1	15410	79277	70479	67872	1	1	16415
720.1482@8.902203	65541	10322	1	456110	342042	418754	90869	53114	80944
150.0151@8.853714	22836	1	1	104689	99194	92210	18209	18017	20506
298.0546@8.793537	1	1	1	16744	18449	17282	1	1	1
479.1395@8.8125105	24860	1	27205	1	31188	30176	27513	1	34008
460.3297@8.886535	59497	77402	63094	78621	55560	49440	56287	81394	106308
431.1971@8.967249	29418	37350	1	1	39188	37707	33641	43676	34659
850.3581@8.908978	13878	9333	1	13656	8922	3866	7249	10042	1
473.1379@9.035364	11052	148170	118559	117539	117129	99543	119483	240128	114523
730.1797@8.906328	1	1	11622	54978	57508	6221	12666	6853	9562
432.0395@8.864205	11400	1	11082	1	9504	7735	1	7408	7254
400.9498@8.70508	13228	11816	15640	1	1	17346	8847	17209	22231
814.5799@9.25642	1	1	1	6858	1	6765	1	1	22325
391.8721@9.305891	11114	13981	1	8894	12015	10974	5534	10991	7102
504.0994@9.192559	1	1	1	1	1	23587	1	4892	1
1242.8885@9.507455	7009	12380	11033	1	3673	6047	6690	1	1
565.1517@9.219173	1	7582	30857	1	16687	34164	8684	9227	18919
694.9992@9.314285	1658	1	1	13175	12714	11525	1	1	1
367.0069@9.131427	10739	1	1	6896	1	9300	7247	1	1
373.8566@9.169135	1	1	1	2754	5057	9346	1	1	12673
731.624@10.122758	1	15298	1	1	1	5141	1	7338	7091
460.3344@9.463553	15131	18939	26923	1	1	12562	1	14406	44525
549.4127@9.490529	2883	25479	1	24984	1	21889	11115	1	25426
414.1418@9.600489	1	1	32596	1	28972	14266	1	1	16342
433.0936@9.844897	1	1	7603	1	11996	6290	13814	8006	1
483.9856@8.916433	20649	1	18466	14129	9703	8864	1	6838	23315
1092.2373@9.600009	1	9401	5253	56537	122021	7731	22752	49289	1
515.1739@9.37125	1	1	9689	23767	1	10066	1	1	33054
496.3027@9.408093	15436	250920	21945	254396	23038	11750	17272	1	28794
807.206@9.680609	8442	1	6705	38377	38888	33073	1	6186	1
240.0673@9.651963	89284	1	90630	292710	623285	261616	1	241101	78786
917.0412@9.678437	1	1	1	78542	70019	75411	1	1	1
883.0612@9.679696	45339	1	40818	1	289525	298207	65445	42428	1
794.1698@9.680926	129758	37776	176949	957300	722644	677023	133898	139047	116559
921.0362@9.680029	1	1	1	308496	255987	298151	1	1	55555
797.1725@9.676935	53217	14412	1	1	243569	264352	55220	1	1
224.0343@9.651244	107416	32160	91102	72835	899054	458729	194497	36970	158737
166.0468@9.680142	1	1	1	179961	315663	172330	1	1	1
150.0153@9.631543	34569	9354	31942	162788	335950	157705	74325	61305	5743
888.06@9.677904	1	1	1	43284	39878	40068	1	1	1
804.1975@9.680542	27863	9338	27650	150391	140350	143063	33486	25811	33888
780.1185@9.69408	1	1	1	24122	21362	18125	1	1	1
298.0531@9.619572	1	1	1	19291	19422	16092	1	1	1
744.1467@9.551821	1	1	1	8029	6171	33929	1	1	5593
375.1374@9.873098	46425	1	1	68224	1	35780	1	50431	1
494.3043@9.728083	1	16441	21838	1	5821	16677	23805	11560	1
426.3694@9.783537	32455	42145	5245	26405	11507	30322	23302	36127	34563
410.3157@9.746761	21069	1	10748	27686	13551	12400	18693	22772	1
314.1714@9.810733	89857	429362	25108	1	55740	95336	1	1	1
782.5764@9.944439	11649	16865	1	17810	17637	12656	11705	4941	1
732.5313@9.656096	8392	31659	21627	1	1	20532	1	1	17221
247.9896@9.838182	10479	22705	1	1	1	14151	16117	1	10448
479.1363@9.529552	33110	1	1	1	49031	87317	24553	1	1
501.1749@9.8295145	134856	155908	90051	117742	98156	119713	71577	62231	119266
485.1732@9.539998	1	1	169556	32382	27929	198643	1	21258	168124
715.9039@9.926139	13577	15749	1	6201	10386	5191	7711	1	1
410.3133@9.9431715	21884	1	12232	34006	1	14239	18127	16593	21158
591.2526@9.86872	1	12686	1	11346	9086	13482	13720	13400	13093
477.142@9.696008	143325	536450	372011	387251	1	129580	1	551441	445715
235.828@9.590919	1	1	108964	115861	36620	59825	82904	1	115680
485.1718@9.760146	1	188257	37243	51728	26384	70129	13596	1	115067
624.3529@10.173233	64133	54970	18351	1	1	21197	31950	26656	1
744.1432@9.818899	1	1	1	11083	10575	8266	1	5302	1
698.5025@9.893332	1	8795	7000	11090	1	19410	1	13904	55048
732.5339@9.784711	14429	1	21984	1	17762	12041	1	2043	1
300.0268@9.985051	18029	1	9186	1	1	16069	1	1	1
563.9781@10.152308	18090	1	9981	1	1	8642	23165	1	1
778.2248@10.2667265	1	1	1	5056	21985	11123	27681	18262	14323
601.2298@10.109116	19516	7060	1	17595	18606	24506	18638	1	18325
485.9854@9.78024	1	1	4335	1	1	16565	1	1	1
513.9797@10.076113	21380	68401	6420	8139	61312	40787	25594	1	20972
730.1833@10.095119	1	1	1	15343	25225	15603	1	1	1
654.2889@10.185272	11535	21026	7820	21095	9839	9662	7136	4670	1
338.1274@10.017824	10988	20411	1	10792	1	7457	1	15781	8734
631.8963@10.115707	14259	10809	7652	22790	1	70071	11545	1	15409
468.0743@10.1654215	17064	1	1	14905	19181	15131	1	1	1
460.3292@10.303443	1	1	29650	25596	14426	17386	1	1	1
515.1693@10.109419	1	17419	34719	39353	48668	23118	9364	18696	36737
348.1381@10.235112	1	1	16104	1	1	6415	13408	11600	10580
720.1597@10.123229	1	1	1	159894	175351	210482	21663	20992	1
594.1309@10.12492	53986	1	1	380291	405378	364672	40371	55435	39189
597.1304@10.184727	5243	1	1	54470	47284	55070	3516	1	1
747.1743@10.116732	1	1	1	17835	18444	16986	1	1	1
1003.8055@10.52061	3356	1	1	16389	3761	5608	4890	9801	11307
577.9489@10.205965	39858	30202	27050	20314	11310	11289	1	9739	1
561.9796@10.187842	1	16870	133181	43857	29510	36054	1	1	24371
460.331@10.450903	20183	26502	1	29432	20173	22764	1	1	1
403.066@10.109871	29693	10379	6377	26190	7143	28052	20466	11157	8142
701.6059@10.453349	1	1	1	38699	8660	5919	8600	35985	14351
705.6017@10.41083	32549	1	1	5513	8239	9613	11703	11771	1
468.0745@10.167958	13166	13352	25188	1	13915	11429	23737	18021	1
637.9088@10.237114	1	11868	6238	8083	2781	5391	12490	3859	7233
830.6364@10.152355	1	1	1	1	12559	7851	1	8923	1
1587.8024@10.51397	5246	6862	4437	8237	4231	3853	1	1	6429
760.5554@10.369175	36706	8990	1	7165	10754	13999	18539	7719	22679
438.1243@10.091449	15730	19515	1	1	1	13217	19304	19545	15694
782.581@10.0084	13566	34859	12489	18984	6246	15382	1	1	1
515.9818@10.30458	19709	1	1	1	1	18930	20287	1	1
389.0504@10.131912	15216	31979	1	29210	1	25447	16567	32136	30877
767.9094@10.589678	10257	1	10981	4437	7088	3379	7581	4760	1
593.9258@10.068371	1	1	1	7512	5210	6483	3089	1	9585
393.0485@10.212175	9210	12488	1	10573	1	12199	8928	15976	10643
704.2908@10.194056	1	1	1	1	1	8710	2668	1	10998
802.6187@10.247608	7121	5453	13192	4616	1	8500	4235	12902	9131
502.0171@10.326371	29718	1	13093	26507	28688	52919	121551	14683	20633
746.5369@10.519686	17248	1	14416	12094	10444	18946	48067	1	1
514.316@10.090071	16703	1	10711	11690	6088	24290	16303	13008	25356
703.3572@9.818881	1	1	12265	22491	8716	10325	1	1	21184
262.1424@10.562232	3678	8009	11406	7929	7023	11443	12154	5660	1
659.5955@10.460539	11841	1	1	8076	5995	11144	1	1	6724
506.023@10.162969	16537	12798	32144	13126	6031	9608	17014	5683	19118
950.7127@11.008312	1	1	1	1	1	3995	8325	1	1
991.0774@10.371339	1	1	1	70771	59671	55327	1	1	1
150.0166@10.183448	5402	1	8100	156120	21690	144531	13042	66128	91814
871.1984@10.385654	107797	27787	78988	519775	1	523830	105947	83362	94051
298.0565@10.273746	1	1	1	62900	7020	53746	18197	15642	1
962.0808@10.376859	1	1	8486	49719	46736	42641	8588	1	1
995.0668@10.374001	1	16652	1	213419	202238	270968	1	1	1
224.0356@10.2565975	170008	61780	157681	466029	914011	833630	62163	129940	175956
878.2254@10.384132	75216	13269	67054	329344	327616	328440	79102	56201	62392
314.0874@10.33671	43942	15390	41523	187241	186461	181294	48212	107437	38319
652.3839@10.489375	7275	1	1	11453	9196	7682	9164	1	1
868.2036@10.384082	233080	59638	215253	1254403	1864677	1180812	231335	191270	217469
881.2266@10.382741	1	1	1	101056	92990	93900	22441	17974	22002
240.0684@10.302988	164554	20500	309900	627445	578360	523863	114182	1	212755
166.0487@10.336977	1	1	1	146855	180074	176537	1	1	1
895.216@10.394154	22803	1	20657	84628	1	75311	20478	20288	1
499.1148@10.180384	16974	1	1	30159	22620	12496	23902	11129	30464
220.1049@10.572354	9324	19126	8098	7177	1	14554	8544	10638	1
744.1491@10.559698	1	1	1	31991	47880	27625	5002	7806	1
802.6095@10.14906	10194	17968	1	1	1	5358	6325	7712	8871
974.1254@10.218386	1	1	1	1	1	11574	12699	10150	16781
722.2647@10.4353	5259	1	6439	4059	5270	24520	1	1	1
662.3102@10.354591	17963	29807	16759	18318	18177	16455	12659	33745	51304
579.9529@10.357979	1	7392	13472	1	13149	8493	4886	6408	6390
739.4619@10.781797	3648	8194	10475	10086	1	8262	9255	1	1
572.3573@10.556364	9938	12117	1	14232	1	15822	9565	11993	23853
615.9228@10.248024	23194	20701	3978	1	5441	12465	1	5829	1
702.9221@10.68542	1	14097	1	10599	15611	21715	17482	1	1
639.3733@10.94196	1	1	6424	25257	19055	6647	14442	1	1
546.0565@10.466838	7394	1	10177	1	14396	9663	6956	11049	22210
517.1777@10.261329	72793	37280	11437	35570	8881	38972	30143	55828	17630
366.2448@10.69796	12801	1	1	58858	58070	10023	10781	7398	1
830.635@10.426458	6982	1	1	16223	6998	8485	1	9873	1
720.2675@10.318923	28946	8427	1	4355	11991	7819	11486	10397	9044
234.1622@10.579176	6832	4669	9105	4587	4548	6906	8419	8720	6443
454.4028@10.520269	1	22915	18112	17584	1	19877	28814	20267	21673
782.5846@10.664601	1	70254	39846	23787	48759	25311	1	29955	133283
956.9834@10.40325	7789	6725	8190	10167	1	13484	9572	1	14124
710.5625@10.182749	4323	8205	7380	6724	5883	9101	1	8386	1
785.5869@10.3394	4208	1	9889	20415	21680	19375	16841	1	1
231.9933@10.762733	1	1	1	1	8954	7831	1	18431	20224
743.6609@10.794154	1	6079	6217	1	3862	4668	3925	1	1
666.4007@11.173869	61671	27083	5985	1	1	6829	36067	1	1
230.1519@10.739183	5101	5605	4225	1	10745	7842	13664	7571	1
791.924@10.437811	6642	2631	3405	1	1	8195	1	6837	1
514.0739@10.695874	14517	1	6199	16606	1	9933	30080	22668	9765
676.3266@10.484355	13754	1	6590	6778	1	10227	1	12162	1
354.2094@10.548295	1862743	1849860	1894762	1	1	1785223	1	1	1831428
533.9343@10.511725	1321204	1	1438083	1317493	1	1495810	1	1	1482976
380.1614@10.242438	24217	115961	25616	60342	51619	34405	42614	36185	60110
690.3389@10.484066	6275	1	1	22894	10028	7094	11453	5045	1
654.5305@10.829551	9706	22576	1	1	1	9449	1	1	1
727.9231@10.616198	1	1	9294	1	1	18148	1	16738	1
778.5051@10.613966	1	1	1	21182	35567	38485	39484	60596	77592
216.0996@10.942084	1	1	5762	1	13049	7482	6079	10011	1
486.2155@10.398677	1	1	1	1	1	30171	1	11081	1
529.2083@10.595283	120180	112204	65471	143275	115948	68090	130315	106416	71073
203.9357@10.581158	7975	39453	17019	25228	25150	15808	13969	21905	1
738.4575@10.533585	22258	19890	24606	20940	5833	11219	3418	1	27874
122.037@10.852451	14984	14921	33822	1	21169	16611	1	1	1
1608.2311@10.535238	1	1	1	19199	16000	7074	1	9760	1
778.631@10.91632	13723	20155	8997	9008	33157	7306	6080	1	6251
627.5095@10.66453	1	11553	22210	19375	9217	16103	16928	20727	10375
882.6482@10.568151	1	10401	1	12340	1	6263	9830	4015	20466
615.9173@10.284936	1	12143	9546	1	9019	10530	7081	35167	36117
632.3287@10.656543	12623	6871	10995	1	5943	8736	1	13788	7991
300.0236@10.554518	11099	1	1	23818	1	11612	1	1	1
510.3872@10.715304	29167	33197	31279	24834	25226	27571	1	30551	4947
474.4074@10.703705	1	1	28590	27692	1	26051	20973	35181	15952
802.6113@10.683373	12466	1	13258	8068	13053	6302	1	5069	1
203.9356@10.824469	29013	40598	11053	22387	20272	14898	1	23959	93009
150.0173@10.5067625	31081	13056	40860	1	160659	15175	121606	92469	33208
232.0937@10.57676	6265	1	1	1	1	14161	12260	6256	13073
386.3214@11.027724	11142	1	1	1	1	20412	1	4169	1
690.3426@10.968705	8673	1	1	311851	5139	15086	1	8221	1
762.2586@10.382693	1	6814	5036	1	4251	3256	6999	9484	11864
774.5816@10.539511	1	1	1	5605	1	26640	5711	3998	5797
466.314@11.113964	45354	1	1	28390	17823	21560	1	31674	1
517.1882@10.75794	59216	60439	20596	58104	1	14080	23793	52237	64306
677.9191@10.706575	8486	1	1	5504	1	9094	8008	1	1
654.292@10.400861	10532	1	1	8655	6823	8034	9943	1	1
673.5927@10.854229	1	8005	10329	1	8609	13691	11050	1	1
681.5612@10.95871	1	1	1	17628	1	14048	1	1	1
224.1041@10.738468	1	1	1	6940	6264	24863	7485	1	7438
258.1429@11.043681	1	4847	1	1	1	5261	11388	9410	13175
738.6004@10.88071	8024	1	5323	6730	1	11602	1	1	18993
513.1249@11.103991	78628	6804	1	1	7749	9380	106080	1	132673
441.3657@10.959484	10878	10961	1	1	10512	4866	7090	13962	13711
830.6337@10.94066	16161	1	1	7449	9959	19311	1	1	5868
424.3316@10.753787	15790	9217	1	8990	8228	10698	34809	1	1
328.0227@10.608965	10553	7907	1	7550	1	9012	6489	7586	1
456.1934@10.852122	1	1	94968	88402	1	84880	58662	93067	7643
1455.8478@10.855642	18284	10719	17471	23306	11670	11068	15002	9896	1
688.3827@11.269909	9203	67906	1	39580	18791	7157	1	1	1
810.6006@11.145425	1	1	1	1	1	5647	9444	8422	7920
785.587@10.974968	16054	1	13065	12526	17846	47019	9250	5018	1
629.5116@10.857729	6657	1	1	1	9871	5258	13407	10731	10096
486.0554@10.559984	33736	24173	1	23945	33949	15744	30894	8086	1
717.9154@11.178242	4861	3558	5437	1	7106	7172	5597	1	1
806.5305@11.003994	1	1	6146	19678	10879	52840	31028	1	1
372.2483@11.224443	1	18069	1	12303	8812	12795	20088	1	16455
252.1002@11.165154	24194	27709	1	14602	1	25694	16220	44383	26819
744.1546@10.917217	1	1	1	13054	21808	2609	1	3325	6978
739.6095@10.934638	10208	5415	5611	1	1	6083	7130	1	1
1499.8876@11.019272	1	1	38912	12340	14928	15578	1	11684	1
424.3285@10.979419	1	15469	13525	7711	6297	7906	1	9385	13185
945.2171@10.963189	129271	30103	104157	1	596288	549424	121855	85890	110107
298.055@10.909874	30377	1	35968	109051	71215	110317	50175	1	36007
942.2191@10.953196	223368	57338	197623	1684668	1224889	1104961	242966	193890	214038
240.0703@10.868067	178675	68773	28087	457420	322330	368358	228244	97145	171603
1031.1083@10.984391	1	1	26514	168399	1	126412	61861	31055	26614
314.0864@10.999771	85519	1	141958	375401	384471	386878	99064	69511	24299
224.0362@10.726594	159155	1	1	889575	580776	625925	158251	146075	80725
166.0481@10.983489	197592	1	92142	266696	497742	627249	280620	85983	120664
150.017@10.957179	63807	31863	93623	286476	265659	286196	27212	56999	18633
952.2466@10.981836	82726	17155	72776	411490	385327	376390	79892	70227	77114
969.2371@10.981346	1	1	42403	237225	242181	265849	50142	47785	1
92.0292@10.951148	1	1	18442	33879	28254	38297	1	1	1
955.2476@10.98362	27891	1	26073	137287	132373	114802	29893	23905	23791
442.2611@11.007043	376900	385790	366782	386840	341362	400235	56480	361347	428921
773.669@10.972929	1	1	15026	1	1	8276	1	1	12423
208.0178@11.155259	14443	20737	17714	18614	1	22176	1	13431	22300
496.3084@10.776773	1	24104	18059	1	14561	7875	12745	35712	1
728.4567@11.048728	1	1	1	1	13409	7263	1	1	1
833.5517@10.978784	5268	14762	8526	7791	1	20584	1	9980	1
468.4231@10.83513	1	5850	9024	13997	3398	7152	1	15090	1
676.3373@10.764822	6771	8949	30515	30422	1	12548	19737	1	1
812.6108@11.257986	6050	9987	9400	1	1	5561	8369	4352	1
141.9935@11.13649	12377	18829	1	11941	8944	8117	17835	7982	1
529.9998@11.105135	1	12930	17172	5580	1	18485	1	13395	1
432.3316@10.836045	16940	14542	6144	1	23377	27306	18877	56040	12614
268.155@11.27944	10652	22220	25063	33595	15463	8912	18568	12872	27905
486.2872@11.130838	159424	159288	189043	108102	13816	144605	13705	162751	151704
466.3089@11.357573	30339	1	1	26597	17868	16332	17860	39640	1
356.2032@11.033264	19215	1	28717	37136	1	12489	27978	30795	53369
776.5679@11.080093	1	13109	25241	14890	6547	6916	1	1	6498
706.2968@10.917507	1	1	1	6432	1	6183	7597	1	7597
731.6491@11.173486	11384	13236	11219	1	10033	11558	8029	13473	16116
817.3031@11.261684	1	1	26571	12840	12925	2901	6558	1	20696
494.3034@10.863396	1	8212	1	20769	6765	6693	6973	1	1
530.3143@11.112539	14877	12183	1	9674	31167	93837	1	51203	6175
675.9232@10.985719	11990	20878	1	14637	14867	8349	8251	10317	10330
618.3636@11.195684	1	24715	1	8948	27238	21525	1	48362	1
749.9443@11.222876	1	49519	1	31046	37641	22215	1	10186	24157
599.5233@11.133197	20266	1	1	1	19703	19884	20031	1	25613
430.1407@11.161592	18128	1	1	1	1	16760	6253	1	1
597.0997@11.247726	1	1	1	12392	11149	6371	18581	15663	12710
804.1133@11.007519	1	1	1	3519	9652	12806	28456	1	1
345.9877@10.898364	1	1	7380	12677	7718	10738	10811	11423	18209
1022.546@11.330486	13373	5926	15709	1	1	6089	3324	2979	1
482.432@11.224976	14131	19896	6843	19324	18773	16535	18518	17789	16452
602.3192@11.317176	1	12730	8216	6340	10394	4156	10206	5272	8679
936.1277@11.112565	1	1	1	1	8699	7502	7776	4325	7255
761.3159@11.216303	1	12798	6182	21997	17329	38042	13588	1	7788
822.5419@11.226945	1	19362	1	5117	4661	6199	1	1	17045
454.0656@11.259504	1	1	1	185685	402964	363578	384303	1	313877
759.6884@11.154929	8387	11431	3044	3865	3357	6196	4269	7729	18002
738.6096@11.480101	5177	18549	1	12509	1	6714	1	1	5349
1008.7266@11.342347	1	1	1	13378	1	3943	1	26034	6740
808.2547@11.2408495	9869	11174	4263	1	1	28848	7614	1	9898
597.1029@11.417617	1	1	30358	12782	1	5871	7294	14924	15852
314.2463@11.153177	22689	12593	12620	1	1	1	16701	13360	13246
765.912@11.091212	1	1	289041	19153	164245	263228	1	15164	252774
628.0429@11.310736	1	1	1	1	1	8004	1	1	1
748.2986@11.404821	1	20899	8294	24943	6969	71434	7803	1	22331
545.0615@11.2831955	66748	20110	26399	1	1	21301	1	61366	60175
742.3586@11.502548	6527	10079	7882	8486	8987	9644	8733	6676	5872
1072.8044@11.173479	1	1	1	15675	12397	11514	14346	1	1
707.5943@11.046756	11399	1	3826	1	7517	6967	9400	2592	7544
1453.8652@10.982357	1	1	1	1	1	16212	6563	1	1
246.1071@11.447137	9549	12763	6037	7401	27870	4727	7267	9608	9415
210.0929@11.297449	1	1	25655	44686	18534	17129	32498	59392	65101
804.1171@11.179256	1	1	1	13347	21368	19346	1	39985	1
745.3268@11.312659	10467	1	1	1	1	32248	12956	37666	37808
205.1315@11.125248	10887	1	7979	1	7770	7402	1	1	9272
510.0799@11.386035	22737	16177	12445	1	11051	27825	11967	10474	13573
1016.8888@11.257192	5178	1	5540	3777	1	8756	3373	7377	9806
1094.8495@11.442009	1	7698	1	1	5185	7972	12914	2749	5385
485.9282@11.356455	4250	70950	7973	1	5467	22876	1	1	11326
308.1993@11.509168	1	8438	8575	12114	1	4929	1	7086	1
791.9142@11.30154	15437	21380	9272	19608	6794	15953	10245	15426	17368
731.6486@11.191535	21664	9122	10330	1	7972	20268	17671	11417	8600
204.0622@11.25347	1	14207	15075	6863	5973	10594	15723	13252	6050
954.1322@11.200379	1	1	1	3044	7167	4807	1	1	1
820.5431@11.113839	1	1	1	1	3481	4754	1	6385	1
247.9889@10.891815	9644	16247	18122	1	1	9214	13722	7171	8268
833.5561@11.15766	15337	14524	13301	1	1	13014	1	1	1
232.0939@11.473361	12258	1	1	1	8202	8078	9675	17862	1
530.3139@11.435761	6730	14500	1	67203	12756	10542	6373	9897	62177
785.5906@11.3077755	1	1	1	16846	5828	18042	1	1	18323
724.5766@11.422943	9002	8568	11627	1	7584	7235	6760	1	17026
792.2828@11.274952	17225	8220	12022	1	1	7703	9958	1	1
380.1629@10.970783	48933	24262	14718	32506	18948	15860	46577	22980	38004
1488.2996@11.233113	1	1	3178	7419	1	12560	4478	11089	5057
254.151@11.286099	1	7192	5422	7363	8762	5986	10409	8824	12272
658.3486@11.37633	1	1	1	27781	1	16984	73729	20950	71759
667.068@11.467636	71640	65539	4862	48797	50779	50032	35513	34631	39489
627.516@11.233937	1	32470	11896	64821	19433	8349	9026	1	31698
719.6192@11.410663	1	47640	43831	42231	34558	25599	1	42268	47086
393.9437@11.347291	5910	1	4076	15653	15697	40045	9497	1	12475
1046.2552@11.478116	20461	1	1	105640	72814	103217	19869	1	18760
1026.2599@11.469642	52185	11681	1	277869	186868	281482	53402	1	1
1016.2307@11.480675	1	1	82423	545194	807201	319194	89519	131609	79600
1043.2518@11.496414	3934	20985	39930	280285	239826	259550	48538	1	42146
166.0475@11.505453	609666	1	420975	456407	760923	497614	313217	473456	498993
150.0165@11.526238	303584	27659	1	257136	404400	253026	254068	281273	310329
314.0857@11.484893	86347	78397	1	235005	506538	247104	1	1	383165
298.0544@11.486881	98045	1	87772	63401	135191	65139	8366	79096	142444
655.0576@11.384961	5847	4545	26270	4579	1	5145	1	1	1
224.0356@11.510646	1056797	150044	907761	516462	1442864	630804	680989	1109065	1234973
240.0668@11.4470625	98221	94566	730732	395926	791379	340359	884571	832568	784230
776.318@11.393573	1	1	1	1	1	8488	1	12274	1
805.4286@11.280622	17310	22818	38655	1	10938	10609	16042	33872	1
1086.1451@11.289113	5187	1	1	12968	14083	5601	1	1	1
164.0111@11.562927	18845	1	1	23631	14973	31762	24207	1	1
732.3222@11.366153	10478	61829	46006	8788	7373	5749	73223	1	1
573.4369@11.595277	25005	23848	18078	20543	23470	24982	25238	8680	19382
432.2291@11.429064	1	21424	11062	1	10355	8568	5923	15361	8091
759.3388@11.54101	1	23557	11611	33684	15109	8783	11527	17806	36197
990.8446@11.334193	1	3597	1	6758	6158	4889	1	1	1
599.9191@11.657753	1	34374	10965	1	23620	19198	1	20792	22338
775.3191@11.581995	7538	29067	8905	40240	36181	5301	5605	2747	7051
326.1882@11.555859	9820834	10489821	5549163	73378104	1	10681905	1	67020228	70670328
689.5907@11.299731	1	22856	14313	16676	10841	8392	13746	1	10942
479.0797@11.836526	34618	1	26091	73412	1	16406	75531	7861	1
554.1069@11.494907	6904	19265	4945	5920	1	5891	78393	1	15413
282.8601@11.984335	23367	20598	45769	1	1	10384	1	20094	32856
233.8627@11.799596	355922	221409	13446	1	1	12061	1	1	203371
225.8306@11.831653	142406	142996	601384	1	70488	95331	536269	178160	84187
246.9001@11.588074	1	1	1	159007	128637	132579	1	1	1
445.1073@11.665753	1	1	159847	1	128715	168920	98909	136843	1
491.1304@11.619666	1	1	88605	1	92770	91314	71751	22449	87807
767.4445@11.563616	8921	1	1	5468	13458	23127	9749	8059	15388
262.8196@11.625501	17662	13045	11264	14587	11362	33242	7781	10368	25578
220.8498@11.668777	181221	151200	456968	54456	423724	405807	297159	163250	364439
549.9303@11.323497	1	1	1	8445	11581	5586	6553	1	12421
803.4183@11.677856	6809	1	1	41628	55241	41480	31952	1	58252
1002.1815@11.443816	1	1	1	6106	9171	7397	1	1	1
871.467@11.582046	1	1	30147	1	1	29375	6019	14149	27141
469.1254@11.591092	24218	17874	21975	49471	1	16815	47179	18558	1
759.3446@11.57257	1	100793	1	55593	9902	6810	22950	15367	31678
386.1442@11.484643	1	1	38659	84295	99608	78361	1	1	1
654.5211@11.570826	20240	24081	12079	24868	17114	17434	15970	13734	32471
164.0094@11.7391405	9056	23237	1	22244	17899	6852	1	1	17103
354.2044@11.560851	334122	80874	105942	315639	114807	164221	1	68617	1
217.9494@11.723459	19373	1	17385	18282	1	28880	1	16802	1
599.9263@11.448307	209924	198353	226571	164498	10766	22792	1	162376	26123
483.9343@11.688882	1	561386	1	366800	912778	396242	405713	492252	444897
427.9752@11.346165	12457	6570	4241	11118	6383	6986	5272	12415	25006
274.1379@11.441916	9316	6050	13545	1	7614	16034	8123	1	10810
319.9475@11.547314	1	5851	1	6304	4786	18245	6867	1	1
675.9146@11.709662	146746	147595	152165	152880	7634	107410	149046	132425	83051
203.9572@11.593606	19028	1	1	1	83833	40939	36162	1	51494
649.9155@11.751621	946871	761944	1028361	811557	756555	991689	879097	1	850107
533.9282@11.766554	1983809	52023	1573596	1288381	1018227	1503613	1	186658	1320498
457.3448@11.669768	65857	84935	1	1	39254	70742	1	1	35062
170.0917@11.621015	1	1	9632	1	19384	20310	6931	1	1
155.0211@11.756407	29866	1	24765	26003	21794	24704	1	1	1
705.5694@11.705201	1	32161	20758	31524	40254	35401	32561	31050	22171
464.3131@11.621945	4887	36658	5610	1	8467	30609	3574	24778	48642
422.2357@11.251181	92525	336426	29935	120071	38737	93325	365384	432078	407333
668.5145@11.761059	1	1	1	28570	1	19200	37811	42065	27822
230.9045@11.709935	1	1	41301	36708	1	24121	7746	38009	31129
696.5464@11.776932	44297	95161	74456	93452	101386	108587	101355	97244	96766
792.602@11.774368	1	53416	1	21645	54185	59774	58581	46065	47718
710.5608@11.787405	39748	1	58756	40303	47041	48648	47442	46891	41044
549.9229@11.735856	25889	26563	38503	20578	20079	21972	1	1	18430
344.2134@11.748967	1	19605	25463	30944	29490	10644	24975	29763	1
876.149@11.660031	1	1	1	9948	10500	6442	1	22290	8400
665.8862@11.791661	67821	56995	71623	79112	72872	71106	1	1	71213
658.3916@11.779546	15560	6475	148556	150495	159568	174973	151483	139892	27959
451.1049@11.787827	14656	31702	8135	33968	23301	24709	1	12847	24259
249.8971@11.817062	1	1	1	1	37748	46417	42712	1	1
222.879@11.8276615	127186	1	1	159890	130108	136439	1	129184	145346
246.8994@11.813238	604858	775116	614664	591334	505803	504219	711243	1	824284
198.8948@11.843056	1	1	236469	1	307109	1505993	239610	307128	240563
410.0723@11.833638	1	19721	1	1	17699	8739	1	23597	10612
338.209@11.80235	1139629	320328	425832	113961	1197703	342639	357871	334302	940991
424.0852@11.824644	36004	36722	22797	39420	46445	35413	32152	1	31301
294.1867@11.439806	194136	5143747	5312420	4646996	158391	83866	70518	5155989	5315011
442.2535@11.743873	73697	52751	1	35575	32003	27765	44407	1	1
350.2447@11.802516	274863	1	37566	258362	15846	129839	289171	127820	76416
266.1521@11.864212	164823	1	413655	554093	359792	306160	201534	354823	1433138
322.2137@11.829905	1	22021	110905	1	83502	119650	28773	26028	123319
169.892@11.832521	254310	252771	455903	1	253554	260952	249990	1	275812
767.4366@11.804644	10832	1	22873	11223	17370	11681	14651	1	11370
479.0782@11.827395	50514	1	79262	1	62095	48355	1	45338	82731
635.0396@11.835452	1	22230	1	24110	23794	18879	19186	19637	1
325.8459@11.842502	161627	138882	131631	148686	135224	148732	140303	152837	154147
240.9073@11.84379	92673	92911	64227	81007	87553	65262	90940	1	92777
340.203@11.842782	1164193	1	1	1069413	1076416	1121029	1	1045269	1051917
326.1871@11.8569145	19374038	19850334	10234269	19905766	19758084	12252679	9225554	8799261	9248512
312.1724@11.80923	2066831	2504069	2026992	2617194	2067275	2060617	1772405	2506877	2406971
540.788@11.846868	1	1	1	35406	31450	36743	1	34769	1
618.0436@11.842338	73554	76976	80823	121312	113197	105971	124599	112510	80932
292.2034@11.819091	13017	1	15872	15633	23158	13293	13785	13019	16955
470.121@11.8425865	259714	248764	238152	252484	231174	254653	228342	233631	238242
298.1566@11.796501	698464	684941	726722	476948	807427	737108	801359	886611	833136
752.3016@11.841138	15213	11107	10607	12611	7648	7553	1	10031	11255
335.8655@11.856782	97113	13494	95982	102453	101422	97123	1	64100	99703
188.8663@11.84297	2079892	2052424	2392074	2121077	1969717	2095757	1873983	2211915	2226402
474.1162@11.839492	140126	122769	182821	149064	161080	147948	141890	207671	130958
337.8625@11.840403	732832	914779	808070	985107	792420	824219	735347	901112	820244
486.1311@11.851167	57811	58831	57428	62401	51575	58995	59900	14500	72416
604.0333@11.840652	32913	27302	1	29952	28976	28560	27128	34451	38769
608.018@11.850969	1	1	70617	83824	82447	72078	1	60766	82865
502.7796@11.850258	55146	1	67612	1	88361	63560	72305	76107	67971
324.1715@11.84754	49999	78804	44306	51995	51073	60330	43381	62176	51614
186.8707@11.845314	83271	78079	80598	81389	82430	74624	93547	85249	82750
458.1008@11.837162	107080	94819	98081	96546	94086	100130	87823	97380	1
758.6288@11.82189	1	1	1	1	23745	10117	1	1	1
296.1401@11.734486	16590	13901	17104	1	19282	16333	10478	1	1
367.8591@11.844238	36558	40510	1	35874	36369	37183	31308	41223	42781
260.879@11.8490715	21092	24519	32564	40765	29085	25214	1	19803	1
700.6415@11.838359	1	1	1	29965	29699	26551	1	1	29666
327.8337@11.845073	976674	573869	938361	840202	900535	888218	799651	910251	777268
588.0468@11.490121	10139	11132	2813	1	7158	12732	13477	9777	1
278.1872@11.797486	9484	14694	13084	13935	12122	12068	13346	11039	13140
557.7189@11.853975	48978	88788	1	1	49986	47505	3984	81934	24231
142.8735@11.845064	2342881	2998996	126656	3834153	3418773	2428805	2334458	3565872	4447128
481.7886@11.848931	1	131113	339528	41932	127518	41233	1	50354	30787
594.0064@11.843	22563	26418	23701	24592	20849	22555	1	56875	23313
485.7904@11.84535	168674	164505	1	210321	1	173720	139412	175644	171362
462.0871@11.816501	286244	244236	302440	219389	269130	217584	165483	250970	1
434.0573@11.858402	19785	17127	26611	20875	18461	20782	10515	22007	16435
191.933@11.847363	681813	741690	647555	738915	1244527	679381	731801	757009	737643
489.1129@11.842573	107337	99694	58948	115925	6950	134908	1	108418	118332
315.8185@11.850943	93878	54650	96243	99121	100437	626537	110875	90294	79199
616.7071@11.850607	35477	1	1	18836	38639	21257	1	38689	1
527.1331@11.852479	1	1	1	1	10309	13697	16826	16562	17164
597.9917@11.847988	36177	30684	31190	38720	39153	35599	1	1	35814
931.5998@11.8382435	119034	114792	105799	115653	1	107890	1	3455	4744
487.0274@11.84571	19268	16228	20794	12774	1	13286	16788	22820	1
734.972@11.843608	17565	12331	1	14267	7253	13413	1	1	13052
422.7969@11.847816	76398	78895	83800	85115	80182	81701	72396	71566	69076
471.7768@11.862717	1	225275	328106	52861	340849	319824	317314	51469	361219
147.9434@11.846828	601947	591726	564273	664926	593075	608860	577613	1	555866
452.0593@11.833129	1	90557	7425	97876	17045	110236	172485	98148	52056
497.0607@11.853941	10344	18555	14178	22684	1	17011	12754	12821	23780
590.6901@11.860931	51617	68479	61772	63234	49594	62279	56125	1	91115
608.7106@11.850139	1	36678	31493	1	29329	34545	1	1	37554
88.9311@11.914248	1	67781	75948	65016	30313	66439	1	1	67644
577.684@11.860728	31580	1	51561	39892	30850	36682	1	35014	22136
440.7965@11.856425	1	1	1	32215	58408	23447	1	1	52050
435.8047@11.872041	1	49617	1	7862	18011	43020	44395	43885	1
103.9544@11.845961	242721	491697	226688	1	223019	229061	231373	1	1
222.8474@11.886412	116173	100832	111532	184063	101866	103114	95389	117184	104523
538.7191@11.856296	1	53387	39429	35352	1	33964	24386	37318	1
233.8626@11.98726	30399	19746	373357	363387	365411	426021	318392	1	26057
463.737@11.8632345	157700	158114	60974	51063	1	92254	46962	79064	1
495.7909@11.854222	131940	135119	93598	238222	98769	238005	150140	132370	234576
430.7806@11.889057	79785	87085	62648	76894	108296	91634	65011	17525	91442
256.8269@11.839987	268224	274385	256663	235131	282713	286664	1056351	183774	227818
306.8653@11.87392	113575	116561	1	160905	29823	199670	1	1	138653
408.7818@11.852994	168195	263115	288350	393308	254721	265424	1	95446	296656
600.7103@11.849562	68210	72394	73813	66933	91527	68328	70601	105385	1
421.7923@11.887738	1	166496	1	1	145537	88887	94150	150306	94030
307.776@11.851474	587407	601211	524866	581017	390428	434152	539682	1	467954
517.1137@11.85952	84992	74896	81673	88616	74812	73535	76234	73624	89315
398.7552@11.8631935	1	415836	431550	315225	376927	126253	261697	185690	275691
181.9051@11.89601	1	315132	638331	759037	90335	738183	654427	701479	1410343
264.8726@11.9544525	1	1	25092	1	1	29893	49150	1	1
308.8589@11.896099	744267	769815	735956	764072	749236	750620	837058	780781	649594
528.6954@11.896238	4846	1	40471	37468	8858	65086	1	32077	45334
388.7329@11.879025	96488	1	1	132300	132995	120790	128829	44864	171842
188.9463@11.940244	1247293	1256026	1245984	1238831	1228151	710923	1280855	25279	1055809
345.8624@11.916705	1	7525	1	169441	1	145653	140185	153984	144291
296.8351@11.853502	117016	230017	132713	122939	60776	258308	51350	251303	22862
93.9257@11.872995	1	376050	152003	325059	1	153619	106637	141134	1
404.7869@11.866627	1	1	96715	1	1	41960	1	1	1
300.923@11.85562	22724	15222	1	37662	18010	34325	19668	27714	1
111.9024@11.866437	1	1	25937	1	1	48556	22394	25238	29204
392.788@11.892915	37017	1	36664	42908	40043	41960	28232	9174	41054
300.8284@11.872744	332488	434181	306892	426852	381190	375311	359089	374517	419085
298.8305@11.868733	552715	572544	580409	570431	523186	545356	576891	573989	577275
123.8996@11.875385	7956021	3028899	1	4447372	5123151	4792089	1	2090722	7955009
305.7836@11.876244	43270	36116	32808	37995	34830	34182	33766	40341	50562
232.936@11.873943	2855391	3420029	3162128	2744776	605301	3083418	2874707	1	2864200
288.8023@11.867375	612498	615631	308610	616056	624909	288875	623873	1	602401
213.8364@12.01922	1	83307	1	61946	16870	58239	7519	1	1
279.8573@12.090653	87396	29569	71216	56585	34708	27218	1	1	88003
434.7317@11.880547	1	141355	152938	203312	205723	159349	190866	156514	146751
389.8755@11.867007	26761	29617	12538	1	1	201578	220408	15515	25108
382.7635@11.898881	23458	32387	40756	22019	32908	65434	35172	20208	30439
323.7736@11.9219475	196089	205392	263623	222007	152084	220033	172492	83722	200786
253.9194@11.881851	95372	89079	105245	96887	100458	98981	96632	99611	89114
313.7422@11.885382	597179	590064	616595	535984	572607	551122	562139	587189	555726
223.834@11.922881	888051	983611	1	959320	28700	952500	1	1001485	1079438
380.7844@11.858978	25191	15099	12133	1	16853	14340	13225	1	1
236.9301@11.888814	2386838	2202219	2228337	2232900	2096874	2344131	2309078	2319990	2234336
372.7363@11.928516	23343	1	1	1	1	27315	27672	14866	24107
359.7237@11.887906	100314	1	98460	1	20111	72347	27520	1	1
226.9017@11.90755	587421	689850	3291092	641696	776112	740551	697167	1068396	1202124
395.7012@11.903284	1	1	1	57373	74912	66055	64877	70860	80196
208.9348@11.894175	465601	486272	514663	493508	386287	376107	504673	400511	490198
413.764@12.068207	32395	21211	8312	1	12161	72126	19164	1	19017
370.847@11.888672	1	24514	28985	1	26324	30338	25783	27928	1
343.8268@12.043473	1508714	301199	1	832290	287430	276033	1255404	275992	352160
243.8912@12.262414	1	1	44788	1	29206	33582	7870	1	6604
407.7261@12.356581	1	1	7412	1	50473	50103	1	108055	128412
476.8078@11.994865	51791	46534	46981	43447	1	75907	6730	4737	72962
258.8568@11.994785	1	62295	1	1	55043	31989	76648	82940	55795
206.8444@11.883182	1	41541792	36518908	44314888	38945796	40323192	1	1	39729948
247.8677@11.922952	16683	1	52191	1	8626	21928	17277	13689	47112
290.902@11.945595	61189	1	74585	1	10803	65137	66692	69554	85591
252.8667@11.93956	182969	264443	1	249736	1	225036	225623	249244	228782
262.8948@11.987974	1	1	60195	68207	40905	40216	43617	1	55218
394.1743@11.801855	9278	102205	197714	1	95361	7570	1	1	185843
456.1431@11.92372	16992	19448	17757	18972	17609	13883	1	1	1
220.8579@11.916327	1	1	1	286526	252881	251456	478600	1	1
513.1183@11.939371	71863	86192	67382	69509	78746	81609	82260	74453	75990
175.9609@11.952512	502885	439158	1	150311	149844	132927	135277	1	463068
422.228@11.745603	106923	29956	17181	17878	18970	20667	36499	1	21808
378.0877@11.996026	1	102356	61907	1	1	56647	71444	90861	1
137.8762@11.966487	152802	171952	180074	161973	177989	161198	181333	177123	174715
222.907@11.9450655	1	1	1	294116	884444	979586	1	1	1122253
256.8268@11.964343	680896	676205	622967	700538	619524	645649	572748	639534	594564
350.244@11.864487	41095	179554	126638	1	40252	39277	1	42950	127274
312.172@11.968881	2713113	3682479	2128750	3698912	2824866	2375751	2820569	3532795	3826585
171.838@11.966137	2184075	1	1957557	1945361	2126060	1806394	2116223	2061678	1928352
361.8814@11.898404	177766	38702	27977	1	1	39396	1	1	22516
452.0591@11.932729	1	172682	101504	164054	104941	184246	1	1	1
382.2351@11.946642	104853	92970	98095	75040	103861	90977	88160	130895	79401
438.0435@11.93613	23814	25880	49269	51170	30941	56071	1	25568	50497
354.205@11.9456625	1	1	96079	100583	1	99702	96653	293707	73228
398.2294@11.887769	1	1	1	58157	22512	45704	34401	29256	1
310.1768@11.808396	181745	170211	137530	604658	274718	52939	136272	1	1
294.1836@11.863445	174539	78973	335462	1	111742	73587	114236	150878	184533
340.2029@11.981497	1448275	1520521	1463978	1286034	1476269	1173519	1514474	1591266	1484573
298.1563@11.97708	1039749	1007552	998328	1385329	1376721	943785	1149504	1302484	1459750
789.5442@11.979197	11407	1	50236	10154	46236	40808	19524	1	24869
473.7575@11.963609	313615	1	1	23499	26266	16380	1	214739	1
317.8048@11.939679	285151	604977	312989	90887	279350	90649	195926	268829	203417
230.8793@11.982982	1	1	40900	1	1	40787	1	109322	98720
522.6535@12.156091	8764	29017	34153	1	20567	19243	15743	1	14622
288.8015@12.219502	1	777710	1178913	694187	359908	153966	1	1	1
253.9194@12.190013	9577	11297	1	67178	1	70528	53094	62078	58423
294.8349@11.9734535	329283	121654	60933	329330	264534	27325	54345	279972	292732
434.7315@12.2141695	1	1	1	26774	21115	85124	1	40889	1
292.7965@12.250571	1	28645	1	1	106979	32179	40763	110232	69931
147.9431@12.286353	1	1	328337	339189	193113	201360	1	1	1
499.7849@12.115524	80638	39768	1	14125	61175	24957	22297	1	61772
353.8554@12.224926	939266	945964	1	679969	644146	712322	1	1	898633
497.6882@12.034856	1	59335	1	113774	75661	11504	59418	66957	62914
405.7277@12.2128105	188039	212927	7043	226596	202208	239538	94176	93529	88816
450.7249@12.331948	1	1	1	19431	16838	19858	1	5308	1
385.6734@12.2781725	1	193671	1	135302	151545	212048	1	1	1
424.7063@12.068598	19993	17623	116351	162750	20456	23575	108688	65584	60629
269.8268@12.29093	185035	75553	105228	54102	144776	154935	143000	1	19696
147.9431@12.808162	16395	97845	1	125452	22255	173615	1	1	1
282.8586@12.448379	21589	14426	1	34361	17781	21107	27587	25787	1
337.8593@12.226276	1	1	24255	1	7963	9745	1	1	1
240.9066@12.330461	9274	59270	53850	13602	29917	11992	8920	65764	1
391.8721@11.921029	238686	259133	238201	260692	145348	14295	1	135275	1
470.7795@12.270447	4951	15402	37563	1	1	2733	1	1	3743
358.8483@11.985582	47658	1	1	56882	57011	3408	44728	1	22850
276.8812@13.005326	5779	12883	1	21283	1	9611	12305	30526	12718
233.9294@14.259084	1	1	26835	1	62671	37060	28747	43488	37642
256.8255@14.630715	22520	21595	4789	8578	23068	5659	13636	11732	4593
343.827@0.101368405	16902	1	20410	1	22176	1	20513	1	1
206.8444@0.2455481	353389	794670	338442	1	791262	1	358363	1133601	248692
569.7657@0.2057126	1	1	1	1	1	1	1	1	20499
395.8975@0.20277962	334042	338378	340380	25092	1	1	248829	1	257735
449.8399@0.21573871	1	1	248531	262637	1	1	1	1	292527
549.7766@0.21600927	99019	120710	72043	1	490617	1	1	1	1
381.851@0.21573287	384468	229304	196440	765105	777361	1	370888	1	348468
507.7995@0.21793404	85579	85836	71067	1	1	1	80303	106650	1
539.7458@0.22063676	41592	1	27389	1	175578	1	64663	61078	1
715.3853@0.28418645	5889	1	1	28089	1	1	1	11322	6519
971.1286@0.3323572	1	1	1	1	1	1	1	5083	1
795.3041@0.26355237	27966	25959	23959	1	1	1	25773	24047	24451
244.1277@0.2841012	9292	10724	13208	1	1	1	1	1	21838
219.9708@0.2827483	1	50280	46739	1	48398	1	50221	1	49379
276.1062@2.227514	1	1	1	1	8568	1	5793	6898	10790
662.3893@2.4934776	1	1	14710	7247	1	1	6502	7967	8103
377.2351@2.5337937	19025	16850	1	6194	5526	1	14650	13086	1
308.0323@2.8598053	1	19679	17783	20163	1	1	23313	1	1
308.0313@3.117708	10324	11459	9011	11012	18643	1	15596	16166	1
420.1856@3.0233917	1	1	1	8111	6082	1	4760	11560	6422
389.2713@3.5111656	9819	14738	1	12133	7659	1	14514	13808	10857
328.2199@3.9461708	1	1	41338	13143	87481	1	7203	10182	130319
330.2363@4.189292	1	1	1	22723	1	1	36694	1	1
432.2287@3.828949	1	26651	17282	1	12187	1	16706	13264	10895
240.0635@4.026876	1	1	9057	17484	16010	1	15036	1	1
460.2479@4.2619247	1	1	1	17570	34888	1	11321	1	19131
310.1741@4.4808555	58803	76952	141494	149209	147397	1	97983	118775	94634
288.2259@4.9509935	1	1	25470	15274	1	1	8461	8589	9366
378.2032@5.1585684	1	1	1	1	1	1	1	1	1
290.093@5.257984	33714	38855	33086	1	31161	1	34247	36785	11836
314.0835@5.2300954	1	1	1	10207	10797	1	1	1	7239
501.3269@5.434736	16314	15381	14568	1	1	1	15414	17761	17509
521.3853@5.437047	7679	1	7474	6559	5876	1	8885	8394	6985
542.3294@5.5263944	1	1	14009	25939	36949	1	46069	49060	43429
236.174@5.5699034	37595	31533	44998	41963	50220	1	44745	39537	50086
244.201@5.851496	1	1	1	1	1	1	7950	12429	1
321.9831@5.7311783	32301	18168	1	93621	81215	1	32488	74621	74679
428.3094@6.4124584	1	9393	1	1	1	1	7162	11735	4845
430.2886@6.6220274	4941	61030	1	54971	52047	1	62523	1	64386
356.2867@6.734669	1	1	16779	16585	16541	1	1	1	21022
446.2266@6.7095804	27290	32645	34394	25485	23915	1	29839	35340	1
489.1079@6.8958564	11704	1	25861	1	1	1	17617	20143	23077
582.1874@7.0045424	1	19766	17546	23958	14931	1	15706	8971	10572
493.1133@7.009006	1073013	1057975	947555	1166714	1122598	1	899550	1099237	1143592
316.8599@7.4390144	11804	23367	1	1	10363	1	12254	18100	22501
721.5545@7.314202	16001	10573	9601	9218	1	1	10162	11536	1
472.3367@7.3525796	70770	77179	55610	1	70487	1	1	22719	1
284.1445@7.507865	44968	119093	7821	14954	156954	1	32069	1	1
368.2687@7.34539	52223	118078	1	1	44300	1	1	87995	125622
595.404@7.42379	13172	12071	10740	15419	13238	1	16389	14445	1
401.1619@7.4434147	31751	1	1	19421	22965	1	1	33844	41290
720.4955@7.4717183	1	1	1	1	1	1	1	1	1
477.1394@7.855783	1	108444	156395	80674	51386	1	61599	257567	84930
369.005@7.3914285	1	16125	1	1	10965	1	18950	1	9160
494.3012@7.655429	13338	8552	8021	1	1	1	66221	101010	1
570.3797@7.614926	22289	12082	20005	1	5374	1	21330	33943	28396
404.314@7.646817	48948	20578	20383	1	1	1	1	52440	32540
415.0866@7.763939	15264	11858	8878	301015	1	1	43939	17482	13649
500.3815@7.3414526	1	1	1	1	1	1	1	1	12830
328.2609@7.604749	20286	12284	1	1	21461	1	13982	17788	1
353.851@8.179973	1	23576	1	27840	69987	1	1	47527	1
956.2755@8.011734	83937	65602	126580	20773	1	1	145612	1	117240
366.1223@7.96912	14704	22893	25891	13850	1	1	16662	5228	11410
767.5866@7.93758	24422	22705	22314	26831	25294	1	18495	25675	11258
514.3812@7.9980984	1	20156	19888	12299	21445	1	1	15701	23524
422.157@8.158552	55406	1	77730	1	37021	1	32210	53030	1
447.1128@8.14315	3918695	1	3844735	1	3739907	1	3750063	4145201	4067511
600.3888@7.582383	9760	132255	12748	1	10809	1	156498	1	113395
398.0279@8.358263	1	15170	1	7171	19412	1	6328	58376	1
384.3201@8.438751	18406	1	16140	16817	1	1	1	51481	25629
346.8925@8.409692	32369	13078	15909	1	1	1	11203	1	11699
387.3193@8.547792	1	1	1	3852	2141	1	1	4527	5091
458.3256@8.437917	20817	1	1	1	14583	1	1	1	1
386.1505@8.79188	32623	27613	23807	37494	1	1	1	1	19517
444.2352@9.245717	12911	1	18322	10583	1	1	10491	1	10210
723.1482@8.892241	23209	6251	1	1	117860	1	1	1	1
559.1749@8.94053	4077	32102	20207	1	1	1	1	19677	25401
408.0594@8.771581	1	9874	1	29756	6661	1	6052	10432	1
694.5476@9.040925	1	1	1	1	1	1	1	1	1
652.9048@8.847969	4805	1	1	1	1	1	1	1	3056
726.5219@9.348225	9037	1	10279	6984	7032	1	1	8939	1
391.0422@9.402152	15325	1	15186	1	18817	1	11276	24892	7883
952.5739@9.265956	26659	21784	1	24188	21857	1	23349	27414	30275
450.3173@9.116993	15848	11976	1	1	1	1	1	1	1
386.145@9.580686	1	23529	36432	1	51717	1	1	1	1
370.3416@9.609284	1	17571	1	1	14658	1	1	1	34821
640.4988@10.360095	13183	5762	11231	1	1	1	15551	1	29773
498.0071@10.009735	60691	27579	39948	1	205506	1	66508	1	1
461.3422@10.079056	16312	10287	1	1	8922	1	9854	1	9965
546.0066@10.110515	1	29111	6849	22444	1	1	18026	7321	9935
517.1799@10.156539	23878	70326	23791	44370	1	1	23980	34260	1
665.8965@10.300675	1	20796	4612	23927	9062	1	8742	15900	1
701.4926@10.608798	4641	17841	14960	1	26350	1	13325	14266	1
260.8222@10.967099	1	22991	1	1	54465	1	1	1	77201
758.6706@10.773171	4678	1	1	1	1	1	6860	1	1
957.0916@10.380573	43573	1	1	1	187477	1	1	1	35149
174.0543@10.740409	12491	17765	9469	1	1	1	8328	1	1
498.0112@10.483527	72732	19571	20372	1	59171	1	1	19627	1
513.9826@10.333444	8833	35397	6678	1	21274	1	10982	7180	48382
689.5927@10.483567	9150	13510	7103	1	16904	1	6900	15531	1
570.3764@10.605773	1	1	1	8815	7524	1	1	9323	1
240.1387@10.986279	13188	12177	1	9654	5672	1	13924	63155	5702
529.0494@10.554404	12513	1	12889	24245	13454	1	25108	16401	10187
662.3056@10.446786	1	1	12734	18190	34921	1	1	8876	1
498.3075@10.753986	7202	9667	14937	18139	22312	1	5877	11900	10080
573.4882@10.792229	1	1	40771	28033	44577	1	44901	32645	37213
450.1143@10.994456	1	17772	12884	29545	1	1	1	28561	1
583.1638@10.32727	6958	1	3631	10234	1	1	1	12285	1
498.0072@10.727496	3456	38498	1	80171	24840	1	1	1	13856
1090.0422@10.419342	1	1	6446	19760	1	1	1	15971	1
288.1533@11.070207	15865	1	17981	15045	1	1	12106	14235	1
381.9828@11.394913	36204	1	1	1	32782	1	1	151972	1
226.0341@11.240455	1	21957	31452	1	1	1	14197	1	1
445.9816@11.1345825	8213	8598	12057	1	1	1	12169	1	1
784.5798@10.781136	1	49615	15286	41697	11476	1	17959	17550	7059
492.3414@11.26558	5741	1	1	1	1	1	5452	6099	7317
324.1169@10.878124	1	14504	1	33448	6921	1	28204	14334	1
1064.8105@11.242766	6917	1	7443	1	1	1	1	1	1
704.5025@11.321607	172239	126376	1	115667	130620	1	1	26675	64992
352.1451@11.1078	255735	241290	1	211152	189929	1	130670	243641	243690
791.913@10.904371	2951	9222	14494	1	1964	1	1	8780	24785
336.1958@11.297902	8333	1	1	1	41937	1	21522	25283	39337
801.6017@11.087319	19803	1	1	1	12200	1	6078	10016	14729
628.3459@11.120479	15827	27892	8778	6088	1	1	1	11360	1
395.9818@11.282359	1	5911	1	24990	13799	1	1	4850	1
635.2492@10.805341	11766	1	1	1	1	1	11007	22610	2983
281.9909@11.240145	26774	56508	29278	1	1	1	1	1	1
718.3147@11.20308	1	6375	3840	1	1	1	1	1	3652
573.0759@11.260629	7981	13057	9747	10752	5912	1	1	1	1
440.3663@10.94314	1	22803	1	1	22134	1	16498	15573	10016
188.1052@10.85882	1	1	1	19369	18145	1	8463	1	1
784.5851@11.187884	1	14189	18568	11192	14492	1	18135	1	19484
1363.1227@11.214136	1	1	12969	1	1	1	16671	6712	17967
308.1645@11.355949	1	14612	15775	13769	14226	1	11806	9911	15070
382.2505@11.171062	1	65550	1	1	25180	1	100458	66543	55246
994.7168@11.348218	6726	1	9468	13924	1	1	1	35432	1
445.9805@11.530713	8230	12022	1	1	1	1	7744	21594	12241
251.1498@11.169357	13047	25370	15564	14127	7295	1	17048	8272	8720
1019.2328@11.482945	1	1	37138	295674	1	1	40017	1	46816
782.5789@11.529648	68175	65071	46155	20811	74898	1	51605	1	1
351.1297@11.656322	1	1	55609	214065	68729	1	1	1	60425
324.1101@11.667918	36068	22719	1	31591	17600	1	18941	11802	1
185.9896@11.513957	1	86461	25649	22149	20686	1	24069	41269	28041
678.5484@11.576282	25707	29158	17463	1	32855	1	1	1	1
977.6124@11.486889	1	13742	1	1	6470	1	9216	1	1
884.6313@11.374267	1	1	12143	1	4863	1	1	3862	1
384.3566@11.52077	1	1	1	9759	1	1	1	1	5541
302.1668@11.503433	1	1	1	12702	6600	1	1	9951	1
810.599@11.510699	1	83876	1	1	1	1	1	1	1
1086.7968@11.438158	1	1	1	1	1	1	1	4099	3541
505.1131@11.231009	1	1	12878	1	18366	1	1	1	1
417.0836@11.714737	39648	38199	80923	1	55939	1	41011	1	1
160.0704@11.619823	12501	29588	1	6319	17275	1	15759	14649	1
413.1658@11.605853	1	1	31322	39038	1	1	1	122709	1
759.5432@11.745496	28813	27875	22091	15537	17277	1	1	24388	30935
366.2394@11.670652	25120	1	1	26093	24777	1	1	16255	28756
251.9831@11.513053	17245	1	1	9625	10556	1	14696	5108	1
439.1788@11.702813	1	36351	1	32566	31680	1	22536	1	1
955.843@11.5338745	4520	3954	4133	1	3704	1	2803	1	1
583.9542@11.624805	1	1	1	1	1	1	1	5804	34014
823.3127@11.812031	1	1	1	1	1	1	1	1	1
280.1674@11.817666	44564	50537	55859	26810	45065	1	66213	30516	48345
540.1003@11.833958	1	17373	16274	16625	18512	1	14993	1	17672
1008.5258@11.310259	1	1	1	4432	1	1	20868	7635	15525
629.7154@11.851971	1	1	1	72715	60780	1	1	65002	1
371.8427@11.826157	51152	65945	40152	43940	1	1	60608	1	1
387.8439@11.850414	14227	1	17640	13975	21741	1	17966	16764	19300
438.0429@11.8827715	1	53496	23554	23474	22962	1	1	1	24320
319.8025@11.855483	129017	1	366922	1	308022	1	277020	358823	351996
171.8781@11.862612	1	1402205	1	1394857	1423572	1	1457878	1	1592177
513.1188@11.856139	80105	76864	101703	83050	82564	1	6630	83801	1
324.8319@11.846668	1	1	1	1	1	1	1	1	29185
304.8644@11.851103	500085	538975	580424	559901	515191	1	498038	538006	511562
674.6319@11.860258	14939	1	1	26831	1	1	29750	29877	31018
414.7673@11.85069	1	64567	1	124014	62195	1	1	1	1
266.8552@11.805156	16015	118134	1	65600	1	1	1	125408	16562
512.7922@11.859642	1	95680	107901	94694	1	1	1	93798	1
508.7959@11.861727	1	19597	72507	67007	70411	1	52982	67511	65159
369.7533@11.920311	13511	69474	58858	39311	54117	1	16482	39985	62256
396.7806@12.012673	81717	92569	19953	41021	1	1	1	1	1
532.6837@11.892371	1	1	39271	50949	44631	1	52828	55978	43546
367.0034@11.908813	33927	29284	27828	36735	1	1	26183	25188	25456
262.8557@12.120838	491168	49805	1	82293	286905	1	152272	1	81357
173.9628@11.879976	31934	16787	29524	30997	35217	1	25685	18347	39502
340.7617@11.968207	36918	39731	1	1	40177	1	41536	49971	1
387.6729@12.112618	21560	1	28549	1	1	1	29942	142978	179864
342.1122@11.937847	1	1	201120	1	53781	1	152788	43931	1
266.8556@12.088517	26651	8027	10511	107571	92684	1	99280	10899	41835
499.1036@11.942817	34922	25901	29448	21375	22193	1	29277	22627	31637
466.0832@11.939082	48766	44087	1	47892	43984	1	96715	1	38820
281.8282@12.101844	1	45326	1	19395	54123	1	198806	30575	224360
491.6965@12.0091	25287	15482	25013	1	1	1	30314	7403	1
491.7535@12.196826	1	8348	24131	1	36742	1	1	48673	1
363.8775@12.123587	1	585365	1	338139	334638	1	309195	26891	34494
276.8535@12.439086	39279	1	32512	1	5860	1	1	1	6768
238.9333@12.72304	1	1	1	1	4253	1	1	1	1
293.894@14.2635765	1	1	1	17006	1	1	14870	11304	14524
173.9625@14.247115	39938	62189	1	35995	28927	1	17148	23731	1
353.8509@14.243933	1	26170	1	1	1	1	23513	1	1
155.9521@14.246489	1	1	1	23997	1	1	28280	1	1
339.8743@0.21775919	71824	97047	72946	1	1	1	69028	1	58366
422.2003@0.27944624	1	1	9095	34427	42614	1	47405	41073	43891
348.1385@2.4265704	1	23854	25459	27444	26465	1	24414	22783	24339
328.2179@4.461791	1	1	1	1	1	1	30255	21234	1
280.1302@4.629085	8447	1	1	1	1	1	11003	8328	11421
316.2575@5.2073975	26813	28671	27982	42461	34892	1	92528	40801	1
938.4984@5.1967335	1	9405	7705	13492	13797	1	1	1	1
284.105@5.4323497	29577	48984	36605	45583	1	1	36468	50359	51221
300.2247@5.4485774	1	1	13174	1	1	1	24282	10722	15302
386.2642@5.63262	9998	13886	13446	12884	14335	1	8645	1	1
369.0001@6.4584365	11888	1	19382	11209	1	1	16123	11066	10959
375.0307@6.334413	24470	1	5336	1	6545	1	16960	7228	1
252.8668@6.9526286	1	1	13032	1	61953	1	1	1	82050
328.129@6.7583227	1	10987	1	1	1	1	9485	1	15312
574.0354@7.0195994	13097	1	1	11517	16233	1	14723	12442	18449
592.3839@7.0418644	1	1	1	27771	18224	1	36307	13817	20402
523.1235@7.2018857	10277	14006	12076	11280	1	1	11266	1	16017
378.2734@7.285214	1	1	1	24753	1	1	23953	30236	24809
731.5899@7.31534	1	1	1	7412	6296	1	7305	1	1
394.2873@7.5993333	1	251885	496550	170935	169465	1	557820	365864	376960
578.4085@7.685226	1	1	1	1	1	1	1	1	1
408.1493@7.6715655	1	1	1	12244	11881	1	99123	11547	8062
436.0925@7.654107	1	15848	11407	1	24616	1	21864	12169	19356
233.8338@8.096748	1	24681	1	11736	1	1	13975	10553	22813
533.9308@7.748298	37837	7161	64897	71797	56867	1	1	1	1
642.4355@7.8560576	20587	7656	20055	1	1	1	86262	1	1
678.4599@7.414005	1	1	1	10149	26905	1	1	1	33449
886.0598@9.676591	26537	1	22429	1	1	1	1	1	1
629.8935@10.063073	1	1	11127	7517	1	1	5266	13607	29729
533.4185@10.040237	20230	13120	1	5608	1	1	9685	12567	13003
654.5253@10.541218	5347	23668	7843	1	1	1	18713	16303	15178
404.2732@10.690863	4706	7672	20343	15257	5126	1	5736	4654	9467
648.3378@10.646875	20697	1	11319	1	1	1	8264	6968	15606
317.9457@10.96	16135	4773	20633	19266	5759	1	8413	18268	7541
472.3901@10.846044	14146	18519	14368	17619	1	1	1	10544	10928
620.3739@11.097076	23058	12243	8900	8703	24096	1	1	13700	1
460.3327@11.272576	11281	20759	15558	14102	14862	1	10820	1	1
718.5127@11.450057	1	1	1	52199	53121	1	14331	34281	4339
242.1505@11.4181595	6081	6629	20779	6517	1	1	1	1	1
408.1922@11.639686	29094	25103	13319	1	17502	1	9007	20158	1
688.5798@11.766311	1	1	32335	1	1	1	69014	21758	34479
840.2992@11.813494	11668	11320	15107	17057	1	1	10032	1	14509
120.9202@11.88902	1	1	1	498870	468329	1	524241	507980	1
249.9247@11.807915	63005	384016	76095	58093	22458	1	73345	74074	29504
362.8167@11.954067	1	12328	1	13839	1	1	1	1	1
369.6809@12.1631775	1	3880797	1	3648558	1	1	1	193163	3178874
447.1046@11.91714	28569	16787	1	1	1	1	32168	24318	30501
426.1105@11.970163	33418	1	1	46968	45601	1	36185	44644	35364
261.7712@12.00346	95610	164028	113522	105359	269165	1	53550	1	112085
448.8122@11.988888	30613	45661	16966	1	1	1	1	11251	41250
272.8294@12.453359	41225	1	1	32802	1	1	14622	63055	21844
343.8266@13.505432	35110	24478	1	28981	20525	1	9538	22002	52680
169.953@0.2038621	17016	67624	39740	1	1	1	1	20086	56956
179.9829@0.2074311	78039	83464	42594	1	1	1	25927	1	79492
289.9438@0.19972518	63792	69375	72801	4982	6738	1	27345	22874	88428
273.9675@0.19984376	271499	295224	290186	1	14018	1	166985	179318	1
379.9223@0.20615472	181766	1	206606	5464	1	1	69139	89048	86481
243.8791@0.20326138	1	1	1	1	1	1	1	1	70099
217.9441@0.20327736	78599	70709	70583	1	16826	1	55331	45865	42885
311.9352@0.20819916	192000	193293	195236	18928	1	1	132555	133639	138538
433.8646@0.21476185	243223	234379	250342	1	46333	1	190594	195809	1
581.7309@0.22301327	23559	1	1	1	1	1	32800	34617	36540
357.774@0.22951107	19049	31693	23066	1	1	1	1	1	37924
1049.0656@0.28476703	7558	1	1	1	45712	1	1	1	1
95.9318@0.25713947	102017	236847	294909	1	163044	1	230332	85981	205473
288.1544@0.26287255	1	1	1	1	9746	1	1	1	1
308.0994@0.27330396	1	1	1	1	1	1	1	11052	1
452.1898@0.27851737	1	1	1	1	1	1	1	1	1
133.8918@0.2629376	118368	184124	394225	78020	1	1	275497	263426	227219
404.1933@0.2804725	1	1	1	19967	1	1	1	18435	1
250.7947@0.29526836	1	1	1	83604	1	1	1	1	1
859.2323@0.26739222	1	1	1	1	1	1	23721	7002	27384
149.9546@0.49768046	11036	7540	29484	1	1	1	1	28500	25873
336.1225@2.318467	1	1	1	1	1	1	1	1	1
626.3172@2.6672459	1	1	1	1	1	1	1	1	1
324.0296@3.004486	1	127590	129861	336292	315910	1	238927	252324	257129
426.2248@3.0642903	1	1	1	1	1	1	9264	1	1
522.2486@3.1782386	1	1	1	1	5883	1	1	1	1
890.478@3.081558	1	1	1	1	1	1	1	1	1
486.2307@3.526125	1	1	1	4369	1	1	1	1	1
368.2138@3.4398592	1	1	1	1	1	1	6942	10410	1
706.3611@3.9099896	1	1	1	1	1	1	1	1	1
370.2295@3.546646	1	1	1	1	1	1	13978	1	16858
446.2313@3.7848895	1	1	1	1	1	1	1	1	1
454.2845@3.9108005	1	1	1	9577	13234	1	6281	8871	14601
468.2678@3.6128678	1	1	1	1	6031	1	1	1	1
462.2531@4.0602736	1	1	1	1	6415	1	1	1	1
322.0496@4.1586547	1	1	1	20983	25410	1	18967	19540	20587
406.264@4.2628427	1	1	1	1	1	1	1	1	1
324.2253@4.2655554	1	1	1	1	8981	1	1	1	1
416.2249@4.090184	7953	1	1	1	1	1	1	1	10143
422.2574@4.4519744	1	1	1	1	1	1	1	1	1
302.0306@4.4344864	1	1	1	20896	1	1	23215	1	1
456.2997@4.3423953	1	1	1	1	1	1	1	7168	1
315.9756@4.6080995	1	1	1	1	1	1	1	1	1
438.2904@4.727748	1	1	1	1	6495	1	1	1	15151
394.2652@5.026164	1	1	1	4430	1	1	1	1	8507
458.2734@5.134861	1	1	1	1	1	1	1	1	1
328.1448@5.0289636	1	1	1	1	1	1	1	1	1
456.2591@5.0789123	1	1	1	1	1	1	10131	14721	1
494.3164@5.083614	1	1	1	1	1	1	1	1	1
506.3526@5.3718405	1	1	1	1	1	1	1	1	1
378.2027@5.556283	1	1	1	1	1	1	1	1	1
378.2712@5.406851	1	1	1	9534	1	1	11102	11867	13499
407.0416@5.5033035	1	1	1	1	4903	1	6435	1	1
522.3454@5.275133	1	1	1	4851	8453	1	1	1	1
294.2135@5.7451	1	1	1	19873	1	1	1	1	1
504.3384@5.5342903	1	1	1	1	1	1	3319	1	1
374.1864@5.786178	1	1	1	19260	19842	1	11379	13195	10057
568.3491@5.45377	1	1	1	1	1	1	5395	1	1
506.3547@5.9120975	1	1	1	1	1	1	4491	1	1
524.321@6.130265	1	1	1	1	10726	1	12011	1	4834
534.3494@6.1306715	1	1	1	1	1	1	1	1	1
694.4518@6.8433766	1	1	1	1	1	1	1	1	10864
482.3104@6.40882	1	1	1	1	1	1	10094	1	13053
446.3327@6.4399323	1	1	1	1	1	1	7632	1	1
620.4198@6.462917	1	1	1	10317	1	1	1	1	19817
424.1416@6.587617	1	1	1	1	1	1	1	1	1
574.4134@6.6071496	1	1	1	1	1	1	1	1	1
696.4591@6.9030204	1	1	1	1	1	1	1	14565	1
298.247@7.0408926	1	1	1	1	1	1	1	10564	1
444.249@7.17481	14584	60097	1	1	1	1	1	1	51186
385.1669@7.426184	54935	1	1	1	1	1	1	90649	88511
762.5252@7.6221623	1	1	1	1	1	1	1	10922	1
462.3692@7.947501	5490	1	4370	5304	8656	1	1	1	1
626.4918@7.986203	1	1	1	1	1	1	1	23679	1
746.528@8.184151	1	1	1	20777	1	1	1	1	1
739.4325@8.173771	1	45786	61672	69445	1	1	67411	45995	65142
366.0766@8.336887	205502	1	1	161250	207462	1	217822	162492	138584
426.0278@8.603423	17737	87283	1	2914	1	1	1	97611	287736
298.158@8.69725	1	1	1	2048995	1	1	1	1	7205638
499.3044@8.668502	1	22899	1	13340	14347	1	1	1	1
324.1111@8.405196	675002	670717	13057	23299	417003	1	661922	1	1
398.3366@8.926237	37116	45263	42658	14853	37885	1	39675	1	1
356.3233@9.139457	21363	1	1	1	11616	1	29672	11188	9709
486.2303@9.66695	1	1	1	1	1	1	1	1	1
486.2298@10.299128	1	1	1	1	1	1	1	1	1
514.0219@11.09192	18136	45992	7662	1	1	1	1	14833	1
398.2352@10.843497	872526	878663	905067	807046	1	1	912774	887749	875681
224.0363@11.210011	100656	1	1	626844	1	1	156834	1	176656
644.0086@11.340775	10907	13018	8073	1	1	1	1	1	1
540.2205@11.537436	1	1	1	1	1	1	16093	14865	18930
689.5901@11.506648	26297	18115	17393	32041	20860	1	13448	15077	1
611.4212@11.491874	1	1	24519	14524	9925	1	9193	11229	17113
496.3032@11.518665	1	18399	1	1	1	1	1	13163	1
782.5773@11.617142	100535	75001	61063	76855	1	1	74289	1	1
201.9601@11.7050905	332744	411439	123749	139396	83040	1	1	1	1
423.186@11.733875	117368	1	113848	94968	1	1	81765	67859	122059
348.8193@11.860322	1	1	40331	1	1	1	1	60937	1
499.101@11.895721	1	1	1	30589	25673	1	23716	25934	24732
453.7086@11.880792	1	22621	1	35823	1	1	1	19240	1
291.8567@11.965062	1	1	177604	1	1	1	1	157652	138995
533.9265@11.985781	1	1	1	81592	45844	1	1	36336	84281
446.677@12.209154	1	1	1	1	12328	1	1	1	1
373.7525@0.23167796	13162	12768	30343	1	6840	1	32412	1	18535
839.2453@0.24641457	1	1	1	71260	69148	1	40016	42845	61066
916.8394@5.114619	15421	12183	14725	1	21663	1	13697	1	1
426.1831@7.0188136	25529	8592	21098	1	20480	1	26912	1	1
738.4697@10.325204	28980	21627	9433	1	9068	1	1	1	1
612.7165@11.847519	64393	60882	68363	65901	63813	1	63687	64734	63915
329.1929@7.2220254	1	1	1	1	1	1	12416	30263	15619
540.5124@7.732555	5733	1	13327	10282	1	1	8925	8731	7801
554.1081@11.234384	14288	28044	28395	74421	1	1	5135	1	20433
121.9609@0.20077965	102370	33015	33296	1	1	1	23150	22563	25318
363.9499@0.20651236	43705	1	1	1	1	1	14167	18774	13225
283.8406@0.22875853	42156	27176	49941	1	1	1	62089	1	1
448.2164@0.27585205	1	1	1	1	1	1	13499	18177	14067
224.0328@4.097429	1	1	1	29489	1	1	16025	22127	16811
330.1992@4.4610624	13010	10703	12715	33755	1	1	15078	1	11679
512.0254@11.248106	1	1	123675	29828	1	1	252890	13695	25129
178.9173@11.756465	1	1	1	54675	1	1	154506	61936	111620
151.8944@11.967	1	1	1	67909	1	1	341573	278089	531854
295.9606@0.2065085	116421	112038	124760	4732	1	1	1	1	1
448.135@5.5237966	54525	60659	57482	1	1	1	1	1	1
460.2046@4.8391995	12440	10625	9777	1	1	1	1	1	1

## Sheet: LC (+) total
Compound	HAV 1	HAV 2	HAV 3	MES 1	MES 2	MES 3	PRI 1	PRI 2	PRI 3	Compound Name
143.9716@0.113007456	1	102256	163483	1	1	1	133979	1	122552	143.9716@0.113007456
129.9564@0.11529414	1	1	1094959	1006139	992049	1422345	988084	1296701	1	129.9564@0.11529414
181.9523@0.17837028	433706	1	1	1	1	64300	252850	226440	229088	181.9523@0.17837028
302.0938@0.12078717	43130	23536	1	38486	39666	37072	36402	1	39697	302.0938@0.12078717
98.9705@0.26289526	495246	375646	145252	48281	238603	1	47189	255329	93653	98.9705@0.26289526
253.8719@0.3146907	8502	15130	14342	1	1	1	13256	1	1	253.8719@0.3146907
150.9401@0.29602292	63068	66103	61244	1	79447	71736	1	1	103053	150.9401@0.29602292
108.9991@0.2377047	1087565	954428	1099744	1	200906	173309	111029	728549	717673	108.9991@0.2377047
303.8813@0.20836437	416934	437305	410520	50933	52357	49401	309562	286759	300014	303.8813@0.20836437
284.8466@0.20807998	1	1	10084	31483	30499	31705	17915	20759	20078	284.8466@0.20807998
319.8556@0.20982395	1129236	1087871	1124596	427020	450003	438983	1014018	1027454	1025240	319.8556@0.20982395
235.8941@0.20890331	298014	287558	287933	96925	1	104469	271311	273032	267899	235.8941@0.20890331
351.8027@0.21023759	43380	1	1	45879	37799	41521	28923	30748	1	351.8027@0.21023759
155.0321@0.20672843	301860	319332	325833	287471	301589	319448	407219	420756	393724	155.0321@0.20672843
403.8168@0.21110976	163943	162088	171365	291914	90576	99451	177384	296283	176296	403.8168@0.21110976
335.8323@0.21068113	198090	221042	213580	83752	82458	84674	136668	138175	163446	335.8323@0.21068113
471.8038@0.21180424	408303	287885	450370	108920	73257	76663	450208	353986	373984	471.8038@0.21180424
723.6844@0.21406229	142084	106931	126134	136358	63127	113723	151789	86568	164269	723.6844@0.21406229
571.7374@0.21317306	88187	88801	91167	91288	88313	1	109785	102537	103625	571.7374@0.21317306
393.7872@0.21795599	24755	22386	20324	13638	1	16084	28573	24926	1	393.7872@0.21795599
739.6588@0.21283275	72857	1	1	111048	94126	86094	1	1	1	739.6588@0.21283275
493.7974@0.21838339	391175	426558	421460	81231	1	40288	270447	295795	294941	493.7974@0.21838339
257.8887@0.2171145	437132	477735	460063	1	84243	71555	321138	321804	307747	257.8887@0.2171145
499.7429@0.23074323	217042	224861	216311	1	36335	1	62542	1	77917	499.7429@0.23074323
677.6933@0.21756954	1	245239	275591	1	1	231885	365016	316599	364276	677.6933@0.21756954
425.81@0.2174652	430905	442014	438179	150789	156634	1	433160	405373	401507	425.81@0.2174652
593.7317@0.21739855	1	295302	1	182044	190428	191960	1	1	1	593.7317@0.21739855
273.8626@0.21834828	1440664	1488562	1487916	948418	1016638	939144	1471060	1459314	1547908	273.8626@0.21834828
929.5779@0.21680261	1	1	1	240291	145743	1	243465	244068	175971	929.5779@0.21680261
357.8232@0.2178721	294335	326469	330289	306850	324601	316709	364635	354025	363430	357.8232@0.2178721
441.7841@0.2180678	463729	395242	1	716497	775369	499445	638962	638911	643161	441.7841@0.2180678
525.7459@0.2181102	560435	497750	541745	1173760	1245890	1197831	859827	844136	874734	525.7459@0.2181102
609.7056@0.21829261	177769	1	188977	1	513944	497818	365908	308359	297729	609.7056@0.21829261
693.6664@0.21801604	179693	1	1	562028	550829	580317	301038	281371	302936	693.6664@0.21801604
373.7975@0.21837173	1	53258	63235	286582	272865	1	122881	1	1	373.7975@0.21837173
207.874@0.21859403	1	1	148269	410263	400178	413176	207998	217925	213512	207.874@0.21859403
777.6276@0.21741597	1	1	1	415936	514241	518999	253952	1	1	777.6276@0.21741597
205.8757@0.21878007	641394	1	1	1778357	1752510	1804905	1	889165	890924	205.8757@0.21878007
541.7195@0.218074	243625	1	237335	2467288	2439845	2582697	1	548891	1	541.7195@0.218074
457.7589@0.21821515	1	172035	1	1507303	1463081	1545932	404422	1	398170	457.7589@0.21821515
289.8363@0.21906267	1527796	1330962	1465349	4769412	4582046	4790134	2360984	2323398	2347010	289.8363@0.21906267
793.6046@0.21992163	1	1	9866	1	1	425921	1	1	1	793.6046@0.21992163
709.6416@0.21865858	1	1	1	536392	509142	568660	1	1	1	709.6416@0.21865858
625.6809@0.21828261	104962	76402	1	582898	1	1	1	147849	158828	625.6809@0.21828261
667.6643@0.2277154	95232	78329	58424	50587	1	49515	97542	99451	71691	667.6643@0.2277154
599.6777@0.22648184	34606	1	43615	96391	104649	117009	1	1	74690	599.6777@0.22648184
531.6912@0.21778347	2159	42308	50142	1	424243	1	114834	1	113950	531.6912@0.21778347
431.755@0.22634888	120429	100652	91817	132176	143420	111614	1	106034	105155	431.755@0.22634888
447.7292@0.2294369	73234	84887	53675	238026	246031	205998	87528	1	94915	447.7292@0.2294369
263.8337@0.22921601	492167	526074	497376	276278	278973	260880	404280	442550	423203	263.8337@0.22921601
657.634@0.23301809	1	1	1	26887	24502	1	31960	1	1	657.634@0.23301809
980.5131@0.3069705	74267	65989	21124	280098	8982	6883	32140	1	181599	980.5131@0.3069705
230.0537@0.27089456	15608	1	1	1	28114	1	1	1	1	230.0537@0.27089456
597.5892@0.2430844	16044	19924	1	93891	100306	1	23000	19415	19292	597.5892@0.2430844
716.4546@0.24970172	158044	105714	106586	405373	4693	292729	407954	191504	2926	716.4546@0.24970172
1854.9604@0.24426699	1	9678	1	85460	97666	86813	35169	1	1	1854.9604@0.24426699
581.6202@0.25135037	1	66105	67487	104601	95221	1	113739	93324	104330	581.6202@0.25135037
493.5697@0.25286767	173135	190141	148431	250175	265230	229048	231616	228304	225560	493.5697@0.25286767
791.2911@0.26324803	13699	1	12141	1	1	41127	28098	97985	96179	791.2911@0.26324803
955.1448@0.2643188	63076	1	24023	1	1	1	11304	1	1	955.1448@0.2643188
876.8949@0.25301734	1	1	1	9091	1	1	1	3147	1	876.8949@0.25301734
240.0731@0.24611232	185244	159559	186851	385547	374962	375809	466291	453379	487519	240.0731@0.24611232
1092.4028@0.25401795	1	36471	1	195683	177322	149815	81783	68143	70284	1092.4028@0.25401795
971.1196@0.2860195	1	1	1	1	1	26149	152509	9769	71167	971.1196@0.2860195
767.2937@0.29592317	1	1	1	230165	90188	125381	1	8407	1	767.2937@0.29592317
282.0838@0.25731766	75948	66717	24828	176817	169761	164441	252455	232078	287457	282.0838@0.25731766
700.4802@0.24384962	191017	89143	90004	1	80936	1	250023	120692	131702	700.4802@0.24384962
312.1297@0.26612526	49527	1	1	146766	17954	153735	145519	194251	10184	312.1297@0.26612526
238.0581@0.24813522	1	1	1	298993	260438	427743	459256	533300	357595	238.0581@0.24813522
298.1128@0.24917527	1	1	37317	91499	124797	241206	90675	78341	84618	298.1128@0.24917527
978.4586@0.2528923	1	1	1	1	1	1	1	1	1	978.4586@0.2528923
848.4258@0.25766787	1	137527	310170	785207	982292	930862	360431	361975	364944	848.4258@0.25766787
607.5513@0.25214323	1	1	1	16243	16403	17077	1	1	1	607.5513@0.25214323
582.4337@0.25701818	1	1	54779	9822	1	33437	52059	46711	20237	582.4337@0.25701818
328.1236@0.25448754	24385	1	21623	63129	1	66483	1	59023	59606	328.1236@0.25448754
635.956@0.25739962	1	6820	5907	1	1	30144	18508	1	12587	635.956@0.25739962
804.4064@0.26591808	977935	18592	1068226	1	720562	644244	1328619	486854	1319557	804.4064@0.26591808
577.5852@0.25484937	1	15682	21369	1	1	1	26768	1	28973	577.5852@0.25484937
626.6033@0.25715178	1	1	1	44240	38719	41287	1	1	1	626.6033@0.25715178
523.5373@0.2515443	120276	64801	121017	173551	192071	164568	199926	122155	122125	523.5373@0.2515443
326.1126@0.3126255	1	1	1	80042	117095	25353	134290	1	1	326.1126@0.3126255
710.283@0.25666043	1	1	1	860690	849225	786535	566905	1	532408	710.283@0.25666043
674.9948@0.2569564	6743	4522	1	29195	34678	26705	1	9352	1	674.9948@0.2569564
440.1902@0.25377956	113984	110471	106807	483271	515642	483177	307722	271828	702662	440.1902@0.25377956
582.9074@0.25644645	12897	9838	14440	76787	71251	72707	27362	27031	28011	582.9074@0.25644645
766.8308@0.25729135	1	1	1	31648	33834	30893	1	1	16018	766.8308@0.25729135
518.5543@0.25493982	1	1	1	1	1	45469	45504	1	36607	518.5543@0.25493982
892.4579@0.26607475	19296	1160561	1004528	381896	3356783	3124141	1966122	2400947	2065360	892.4579@0.26607475
552.9364@0.25694516	1	36429	43476	1	78156	57748	70356	59881	63442	552.9364@0.25694516
1428.6729@0.25808227	1	30905	33991	1	140596	122358	1	1	99755	1428.6729@0.25808227
1180.453@0.25609306	38546	27561	26765	174239	194236	183306	1	1	1	1180.453@0.25609306
336.1132@0.25706798	319750	298290	320563	938596	1004602	1038068	959058	660755	973251	336.1132@0.25706798
611.9279@0.25685996	10594	1	7192	60921	1	60040	21344	20292	20394	611.9279@0.25685996
768.3021@0.2551719	1	1	1	154462	1	1	1	144281	1	768.3021@0.2551719
484.8852@0.25643942	70005	66059	65124	366771	382756	355687	173137	167403	167215	484.8852@0.25643942
916.2942@0.25541872	1	1	1	108122	119669	108527	1	1	1	916.2942@0.25541872
645.6458@0.25573176	1	16602	1	70055	1	66611	41244	34804	1	645.6458@0.25573176
572.6044@0.25533387	1	57520	66598	386975	390369	1	153193	153662	156832	572.6044@0.25533387
655.6244@0.2560173	1	1	7688	32029	34759	29976	13837	1	10605	655.6244@0.2560173
508.8629@0.2556022	1	1	1	113216	127977	122993	1	1	46370	508.8629@0.2556022
610.9715@0.2601942	14887	18914	26166	1	1	1	35901	40582	37223	610.9715@0.2601942
1456.695@0.2588304	1	1	19340	40478	41752	36826	31530	32903	33327	1456.695@0.2588304
924.9457@0.25826848	1	1	4928	22394	21280	23211	10867	1	1	924.9457@0.25826848
434.8671@0.25551775	1	1	78832	91114	103182	89200	137872	1	132689	434.8671@0.25551775
567.5643@0.2555582	1	1	1	115554	124696	117703	45056	37358	1	567.5643@0.2555582
394.157@0.25851828	111556	1	110391	240306	251914	227607	207411	153737	201927	394.157@0.25851828
212.2222@0.2568274	853949	886459	906128	2888776	2886911	2890922	2154482	2104722	2227294	212.2222@0.2568274
572.938@0.25626764	41419	40951	38255	274201	271066	267208	108514	112474	111182	572.938@0.25626764
1530.7964@0.25642976	77420	1	1	104267	108321	94567	1	118418	85600	1530.7964@0.25642976
455.5352@0.25596443	51022	46332	48220	1	267595	250709	125603	119654	121796	455.5352@0.25596443
499.561@0.25612247	86300	73566	73375	396743	410107	387041	285715	187695	287593	499.561@0.25612247
440.8594@0.25283015	1	46586	1	175302	169503	178219	1	87746	1	440.8594@0.25283015
658.2106@0.25731778	1	28943	34387	94220	100913	97075	58384	65675	65636	658.2106@0.25731778
526.235@0.262619	66619	185585	67895	703001	162573	1	9357	117035	125314	526.235@0.262619
498.8932@0.25626773	1	131885	157397	864694	880198	840530	385963	370843	394198	498.8932@0.25626773
241.2741@0.25630358	111586	116717	124265	117273	119290	115867	118860	114768	124629	241.2741@0.25630358
538.8817@0.2550706	21934	15415	1	95316	104101	97650	35846	37796	35968	538.8817@0.2550706
1004.3508@0.2556428	54747	35775	33361	171377	159392	152971	1	85309	83047	1004.3508@0.2556428
528.9118@0.2563681	67098	63422	63573	383225	387932	380562	170955	154513	175236	528.9118@0.2563681
350.1316@0.25906572	119249	118344	109121	301649	348898	340000	355786	335621	276522	350.1316@0.25906572
570.2549@0.2670183	49776	55792	55110	129203	125168	121928	303989	292722	306707	570.2549@0.2670183
494.8551@0.25508165	1	1	1	49162	57262	49872	19113	20028	1	494.8551@0.25508165
523.8722@0.25641826	1	1	1	93675	93528	91105	1	1	1	523.8722@0.25641826
557.5947@0.25606543	100636	105660	98221	645041	645543	605772	261497	253064	262134	557.5947@0.25606543
491.9187@0.28122103	1	1	1	6173	164489	22746	1	1	1	491.9187@0.28122103
469.55@0.25678378	1	1	1	1007706	1024019	962357	391561	381710	492243	469.55@0.25678378
572.2691@0.25751746	92399	83763	250107	558852	1075638	519817	280473	225855	465437	572.2691@0.25751746
1268.5068@0.25688633	51294	1	1	254096	224207	220309	105989	104883	95721	1268.5068@0.25688633
290.0747@0.28223673	1	1	1	97564	92224	83500	66462	1	1	290.0747@0.28223673
1398.721@0.2559418	1	1	107718	252858	137880	1	164054	1	1	1398.721@0.2559418
547.906@0.2570708	22917	1	27548	49466	38914	53335	43241	31945	37805	547.906@0.2570708
474.8617@0.25485215	9998	1	1	1	25597	20360	18495	16278	19316	474.8617@0.25485215
688.8715@0.26052055	1	1	1	41638	35022	1	21345	27913	1	688.8715@0.26052055
987.9519@0.2560175	1	1	1	46606	1	34590	1	1	15578	987.9519@0.2560175
886.389@0.25676814	539779	404036	525396	1908127	1923574	1847517	1229873	1144121	1224931	886.389@0.25676814
733.3456@0.25132436	187359	209761	217541	1	1	46870	125820	1	194530	733.3456@0.25132436
348.1169@0.2578042	1	96258	1	123903	135118	137059	131981	135031	124627	348.1169@0.2578042
230.089@0.26471895	18085	125953	180864	198674	221462	230398	183976	169279	185450	230.089@0.26471895
702.2346@0.25696003	1	1	1	120240	107124	99457	59940	67876	71732	702.2346@0.25696003
679.3812@0.2553525	98340	107922	1	45664	1	1	68802	1	56343	679.3812@0.2553525
974.4401@0.25683147	1	1	1	1923790	1980780	1861229	1182778	1209423	1289927	974.4401@0.25683147
470.2083@0.2577303	1	67517	107735	513646	5201091	4843171	1	1	1	470.2083@0.2577303
528.5781@0.25640285	132762	97950	1	561059	560957	1	1	280774	1	528.5781@0.25640285
535.9414@0.28545013	1	1	1	129938	138737	556532	1	1	1	535.9414@0.28545013
514.2343@0.2572682	1801206	1	1	3680971	5007862	422083	1	1	3631192	514.2343@0.2572682
454.8672@0.25611305	120527	107517	113187	632240	652518	615725	301981	287888	302743	454.8672@0.25611305
1018.4678@0.27480865	630529	590210	587296	2072531	1	2007712	1377540	1334094	1404519	1018.4678@0.27480865
1062.4915@0.2571356	546441	513518	533105	1971491	2038472	1889646	1	1160398	1281158	1062.4915@0.2571356
537.5943@0.25644642	84608	99843	89704	121509	140193	137995	169729	166549	162368	537.5943@0.25644642
558.2601@0.25748494	1	1	1	4577460	4893367	4416951	3179779	1	220330	558.2601@0.25748494
1150.5435@0.2573036	535856	501805	471253	2178803	2239419	2097645	1232497	1253344	1311050	1150.5435@0.2573036
567.8975@0.256085	9967	1	14593	90560	1	86774	30671	1	1	567.8975@0.256085
628.3028@0.25821787	1	1149817	1105038	3250467	3343622	3253615	2256016	2279844	2385623	628.3028@0.25821787
257.2672@0.25839895	36418	36019	35456	39025	31401	35868	35425	42965	34195	257.2672@0.25839895
716.3533@0.27347144	577268	807670	1	1134264	1921264	3165940	1170020	1536724	1170887	716.3533@0.27347144
538.5466@0.2554615	1	1	1	1	97443	1	1	1	1	538.5466@0.2554615
760.3798@0.27221006	445944	870992	639736	3246133	1571608	2962189	986636	3328	964656	760.3798@0.27221006
562.9098@0.2564299	19297	15837	15906	35187	37816	34904	31557	28109	1	562.9098@0.2564299
1618.8441@0.25556174	35747	48111	50736	1	1	1	1	77008	1	1618.8441@0.25556174
744.403@0.26188388	140494	91710	52208	1	1	229773	52719	532088	217059	744.403@0.26188388
392.143@0.27238727	116570	184824	135721	157073	170461	181617	137431	86674	117242	392.143@0.27238727
438.1773@0.2577013	90043	201629	84100	1	1	632888	158121	159794	156240	438.1773@0.2577013
246.0484@0.26074132	1	19268	1	31557	38674	39658	21500	33007	33646	246.0484@0.26074132
261.2275@0.25806555	1164662	1152392	1255616	1020930	1085986	1060241	1142895	1153929	1152160	261.2275@0.25806555
408.1715@0.28068823	1932925	1805457	1801769	4939029	5186024	4793948	3871540	3876643	3909511	408.1715@0.28068823
201.2063@0.25816086	228052	217553	257917	207522	207420	202700	206414	224314	214003	201.2063@0.25816086
542.9188@0.2567798	124230	110127	116962	716669	740999	715630	290704	300014	293965	542.9188@0.2567798
724.2734@0.2583508	1	1	1	145793	1	172406	1	1	1	724.2734@0.2583508
532.8951@0.25630355	36043	27825	26002	65317	65196	58977	56523	47729	50322	532.8951@0.25630355
447.8908@0.26751983	1	1	1	582034	40191	576295	24771	61639	239199	447.8908@0.26751983
614.183@0.25724065	26357	27915	27643	94840	83178	1	52640	43548	56084	614.183@0.25724065
645.98@0.2579506	11317	11283	1	64653	65595	55865	1	28101	22947	645.98@0.2579506
284.0967@0.2730749	1	1	26255	53140	60082	59645	60511	53282	63898	284.0967@0.2730749
658.3077@0.25891745	1	1	1	86210	82813	82873	1	1	1	658.3077@0.25891745
425.8522@0.2513864	1	73434	1	103648	109228	100761	56425	52185	56817	425.8522@0.2513864
601.6208@0.25864953	54611	44500	48858	308586	311813	1	123205	129705	116033	601.6208@0.25864953
678.4972@0.27883124	231015	459220	3100	736478	490520	1	902102	434345	178222	678.4972@0.27883124
320.1198@0.25991222	1389237	1294842	1318198	3876367	3490229	3812603	3435537	3744499	4014470	320.1198@0.25991222
364.1455@0.2583331	1	1846140	1771345	1	5216030	4705273	4010656	4031527	4211613	364.1455@0.2583331
522.9195@0.2566676	102341	100723	102096	175094	189007	159217	208412	207581	185184	522.9195@0.2566676
603.642@0.2680195	1	1	1	81887	1772	69609	23259	30510	23459	603.642@0.2680195
276.094@0.2590657	985797	988417	917496	2935306	3130951	2828471	2313208	2338338	2413934	276.094@0.2590657
655.9504@0.25807852	4686	1	1	28971	29687	1	11997	9838	1	655.9504@0.25807852
224.0997@0.26496887	61503	434740	94442	160100	128307	160698	351440	195586	206928	224.0997@0.26496887
812.3272@0.25880566	1	1	1	293826	291614	1	288662	253396	264097	812.3272@0.25880566
315.2302@0.28163144	32178	44574	1	51819	41919	47268	43351	41082	50942	315.2302@0.28163144
199.1912@0.26063722	34559	79968	78857	34004	64225	61541	41099	45913	40005	199.1912@0.26063722
631.6386@0.25442865	1	1	31229	1	1	72875	44214	48266	52479	631.6386@0.25442865
185.2115@0.25901806	724521	820736	814918	675907	652988	751432	751490	780569	786239	185.2115@0.25901806
292.2316@0.2541616	1	1	1	38374	51173	1	1	1	1	292.2316@0.2541616
1220.5732@0.2603175	1	1	1	35450	1	34167	1	39510	1	1220.5732@0.2603175
348.1719@0.27654967	1	519564	569936	1	441474	368144	838004	843543	1	348.1719@0.27654967
626.932@0.2570186	1	1	1	40629	40587	41910	19756	18398	16272	626.932@0.2570186
488.8739@0.25445583	1	1	1	57289	58217	54215	1	48119	1	488.8739@0.25445583
258.1422@0.26190162	120303	130250	132518	192734	194926	59364	114548	111486	105247	258.1422@0.26190162
277.2182@0.26108086	34624	40214	39912	36903	36701	37038	41123	41892	39157	277.2182@0.26108086
582.5756@0.25607374	1	10615	1	74791	83693	75348	27286	33440	33006	582.5756@0.25607374
232.0682@0.25863707	1374879	1253434	1282219	2520125	2721459	2515067	2174004	2089973	2257018	232.0682@0.25863707
1222.6183@0.2591607	1	1	174552	382016	205935	177153	286291	1	286054	1222.6183@0.2591607
543.5867@0.25581807	61750	62314	80045	346638	363258	336208	153531	148999	146519	543.5867@0.25581807
215.184@0.27845535	50061	49957	68953	1	1	39482	57818	1	39791	215.184@0.27845535
672.3271@0.25925618	1060504	731387	717796	2415585	2629504	2329000	1645766	1691994	1719223	672.3271@0.25925618
333.2845@0.25925615	794500	744520	792039	651573	638986	673509	721719	749243	756034	333.2845@0.25925615
1280.6028@0.2594071	44409	48810	51825	86686	88800	79892	83149	88719	83707	1280.6028@0.2594071
334.0999@0.26126787	65477	58420	65254	152007	159372	150082	1	131867	152345	334.0999@0.26126787
1296.5876@0.25851923	83157	1	1	202890	1	206643	163481	166555	1	1296.5876@0.25851923
262.0767@0.2698688	69745	64951	24957	158845	146895	160289	154997	1	156492	262.0767@0.2698688
121.0874@0.25871018	1	67266	54669	112192	120793	117574	151240	1	158669	121.0874@0.25871018
492.0046@0.25801757	22616	27199	51573	24313	33792	36697	29540	25935	36359	492.0046@0.25801757
559.6172@0.26225644	49473	51622	50957	187858	188388	203936	108096	103685	103392	559.6172@0.26225644
1356.5573@0.25826824	61817	1	59075	305331	314142	294759	127805	117417	116440	1356.5573@0.25826824
429.3562@0.26401907	6725	1	1	1	1	5344	4636	8554	12420	429.3562@0.26401907
167.1649@0.25975102	10146	8573	9709	8779	9203	1	1	9837	9019	167.1649@0.25975102
1066.4886@0.2574192	1	1	1	82089	87704	73363	60273	1	57040	1066.4886@0.2574192
452.3312@0.27326906	402632	113199	109222	236057	106755	216749	146139	88814	101302	452.3312@0.27326906
620.947@0.25794122	1	1	1	1	1	1	1	25819	1	620.947@0.25794122
1340.6127@0.26001725	1	82298	72433	1	204840	177495	148896	177885	1	1340.6127@0.26001725
216.0946@0.2614685	1412469	1613971	1518051	829169	896550	780377	1979407	1748166	1975661	216.0946@0.2614685
219.1596@0.26064196	1	1	1	1	1	1	1	70255	1	219.1596@0.26064196
188.0426@0.25692266	82025	72437	72830	189668	211446	198272	197879	164372	211439	188.0426@0.25692266
243.2139@0.26058966	41755	46015	34337	30794	25451	32081	39142	38110	43605	243.2139@0.26058966
173.1763@0.26079535	14273	13622	16037	12308	10202	11866	11616	16541	12842	173.1763@0.26079535
1400.5916@0.26011854	1	1	1	233201	227474	218444	1	1	1	1400.5916@0.26011854
616.9636@0.25888473	1	1	16693	114912	112480	111271	48256	39731	1	616.9636@0.25888473
1368.653@0.26860675	25186	28718	1	60981	62696	55632	1	53370	53130	1368.653@0.26860675
412.8647@0.26043957	38062	50516	55244	91122	108657	94031	55493	60499	58190	412.8647@0.26043957
392.8678@0.2625185	1	1	14226	21470	8913	19372	14402	14427	1	392.8678@0.2625185
500.9164@0.2630184	103292	96353	107908	310309	311419	309622	220877	221183	220888	500.9164@0.2630184
936.4833@0.2589587	1	238400	530856	762252	341041	1014494	978115	496017	1	936.4833@0.2589587
156.16@0.2607101	1	48633	1	98460	92488	1	1	96378	85369	156.16@0.2607101
217.1947@0.26295358	33181	23154	1	24375	1	1	33176	41033	46399	217.1947@0.26295358
1486.7717@0.2560939	1	77700	1	160966	1	1	1	98588	112446	1486.7717@0.2560939
480.2423@0.26666582	580274	564394	601952	410345	460480	1	743282	741523	705797	480.2423@0.26666582
545.6099@0.2619567	1	1	1	108125	104580	104607	52801	1	79431	545.6099@0.2619567
391.3253@0.26988423	40725	40804	46860	38712	38106	47290	1	1	1	391.3253@0.26988423
632.9909@0.25956374	6765	1	1	1	20083	1	10798	1	1	632.9909@0.25956374
228.0773@0.25743458	1	1	1	60634	55556	65601	1	71371	84503	228.0773@0.25743458
486.91@0.2631081	29768	28430	37593	1	1	1	75898	1	63972	486.91@0.2631081
530.9354@0.26280424	23055	26905	43126	1	115848	1	56405	58326	48001	530.9354@0.26280424
480.916@0.26397088	50733	50136	46470	49412	47229	47884	63043	71333	63521	480.916@0.26397088
304.0894@0.2600185	265618	106916	256091	379423	192078	336261	271524	291850	285658	304.0894@0.2600185
143.1648@0.26207736	11084	10602	1	16950	1	14088	24524	21195	1	143.1648@0.26207736
562.2475@0.26794744	28293	40475	1	116863	117224	1	1	1	2626	562.2475@0.26794744
260.1201@0.26068482	716052	673579	648450	650889	702158	600554	1147323	1314598	1332935	260.1201@0.26068482
296.1572@0.3160239	1	42797	1	54325	1	1	73903	85539	85897	296.1572@0.3160239
524.2696@0.27780622	1	501695	1	313281	356538	324065	690856	1	1	524.2696@0.27780622
503.8819@0.25651824	17994	1	20286	43493	50155	44090	38194	35835	39264	503.8819@0.25651824
1121.4979@0.25832617	1	1	1	115165	104956	1	1	1	1	1121.4979@0.25832617
274.1191@0.26051715	125968	1	161599	1	315864	209757	346013	1	1	274.1191@0.26051715
1444.6146@0.2594183	1	1	14997	189254	1	1	42296	1	1	1444.6146@0.2594183
274.0788@0.28163373	69071	1	3254	153434	143847	79668	79207	1	76349	274.0788@0.28163373
214.1153@0.2607554	226257	265882	290484	177509	171140	149047	288831	220703	260488	214.1153@0.2607554
490.756@0.26420137	1	1	1	148405	148561	149098	104207	262619	1	490.756@0.26420137
1244.6636@0.2611447	63549	1	1	442111	1	1	113222	114304	1	1244.6636@0.2611447
544.9412@0.26239926	66825	57912	42257	221358	238617	215785	134417	108914	100140	544.9412@0.26239926
588.9672@0.26316866	16039	27812	30003	83115	94012	101192	50373	46907	49982	588.9672@0.26316866
273.2631@0.26466525	30024	38261	41487	21840	22222	24768	51871	61042	52487	273.2631@0.26466525
956.4375@0.26401705	1	1	1	1	53701	51551	1	1	1	956.4375@0.26401705
211.1925@0.26148477	28835	30982	8484	17246	1	1	42893	47335	44315	211.1925@0.26148477
515.9273@0.26349464	48728	45332	54940	255077	216844	251796	161570	102486	139444	515.9273@0.26349464
1112.5791@0.2870225	130816	1	1	1	13948	692920	246359	189132	312723	1112.5791@0.2870225
189.1699@0.26501894	735990	669900	729337	471542	1	494020	642504	613774	704064	189.1699@0.26501894
252.0385@0.2979384	1	4920	1	20072	1	1	14185	26310	18199	252.0385@0.2979384
559.9523@0.26201832	29683	31904	36197	155676	151873	149402	64367	64516	64825	559.9523@0.26201832
290.1102@0.27154833	73336	1	70297	107242	148870	154633	1	145252	14354	290.1102@0.27154833
566.9461@0.25722814	64362	60593	69883	94345	1	85687	119708	94029	109103	566.9461@0.25722814
515.5916@0.26375628	91621	1	1	292589	421835	288587	181572	244880	249478	515.5916@0.26375628
129.1493@0.26296794	439156	458121	556340	1115355	1094450	1008177	778234	689747	739948	129.1493@0.26296794
282.1635@0.26992375	846090	132443	937101	280471	269107	263285	282612	275890	287783	282.1635@0.26992375
177.1485@0.26436824	121164	80323	91095	61783	89309	59014	78717	119341	116858	177.1485@0.26436824
407.8748@0.2642693	11869	11711	13358	13034	11708	1	20279	20607	1	407.8748@0.2642693
456.8905@0.26420897	116824	103768	109830	295490	310832	287616	145171	222667	250908	456.8905@0.26420897
247.2086@0.26374945	41238	42931	46349	1	1	49958	42996	43806	39569	247.2086@0.26374945
427.8749@0.2642566	42854	23258	53471	107031	118732	107110	63148	92901	90444	427.8749@0.2642566
452.9832@0.26457262	1	1	1	1	1	21112	1	1	1	452.9832@0.26457262
510.6023@0.26641792	1	1	1	23897	1	1	1	1	1	510.6023@0.26641792
471.9012@0.26468518	73787	48688	51010	192496	214910	203389	108542	154953	101897	471.9012@0.26468518
546.9641@0.26696402	1	1	1	106405	111396	108473	57074	66678	65483	546.9641@0.26696402
1068.5627@0.261842	147456	425761	435320	1	813853	1	2137601	2080073	352687	1068.5627@0.261842
229.2364@0.26919577	30958	40090	44750	29398	1	21651	49223	48171	50893	229.2364@0.26919577
561.6381@0.26548144	1	1	1	76198	76392	1	1	1	1	561.6381@0.26548144
736.418@0.31293225	1	18056	1	1	24197	1	1	1	1	736.418@0.31293225
202.0596@0.25772262	41757	28788	44671	21772	46425	55825	80970	1	109144	202.0596@0.25772262
603.9764@0.26280317	1	13476	1	1	60443	41041	27702	1	1	603.9764@0.26280317
546.3156@0.30622283	139740	102885	111964	326921	541331	4069095	68795	222308	10952	546.3156@0.30622283
254.0928@0.2922729	1	1	1	39952	70816	47243	75603	1	1	254.0928@0.2922729
530.602@0.2635186	44815	1	41557	1	217717	1	116459	111739	74831	530.602@0.2635186
212.1019@0.28235352	67687	312718	112722	79980	45538	77887	676117	1	635609	212.1019@0.28235352
172.069@0.258808	218614	169217	227350	146754	176972	126424	305479	279292	356409	172.069@0.258808
517.9489@0.2680191	1	1	1	112101	126015	112126	1	1	1	517.9489@0.2680191
270.1041@0.27506936	212311	221953	226919	89634	89771	166470	184977	173565	218576	270.1041@0.27506936
810.4751@0.36753294	1	1	1	8798	151252	148079	41333	7309	5854	810.4751@0.36753294
590.3382@0.28772005	1686627	22392	120526	277265	281756	186886	583949	115318	225086	590.3382@0.28772005
436.892@0.2658281	38869	30885	45451	31088	45055	31761	45407	61913	45755	436.892@0.2658281
292.0899@0.27488774	8250	1	1	165516	160764	1	192902	1	1	292.0899@0.27488774
186.0717@0.2795461	76292	46454	31043	16979	8320	8378	86193	61494	1	186.0717@0.2795461
458.9132@0.26811406	57195	58783	56750	186222	183342	182024	123005	113562	116318	458.9132@0.26811406
524.9417@0.26395917	1	27305	27374	35729	44996	39106	54279	1	1	524.9417@0.26395917
280.0684@0.28661853	45740	1	48021	97077	101339	12747	1	111849	1	280.0684@0.28661853
503.5441@0.25265002	186862	1	1	74850	155528	141060	145142	149595	139950	503.5441@0.25265002
503.2808@0.2699533	1	60763	1	179449	199999	172444	1	114551	144407	503.2808@0.2699533
256.069@0.2566052	1	42919	47844	1	1	73227	69645	68747	90835	256.069@0.2566052
502.9387@0.26812506	57154	1	1	173801	191940	174182	115250	110515	103020	502.9387@0.26812506
414.8878@0.27960923	1	1	1	109587	117319	129851	3775	1	74270	414.8878@0.27960923
788.4219@0.26237082	85218	66165	73237	1	48942	52536	100223	105527	106125	788.4219@0.26237082
370.2158@0.2698761	693342	141377	134312	272129	256925	255356	206237	209174	252333	370.2158@0.2698761
326.1898@0.28186217	2479317	1	141889	5466661	206256	27434	242895	232313	1	326.1898@0.28186217
250.1148@0.27882037	15019	294524	312193	265701	239716	253067	937608	1062189	1087840	250.1148@0.27882037
532.6239@0.2547103	1	1	1	106130	1	100002	1	2277	1	532.6239@0.2547103
414.2421@0.28141898	1	108997	120200	247300	1	271286	226418	235447	295810	414.2421@0.28141898
332.0847@0.2966693	67412	63614	74448	74555	81784	93373	1	1	1	332.0847@0.2966693
96.0553@0.2777704	1	1	1	1	16599	88125	80960	20636	89933	96.0553@0.2777704
860.4513@0.26820004	1	1	1	244147	119442	71611	1	1	1	860.4513@0.26820004
459.2543@0.27095747	1	1	1	149183	192213	149330	107413	1	1	459.2543@0.27095747
429.8975@0.27033576	35313	1	1	81923	89371	88616	66141	58944	61625	429.8975@0.27033576
898.5226@0.3788324	1	8975	1	23977	685919	3417	1	4253	1	898.5226@0.3788324
718.8945@0.28172493	1	8735	6935	25317	20550	19933	18188	13341	17644	718.8945@0.28172493
399.385@0.27452004	54850	57264	55427	30875	36159	31876	51099	54413	49781	399.385@0.27452004
473.9226@0.2692863	1	1	1	125489	131513	120049	89876	1	1	473.9226@0.2692863
876.4754@0.2770192	149645	89443	72882	1	68956	93641	101940	1	1	876.4754@0.2770192
306.1052@0.26538706	1	1	166811	262188	417403	285108	255369	207368	240942	306.1052@0.26538706
182.0916@0.29233253	133665	188350	262448	190153	178001	171177	238572	1	657023	182.0916@0.29233253
462.9034@0.27955395	1	6454	1	28972	31998	21739	15933	1	1	462.9034@0.27955395
460.9376@0.28487778	177122	21229	27293	77373	76551	78087	2769	51953	51644	460.9376@0.28487778
416.9115@0.27942002	16390	1	20841	46360	53637	49996	40905	38320	40319	416.9115@0.27942002
506.9249@0.27455285	1	1	1	42022	45971	36449	1	1	50453	506.9249@0.27455285
854.4983@0.32335776	1	1	158957	133390	120456	158381	1	2288	8822	854.4983@0.32335776
1569.8644@0.27509418	1	1	6143	18123	10867	18053	1	1	18187	1569.8644@0.27509418
630.8444@0.28280917	1	14224	13690	45850	44282	45689	34093	24544	26967	630.8444@0.28280917
520.7795@0.329086	1	17278	5730	47067	1	1	55971	57198	1	520.7795@0.329086
138.0656@0.28174293	117389	1	121345	149176	139976	149271	132715	142533	1	138.0656@0.28174293
1074.6267@0.32045278	1	1	1	584953	551007	110581	1	8024	4956	1074.6267@0.32045278
387.8943@0.27868643	1	1	1	16604	1	20338	1	11520	1	387.8943@0.27868643
454.7425@0.2789721	15899	18239	25887	46418	54338	44388	41197	45058	52068	454.7425@0.2789721
498.7673@0.29678568	1	12087	31826	38883	63034	58189	43438	33044	6226	498.7673@0.29678568
154.0966@0.27731976	56710	1	149025	198066	182204	202453	215152	191840	183142	154.0966@0.27731976
287.2781@0.2818295	29106	38939	26551	22417	14584	17091	43856	56058	43002	287.2781@0.2818295
550.9504@0.27251887	1	1	1	1	26763	1	1	1	1	550.9504@0.27251887
519.9723@0.2768043	1	1	11597	39690	1	43037	26769	26028	23725	519.9723@0.2768043
431.9214@0.27895853	1	12525	1	38403	31118	35436	24661	29391	1	431.9214@0.27895853
242.1093@0.29135418	131269	128705	160328	143575	54177	132760	114662	289610	149280	242.1093@0.29135418
124.0504@0.2876199	67480	68936	71345	1	95884	110273	119437	97148	114842	124.0504@0.2876199
115.0972@0.28530592	60526	62750	71138	113982	112366	121306	115215	99500	112422	115.0972@0.28530592
845.9998@0.28180507	1	3061	1	6387	1	30860	1	6285	1	845.9998@0.28180507
134.0712@0.28509232	1	81215	53226	1	76637	1	88209	107577	82164	134.0712@0.28509232
696.8805@0.2811369	8867	10442	10027	22171	1	1	1	22513	21466	696.8805@0.2811369
168.0767@0.2985212	1	1	21803	71170	37804	34021	1	1	1	168.0767@0.2985212
164.0811@0.2834588	99131	1	1	207850	194192	225682	174943	240283	1	164.0811@0.2834588
122.0711@0.29177073	98237	88323	44383	107641	105943	145914	82884	180046	1	122.0711@0.29177073
270.14@0.27630505	54973	182819	68532	42178	94037	66658	81290	106742	72541	270.14@0.27630505
272.1532@0.2861256	358622	352699	287525	236063	227945	225324	399207	330535	412432	272.1532@0.2861256
258.0844@0.29307362	73450	124580	18258	103283	111551	203730	241018	103420	240303	258.0844@0.29307362
108.0553@0.2876867	62199	29541	1	33813	1	36713	29509	1	1	108.0553@0.2876867
206.0906@0.30776933	1	46941	9157	1	1	1	88817	83896	111445	206.0906@0.30776933
308.1562@0.29481176	91929	96083	1	140036	135540	131385	286946	266083	294062	308.1562@0.29481176
178.0581@0.29202083	58725	70468	56528	53243	55874	53170	66923	56019	61852	178.0581@0.29202083
674.8701@0.28291985	1	7383	10454	29488	35297	24553	31703	17438	24781	674.8701@0.28291985
157.1449@0.2871704	53885	38947	40607	34262	55256	40268	40938	43044	60666	157.1449@0.2871704
324.1301@0.3431578	1	1	167426	706399	568271	24017	618689	1	1	324.1301@0.3431578
152.0811@0.29155055	166608	78157	85623	155274	231719	268538	174866	252935	1	152.0811@0.29155055
180.0764@0.28752184	41756	1	1	85843	1	48805	120945	105508	175944	180.0764@0.28752184
254.0527@0.29296586	206386	163805	269503	248205	298321	270122	253602	216160	257542	254.0527@0.29296586
567.8409@0.43013668	1	1	1	7768	1	1	12631	1	8645	567.8409@0.43013668
248.1374@0.29052204	44744	1	1	90674	96930	101929	155424	124377	122466	248.1374@0.29052204
129.1129@0.30354774	1	68580	73354	66969	70691	66894	62843	68037	73825	129.1129@0.30354774
166.0967@0.3087718	245036	196856	171568	373353	468033	1	1	1	1	166.0967@0.3087718
635.4077@0.27201897	1	1	1	247977	234526	100168	1	16922	136600	635.4077@0.27201897
542.7928@0.29673567	1	1	1	1	1	1	41970	42863	32986	542.7928@0.29673567
844.5258@0.54405034	1	4082	2874	1	1	1	1	16340	1	844.5258@0.54405034
288.1206@0.28820184	1	209060	1	1	1	1	315123	183992	329396	288.1206@0.28820184
392.1963@0.2678863	1	1	1	339006	401131	339174	795015	791408	1	392.1963@0.2678863
628.296@0.4155309	35100	1	3972	1	9601	20887	1	13611	1	628.296@0.4155309
614.2856@0.26821908	116636	110329	1	105598	1	1	201502	81792	76274	614.2856@0.26821908
222.0114@0.48550043	1	7636	1	14691	9183	1	1	1	1	222.0114@0.48550043
410.7175@0.4003636	1	1	1	47177	1	23473	1	6333	22747	410.7175@0.4003636
678.4969@0.37014082	53920	1	441357	1	57683	552813	103133	1	10050	678.4969@0.37014082
431.2674@0.41603264	1	32988	35379	67833	51427	74818	1	1	60577	431.2674@0.41603264
296.099@0.36264074	13634	41733	53558	1	1	6271	1	137992	143686	296.099@0.36264074
871.5291@0.47242883	1	1	1	21464	7538	7048	1	14026	1	871.5291@0.47242883
380.0704@0.483888	1	1	1	69303	38867	67621	1	1	40175	380.0704@0.483888
766.4453@0.37179536	1	1	1	1	77094	4745	133451	190040	5335	766.4453@0.37179536
266.0888@0.3298823	704023	624120	16076	1517219	1496321	1536068	2740583	2579842	2723552	266.0888@0.3298823
220.0226@0.46415123	1	10152	16246	27119	1	52838	18026	18982	16054	220.0226@0.46415123
302.094@1.7671183	274631	285707	281932	241867	131453	44759	1	1	1	302.094@1.7671183
1284.7891@1.7486309	1	1	1	16563	1	1	14923	12462	1	1284.7891@1.7486309
261.2271@1.7608593	880085	869538	826094	682552	1	1	1	787903	1	261.2271@1.7608593
442.9373@1.8205773	3473	1	1	23886	20281	32547	13271	1	13353	442.9373@1.8205773
486.9642@1.9076961	1	7694	1	23797	19850	41357	10264	15674	16515	486.9642@1.9076961
460.938@1.9063419	10012	10761	4582	1	1	64753	3352	22971	6779	460.938@1.9063419
318.068@1.819804	1	1	37718	1	1	1	1	11840	1	318.068@1.819804
326.1895@1.9683564	257306	277763	277922	380134	378214	412230	571861	327625	315552	326.1895@1.9683564
403.2368@2.0301304	1	34798	1	1	1	31121	1	1	1	403.2368@2.0301304
536.6647@2.0272408	5919	1	15856	8027	37514	1	26239	27220	31233	536.6647@2.0272408
545.6647@2.096501	1	1	1	3579	7647	17513	5412	1	1	545.6647@2.096501
214.1155@2.0791695	162328	130864	187024	1	215480	183359	1	127082	1	214.1155@2.0791695
339.2482@2.0839486	127270	116236	148255	114310	101967	97892	118850	135371	117260	339.2482@2.0839486
360.1365@2.1273248	1	1	24477	1	28406	1	1	1	24609	360.1365@2.1273248
370.2161@2.127651	346070	337350	361691	440151	470641	438599	477308	402671	383667	370.2161@2.127651
401.2226@2.135215	1	30382	1	31300	29219	31920	29485	36613	28271	401.2226@2.135215
447.2629@2.1707187	35761	42718	32790	30566	39719	38113	34640	39727	39611	447.2629@2.1707187
405.3413@2.3293233	1	1	50981	40605	43838	1	52062	38097	29785	405.3413@2.3293233
414.2425@2.2623196	370858	378816	408749	445696	519521	484403	485214	517140	440499	414.2425@2.2623196
445.2471@2.274237	38651	32386	26301	40374	30559	39339	33669	1	34452	445.2471@2.274237
491.2881@2.294081	35000	28987	41689	49879	1	1	52133	33965	40941	491.2881@2.294081
371.2112@2.302318	44417	41562	46508	48084	45267	1	59397	58723	55635	371.2112@2.302318
333.2831@2.322559	189377	242697	268886	260830	117811	1	236369	245726	1	333.2831@2.322559
458.2674@2.3802688	366519	336071	351363	467297	535691	517353	507886	477158	422760	458.2674@2.3802688
459.2665@2.409905	1	75621	1	88846	80075	75987	1	1	71126	459.2665@2.409905
489.2734@2.3930418	33546	1	40461	39325	42558	38751	44718	48103	35490	489.2734@2.3930418
452.3313@2.4025624	78233	75876	68628	65042	56842	81655	67824	71800	56728	452.3313@2.4025624
535.3141@2.4046538	30143	41306	38445	47739	43335	40342	1	40008	31715	535.3141@2.4046538
216.0959@2.4160402	589917	411947	607295	1	564153	553553	1	385928	493718	216.0959@2.4160402
370.1183@2.426321	21791	21387	17424	1	20356	19725	1	19617	27065	370.1183@2.426321
415.2363@2.4694693	61027	58621	61160	42030	55657	63297	1	1	66027	415.2363@2.4694693
502.2942@2.4855473	359623	344501	377292	514707	108047	93707	447678	460916	436040	502.2942@2.4855473
533.2983@2.4988775	33130	1	31519	38685	36169	34610	34957	46066	37223	533.2983@2.4988775
452.3311@2.4963143	303239	153169	196406	274533	237738	231415	325941	216654	267210	452.3311@2.4963143
579.3408@2.507292	36195	45334	35168	40140	45101	45460	1	42671	38949	579.3408@2.507292
215.1857@2.5377584	89579	76537	93015	113865	89153	88451	82756	79455	81974	215.1857@2.5377584
185.2118@2.5801067	392778	442042	411639	417540	400326	353192	397862	383469	439676	185.2118@2.5801067
459.2642@2.570491	60681	70855	68531	65729	72437	59734	62747	50177	56886	459.2642@2.570491
546.3192@2.5819452	313375	299592	345335	96605	489975	442277	460288	477626	425252	546.3192@2.5819452
623.3651@2.5974007	30381	31288	30228	37606	48914	33547	43761	38466	44192	623.3651@2.5974007
577.3264@2.5966861	30108	28425	31736	39697	40862	32166	30598	34715	31548	577.3264@2.5966861
536.2432@2.6246688	1	1	12937	16533	14129	1	10169	11055	14329	536.2432@2.6246688
647.3663@2.6258001	24226	28548	21800	21856	22244	25759	1	30472	23614	647.3663@2.6258001
531.2843@2.6238873	50237	43852	49582	47709	45319	44355	45464	39489	49627	531.2843@2.6238873
201.2064@2.6305568	206855	173906	144380	190849	121796	178120	154772	200273	193230	201.2064@2.6305568
272.156@2.6506615	159510	131603	184482	182447	198558	169051	159574	1	191080	272.156@2.6506615
228.13@2.6619585	119259	139546	153984	123443	186441	138043	168021	149823	191353	228.13@2.6619585
590.3457@2.6693342	269781	293493	43175	87388	67475	99369	83887	78340	58069	590.3457@2.6693342
399.2066@2.6454282	61350	80184	66516	65793	77222	81886	49100	54201	49886	399.2066@2.6454282
503.29@2.6838095	62046	60269	71035	79609	49354	55832	63952	65455	59988	503.29@2.6838095
621.3523@2.6862931	23561	23594	17868	29038	28439	30169	28197	29682	30108	621.3523@2.6862931
651.3986@2.7279954	112298	1	1	1	185103	272747	169617	1	197677	651.3986@2.7279954
634.3708@2.7502239	90001	74592	71268	366207	165411	33747	103877	153348	41184	634.3708@2.7502239
665.3783@2.765068	1	13900	15232	18553	19543	16362	19369	1	1	665.3783@2.765068
547.3155@2.7840552	48600	53580	47007	66609	61892	60922	58378	55995	60453	547.3155@2.7840552
361.2373@2.8160865	19479	7133	13722	106910	81942	91095	22225	17084	21563	361.2373@2.8160865
678.4965@2.812862	1	1	215156	1	25571	256117	63139	38813	272821	678.4965@2.812862
443.2325@2.8184237	58548	60698	58977	68196	1	64113	69290	69040	53295	443.2325@2.8184237
678.3992@2.8251102	74119	122344	127031	162883	169764	165809	207736	1	193535	678.3992@2.8251102
256.1254@2.810274	98053	97943	139193	144054	84601	133522	1	1	1	256.1254@2.810274
591.3422@2.8721797	50366	48449	35722	46906	41401	40852	39128	46693	53965	591.3422@2.8721797
402.0807@2.8914642	49609	44108	43631	49024	48010	47327	38252	33266	43645	402.0807@2.8914642
739.4493@2.8955219	107541	123640	119414	323497	337976	327952	267695	262791	239944	739.4493@2.8955219
678.4974@2.8937044	348876	202373	1	338467	284442	8496	463723	252847	8517	678.4974@2.8937044
170.1388@2.9200559	819880	669829	917268	754030	935873	909780	856272	736220	951876	170.1388@2.9200559
487.2582@2.9364207	66196	64465	65691	55251	59184	67115	68265	54447	69008	487.2582@2.9364207
163.0973@2.9373498	749426	679875	755820	606468	807772	742390	531672	625139	1	163.0973@2.9373498
172.1543@3.0415232	26929	17961	1	1	74153	62847	1	1	72734	172.1543@3.0415232
391.7371@2.960406	57655	48343	26322	81406	73327	61667	55167	108156	53952	391.7371@2.960406
162.0301@3.1585066	72501	56414	73379	46093	52672	58555	34411	33748	88133	162.0301@3.1585066
635.3664@2.9614065	19641	23187	10730	20306	16044	16787	20705	26775	18943	635.3664@2.9614065
766.4469@3.0234835	14143	15430	108541	22769	295233	291835	76818	171386	242549	766.4469@3.0234835
810.4743@3.0671353	24950	1	122166	71604	1	1	337624	407784	296438	810.4743@3.0671353
827.5011@3.0232813	121373	133820	64912	292491	111910	314236	1	1	15437	827.5011@3.0232813
212.222@2.8779452	61971	62325	73460	6132	229514	228460	5308	18498	172093	212.222@2.8779452
475.9469@3.4830456	1	1	1	1	5767	13616	15459	14039	12414	475.9469@3.4830456
854.501@3.0826917	1	1	1	1	137999	382001	169525	369757	369358	854.501@3.0826917
129.1127@3.086459	1149366	1045391	1254047	1116014	1199902	1282534	1193490	1114501	1282198	129.1127@3.086459
915.5523@3.1940556	141746	169746	136768	400781	7449	1	1	6362	301211	915.5523@3.1940556
904.6622@3.142314	27550	13860	11397	24298	35151	21918	27307	1	19775	904.6622@3.142314
942.5541@3.2680974	1	1	1	437997	1	1	370395	1	157344	942.5541@3.2680974
143.1285@3.1918843	247363	180860	266658	211879	260004	277012	225234	193597	285400	143.1285@3.1918843
1003.6039@3.2290745	162087	35766	160680	455813	144463	442106	360159	359473	300966	1003.6039@3.2290745
298.1001@3.2873998	74564	61237	71941	63495	45449	86439	34407	70408	77804	298.1001@3.2873998
241.2738@3.2543254	141341	1	153223	145637	143129	149079	152158	147006	145018	241.2738@3.2543254
407.911@3.374034	1	1	1	1	1	1	1	10742	1	407.911@3.374034
183.1591@3.3187366	25547	39851	37274	23446	377202	389785	282239	20121	14452	183.1591@3.3187366
1064.6562@3.237015	1	1	117863	1	1	343535	18742	1	222765	1064.6562@3.237015
1030.6031@3.2879481	19069	185905	66498	502659	1	144199	76517	46329	110146	1030.6031@3.2879481
537.0@3.3229148	1	1	1	1	1	6177	24086	17099	8200	537.0@3.3229148
1091.6553@3.3358014	173787	33810	8013	488503	487372	455385	405475	375320	383156	1091.6553@3.3358014
227.222@3.33575	1	30162	37069	23686	25129	20854	35721	32933	25772	227.222@3.33575
521.9903@3.372206	55249	44493	1	85247	1	1	123909	157114	1	521.9903@3.372206
554.6653@3.6762528	1	1	1	29979	29631	26290	1	25460	15565	554.6653@3.6762528
552.0087@3.586624	1	8520	5024	1	76490	18482	7759	18972	11543	552.0087@3.586624
915.2278@3.2837331	5097	25777	7688	7964	1	16607	7465	9998	13157	915.2278@3.2837331
1118.6628@3.39871	80604	1	1	1	118081	11280	28648	142746	110681	1118.6628@3.39871
486.964@3.4631577	1	1	1	9362	75882	18980	1	50681	8896	486.964@3.4631577
566.0151@3.386532	8800	7786	1	4550	1	1	1	1	44196	566.0151@3.386532
243.216@3.3872313	55321	66439	55271	1	60275	64946	68752	58799	68448	243.216@3.3872313
1074.6486@3.4949107	15478	16167	12206	85990	17300	1	1	12678	39910	1074.6486@3.4949107
1162.6964@3.4138184	1	1	1	1	64595	1	1	117305	15335	1162.6964@3.4138184
172.1548@3.4230318	85000	85257	90625	227733	235854	243886	180888	175821	175398	172.1548@3.4230318
143.1281@3.427873	84563	52351	95692	1	77976	79151	82692	69519	83418	143.1281@3.427873
1206.7089@3.513064	10686	1	1	142762	159595	1	1	40144	77777	1206.7089@3.513064
276.118@3.4571958	64687	32536	119612	1	68527	88098	52102	49179	1	276.118@3.4571958
1267.7603@3.4763262	125106	142109	151399	408981	409841	400973	249463	8417	1	1267.7603@3.4763262
477.9652@3.3794396	1	1	1	14751	1	18919	156737	5163	144914	477.9652@3.3794396
315.2369@3.4940338	155648	169969	157209	171075	147797	163570	154843	149033	147637	315.2369@3.4940338
448.9485@3.5193663	1	32803	33253	107399	23582	110266	71124	74325	1	448.9485@3.5193663
442.9375@3.492153	3659	21057	18378	6890	71127	55628	42091	35068	38583	442.9375@3.492153
1294.7609@3.521717	8210	1	1	1	157929	84804	57808	213559	23383	1294.7609@3.521717
283.9499@3.497109	46636	104276	106331	96672	98534	97499	104104	87369	94929	283.9499@3.497109
437.9325@3.5272295	1	1	1	13404	18204	13231	1	1	1	437.9325@3.5272295
589.8548@3.734921	1	1	7018	1	1	12587	5156	1	1	589.8548@3.734921
451.9388@3.5583262	10678	14588	10499	45985	33947	44684	19625	17063	29057	451.9388@3.5583262
1338.7855@3.5739625	1	1	1	1	43283	88631	1	6421	28757	1338.7855@3.5739625
226.1115@3.5828874	47878	1	1	1	1	1	63905	1	60973	226.1115@3.5828874
457.9474@3.364728	15993	18147	4233	4007	61924	43810	1	3394	36111	457.9474@3.364728
180.1106@3.4906402	41157	126588	140137	103033	144923	143419	145459	141090	1	180.1106@3.4906402
464.94@3.5751512	25939	1	9533	59358	22937	22207	13376	16358	48935	464.94@3.5751512
463.2866@3.6607733	114923	1	101204	286542	314527	47812	208276	1	1	463.2866@3.6607733
460.9376@3.5969493	1	1	6638	17856	1	26192	12765	13352	12553	460.9376@3.5969493
477.964@3.6057434	61958	84034	65831	244681	251095	239200	18241	139976	5647	477.964@3.6057434
472.2868@3.5990577	1	1	35115	1	73546	1	1	1	68312	472.2868@3.5990577
466.948@3.434227	1	1	12971	5692	36683	44458	30015	26731	1	466.948@3.434227
580.6911@3.5385187	4843	1	10468	1	53761	29346	1	1	5749	580.6911@3.5385187
243.1806@3.5633428	21846	24249	74294	123285	339767	84690	1	66551	519740	243.1806@3.5633428
197.175@3.4996846	36812	1	47656	58566	50974	1	43322	22608	1	197.175@3.4996846
148.0136@3.6251192	383926	351782	469714	411455	421556	442782	363490	307814	407782	148.0136@3.6251192
1443.8641@3.599181	1	1	1	130833	137694	133495	1	119516	24148	1443.8641@3.599181
481.2871@3.6315074	1	1	1	1	1	1	35608	1	1	481.2871@3.6315074
492.9736@3.591649	6549	52664	18411	168728	186851	1	129865	83253	112986	492.9736@3.591649
1460.8894@3.5951114	5320	31489	37326	1	8058	1	69638	14897	58691	1460.8894@3.5951114
486.9635@3.6750035	26693	31145	20628	1	5164	66108	52153	3196	44607	486.9635@3.6750035
474.1266@3.6064956	1	28269	63637	31081	27995	28093	10596	5748	52582	474.1266@3.6064956
975.266@3.5349996	1	1	11365	45163	26973	49031	8735	1	20748	975.266@3.5349996
461.7866@3.7662952	1	1	1	1	1	1	1	1	1	461.7866@3.7662952
1355.8116@3.5002773	89718	60591	74812	212720	7603	1	146461	154701	162810	1355.8116@3.5002773
495.9624@3.6158206	16873	20671	21906	36486	35992	4285	31343	23584	28652	495.9624@3.6158206
507.6486@3.6175308	15720	1	46410	174137	1	150615	102711	1	1	507.6486@3.6175308
501.9734@3.6097922	18687	16472	1	61146	85355	8595	32189	37483	10974	501.9734@3.6097922
1487.8926@3.661652	8875	1	1	92062	99706	1	1	67204	1	1487.8926@3.661652
546.0@3.753193	1	1	1	39456	46460	58913	1	1	1	546.0@3.753193
507.3129@3.655642	123353	128037	150929	397259	143339	347618	241995	192337	187031	507.3129@3.655642
516.6496@3.6962159	1	1	1	52845	52491	1	32229	32877	1	516.6496@3.6962159
504.9626@3.6773834	6116	1	1	18764	1	8510	11523	13140	10893	504.9626@3.6773834
522.3243@3.6914096	50838	1	1	164497	184803	1	97136	1	90094	522.3243@3.6914096
521.9902@3.6970553	10075	74367	76049	225022	219556	222094	16127	25336	114189	521.9902@3.6970553
580.6903@3.774901	1	1	9373	1	13892	33527	1	1	7888	580.6903@3.774901
1531.9135@3.6899788	1	1	1	19948	65031	66845	7261	13776	1	1531.9135@3.6899788
1592.9623@3.727367	1	7623	1	51496	40703	43477	36988	22247	17999	1592.9623@3.727367
536.6653@3.681272	50405	54217	62617	159732	80043	156022	1	117352	15988	536.6653@3.681272
530.9908@3.7081556	23402	25351	15401	63377	70445	58692	40146	44956	40182	530.9908@3.7081556
525.9838@3.767668	11592	7325	9394	22342	22982	1	1	14307	1	525.9838@3.767668
1636.99@3.7480485	1	1	1	21649	31494	32653	11197	18060	9829	1636.99@3.7480485
191.1278@3.7429311	28021308	26128880	32541330	27637804	30700706	31927470	30171512	26760188	30732390	191.1278@3.7429311
118.0395@3.7515328	291637	253588	354241	263444	312030	291827	308233	252255	314964	118.0395@3.7515328
551.6757@3.7236369	29512	34805	37004	128317	147896	103606	75177	73556	12514	551.6757@3.7236369
545.6653@3.7468712	18942	18776	1	44704	59751	44256	30100	33218	29906	545.6653@3.7468712
551.3399@3.730573	71884	102631	70482	105766	179745	25400	160210	131023	67837	551.3399@3.730573
539.9928@3.6540515	7625	1	1	1	7964	31650	24503	15552	20930	539.9928@3.6540515
555.0007@3.7263548	1	7006	7788	12775	22709	31236	21814	1	8329	555.0007@3.7263548
474.1301@3.7490602	27212	35867	25040	12727	23073	22816	1	38860	21117	474.1301@3.7490602
561.0093@3.7293859	4554	1	1	12274	17137	10655	15323	1	1	561.0093@3.7293859
566.0156@3.807361	45557	1	36322	118153	84107	117922	72778	76454	89168	566.0156@3.807361
560.3362@3.7529907	1	1	1	38108	45622	31987	1	40266	1	560.3362@3.7529907
273.2634@3.8229823	22403	28187	34861	22388	24261	26367	40327	38693	26979	273.2634@3.8229823
213.0795@3.7944195	300712	278765	319945	273792	285803	263054	265763	257076	273742	213.0795@3.7944195
353.0221@3.7971325	21279	26481	22852	1	24692	27450	25973	1	28760	353.0221@3.7971325
581.0253@3.7949727	21137	21244	23444	24612	104756	58721	50317	46885	39089	581.0253@3.7949727
580.6911@3.8619423	31700	1	1	104974	93307	83737	65855	9146	60792	580.6911@3.8619423
148.0134@3.8087223	268845	239501	365192	421725	331847	325469	278209	225519	293553	148.0134@3.8087223
235.9903@3.8199031	12998	16395	16321	15864	13558	17706	15919	1	18562	235.9903@3.8199031
575.0162@3.8472233	12622	9425	1	5578	29781	22544	16553	19608	5943	575.0162@3.8472233
229.2375@3.8067348	1	70243	1	59730	1	1	69455	54918	1	229.2375@3.8067348
589.6899@3.8379498	1	1	1	26342	24692	1	17481	15452	14270	589.6899@3.8379498
595.3627@3.804768	46577	62850	54121	99727	85449	78720	82016	76473	76242	595.3627@3.804768
536.9999@3.803523	1	1	41981	1	138149	24939	14392	1	74915	536.9999@3.803523
1769.0497@3.8270793	1	1	1	1	7426	1	1	1	1	1769.0497@3.8270793
197.1755@3.7878072	68100	1790788	1821873	1830650	1759767	1832927	84521	65125	1710824	197.1755@3.7878072
596.0352@3.7250957	5728	1	10678	1	28786	34910	20079	23294	24406	596.0352@3.7250957
610.0416@3.802335	7030	13583	15255	19954	52760	28264	10389	8304	33905	610.0416@3.802335
289.2576@3.8560228	1	12648	24671	23944	28746	29014	16929	1	32937	289.2576@3.8560228
171.1592@3.8711665	41884	43342	1886913	69403	1	73729	56019	69824	66942	171.1592@3.8711665
625.0515@3.8496826	6207	1	1	28297	31221	28274	1	19847	1	625.0515@3.8496826
1238.7382@3.6423626	1	1	1	1	1	1	1	15046	1	1238.7382@3.6423626
624.7179@3.8827581	1	9302	1	30805	40330	37008	26840	1	14401	624.7179@3.8827581
195.1592@3.8703556	197956	182330	198442	168093	161503	1	190062	169318	1	195.1592@3.8703556
266.1845@3.9046977	148793	97673	81485	122064	89390	80080	79390	190234	132398	266.1845@3.9046977
639.3805@3.8762398	43313	40571	64140	24989	84307	60650	89689	60447	45540	639.3805@3.8762398
248.1737@3.9784753	44341	483927	1	1	85241	207668	55633	117272	110165	248.1737@3.9784753
227.1859@3.8901117	1	3147613	2798412	3052145	2998088	2781564	3016397	2897934	2996244	227.1859@3.8901117
90.0445@3.7929568	67967	65418	77134	59237	67867	63524	18149	68782	69024	90.0445@3.7929568
257.2671@3.9542084	21777	27652	21224	147936	1	17055	28673	31530	23158	257.2671@3.9542084
968.1065@3.8243637	1	1	1	15948	13298	1	1	8375	4209	968.1065@3.8243637
210.1585@3.8903766	2970880	283904	246208	267990	248481	252798	291753	296333	263305	210.1585@3.8903766
118.0398@3.9231272	224224	230542	54783	245695	269825	257832	1	228276	264239	118.0398@3.9231272
191.1278@3.8995707	25426726	23570238	31657628	24127542	24101410	29838142	27803338	23294972	24241012	191.1278@3.8995707
639.7269@3.862621	1	1	1	13534	10341	9558	1	4103	8615	639.7269@3.862621
308.0558@3.8309925	14644	14817	16074	15377	50844	19597	22501	14675	11334	308.0558@3.8309925
303.274@3.9084427	926329	1004924	928180	343321	750717	1	1	817117	1	303.274@3.9084427
157.1443@3.9202945	6587529	6365718	6784368	12560423	12262386	12790361	12931987	13026132	12794026	157.1443@3.9202945
101.0817@3.9206753	43384	41126	40392	86863	78992	76141	85785	81199	76141	101.0817@3.9206753
199.2265@3.9173443	58605	8456	49689	39582	38269	45420	52709	41702	43111	199.2265@3.9173443
257.2324@3.925391	48836	50784	40044	40690	46076	51061	52055	49286	47703	257.2324@3.925391
683.4018@3.931041	54672	56049	49010	42494	44611	41895	43189	52682	51971	683.4018@3.931041
241.2736@3.91426	19034	23527	22373	25672	1	19992	24742	17997	26850	241.2736@3.91426
213.0791@3.9631214	250395	232482	249966	213858	226689	233451	227858	197662	239726	213.0791@3.9631214
197.1754@3.9755085	1582517	1617664	1566468	1657022	1500925	1547124	1666942	1569565	1778961	197.1754@3.9755085
727.4277@4.007318	46373	56962	45547	27580	62436	48786	45048	31835	42919	727.4277@4.007318
244.2113@3.928915	37306	39788	47308	75387	90654	93030	152027	132049	118538	244.2113@3.928915
594.5982@4.350157	14256	1	1	1	1	1	1	1	1	594.5982@4.350157
278.0823@3.9862752	118134	131613	134824	128330	128310	120642	147310	136591	134580	278.0823@3.9862752
271.2471@3.9669926	14544	124765	22099	126287	81987	98783	135376	119021	104407	271.2471@3.9669926
213.2424@4.0510116	113164	91535	13388	19169	79407	94408	18119	89373	97932	213.2424@4.0510116
195.1595@4.0119677	132211	151815	187994	137473	22158	163581	178880	155346	181962	195.1595@4.0119677
222.053@4.010667	145523	155248	163278	144698	205835	156459	138301	172402	149666	222.053@4.010667
318.9787@4.031677	11439	13149	16562	13201	11412	14513	10384	11471	1	318.9787@4.031677
405.0539@3.9916186	25273	21629	27644	18447	24906	1	24172	1	1	405.0539@3.9916186
481.957@3.803306	10534	8197	4939	1	1	22191	1	1	1	481.957@3.803306
788.4724@4.1111455	1	64930	35427	62011	1	57253	1	1	27963	788.4724@4.1111455
174.1376@4.033139	239139	264215	266051	208138	243071	1	261533	275488	1	174.1376@4.033139
94.076@3.9558463	36421	40913	1	30272	38240	43029	34007	102332	1	94.076@3.9558463
210.1592@4.0345817	3315883	293851	290749	270898	1721006	261096	282133	2369154	237140	210.1592@4.0345817
101.0815@4.036262	1	1	1	1	1	32333	37175	28403	33171	101.0815@4.036262
227.1851@4.033213	1	3455623	3350291	3007620	1400415	2880751	2845058	1	2905071	227.1851@4.033213
229.2372@4.0463967	339975	326634	285591	313438	306407	293208	286073	327968	302151	229.2372@4.0463967
548.0667@4.04205	13478	1	15070	1	26822	9060	22028	8834	23303	548.0667@4.04205
242.1951@4.1310086	23443	24900	31255	1	25841	1	60369	1	70091	242.1951@4.1310086
301.257@4.0217047	28899	47647	88863	33669	24934	1	1	47265	55096	301.257@4.0217047
171.1595@4.1265674	1754987	1715963	205038	4564926	4629076	4579704	4495070	4023938	4294824	171.1595@4.1265674
312.2252@4.1091633	1	67973	1	335770	427172	145330	1	108987	1	312.2252@4.1091633
342.2841@4.105517	314176	312527	292273	318474	290351	294655	299729	285468	304852	342.2841@4.105517
239.2218@4.1068406	184956	172137	163478	165543	1	162636	160037	177365	168261	239.2218@4.1068406
278.0825@4.1122813	180991	151296	181684	164528	138986	137284	186945	162660	139818	278.0825@4.1122813
365.3356@4.1287227	25885	30837	21396	27450	24487	28682	27299	1	30650	365.3356@4.1287227
244.2117@4.014245	35057	29178	36987	89075	49462	6863	89455	122785	78033	244.2117@4.014245
222.0531@4.1264777	118259	123513	147539	125974	152338	116153	117689	127255	124137	222.0531@4.1264777
239.0403@4.1957593	11489	10239	26754	12384	1	1	12783	14216	1	239.0403@4.1957593
301.293@4.182673	25971	47687	60037	1	1	47728	110265	55246	1	301.293@4.182673
408.3299@4.238095	96285	106067	109259	57944	32771	1	42241	202178	115917	408.3299@4.238095
268.011@4.233429	18161	16430	17087	18339	21739	21202	15793	17796	11971	268.011@4.233429
176.0444@4.187742	853404	825515	1083403	906477	969546	1005775	969743	800124	859993	176.0444@4.187742
339.0124@4.188361	124516	126472	165540	119068	144347	145806	146138	123769	155329	339.0124@4.188361
148.0133@4.188362	5923798	5515593	6438884	5998620	6470632	6725986	6163908	5440289	6300989	148.0133@4.188362
367.0069@4.1593065	2085	87108	113039	93195	95692	109848	87062	78363	97324	367.0069@4.1593065
222.0858@4.187933	203978	482211	261073	447058	553228	487186	170429	159585	453408	222.0858@4.187933
120.0201@4.190661	167167	1	1	217715	218456	259067	231452	203024	1	120.0201@4.190661
306.0372@4.1996036	46021	47694	59728	56490	63439	64286	63178	50575	49301	306.0372@4.1996036
262.0692@4.273897	49607	52901	47540	12555	53940	1	14789	17906	54044	262.0692@4.273897
64.0289@4.264636	1	1	22140	1	1	19859	19611	14824	20846	64.0289@4.264636
456.8508@4.2290998	23821	13210	22105	1	20024	22810	15062	1	1	456.8508@4.2290998
248.1948@4.2032514	225798	331138	506727	300258	393317	383535	408324	358648	445728	248.1948@4.2032514
548.0671@4.215177	205902	190520	256363	180272	237167	245099	211092	14893	232409	548.0671@4.215177
239.2219@4.23543	256553	255552	230401	232975	232424	231528	238453	237341	226729	239.2219@4.23543
342.2848@4.2353096	389943	441196	401858	428028	437763	409583	1	424068	441128	342.2848@4.2353096
294.2987@4.2414055	25111	1	1	40588	1	1	49100	37541	42194	294.2987@4.2414055
408.3301@4.3261943	87614	68391	64080	102671	87521	107653	85586	1	71423	408.3301@4.3261943
271.2478@4.266103	126622	114911	116724	119289	245326	86784	1	119403	122861	271.2478@4.266103
248.1946@4.2842846	272761	178347	378987	204436	284915	239365	301475	274821	276729	248.1946@4.2842846
296.01@4.2598934	23682	24195	23796	1	19237	28495	27443	22475	21923	296.01@4.2598934
363.0136@4.2398624	13875	12961	17359	6491	1	5835	13829	15880	1	363.0136@4.2398624
367.0072@4.311324	81603	86073	108983	80972	110151	112643	112187	92324	106861	367.0072@4.311324
322.0104@4.21681	17267	14000	20200	1	1	18518	13986	11524	1	322.0104@4.21681
148.0134@4.2977414	4677875	3787285	7829255	5526251	4768947	6529994	6200180	5000064	4672627	148.0134@4.2977414
222.0866@4.29736	229044	505796	603197	442478	379239	501331	204188	404575	500014	222.0866@4.29736
339.0119@4.2971215	132754	103050	177197	131776	153475	148636	132281	127639	141440	339.0119@4.2971215
120.0208@4.2954836	128773	1	239611	178703	261338	206413	224620	176596	147999	120.0208@4.2954836
311.9809@4.2411127	11883	1	1	1	13555	14349	9964	9725	1	311.9809@4.2411127
176.0445@4.2985983	969371	947462	1060350	843425	930125	947098	982799	932900	1106189	176.0445@4.2985983
386.1694@4.3066053	248408	245885	311501	163042	112801	143692	160259	120957	115776	386.1694@4.3066053
494.1134@4.319413	25503	31550	29714	61964	66142	1	1	1	9702	494.1134@4.319413
257.2677@4.3208733	42755	1	37529	71709	39268	46839	61129	69327	1	257.2677@4.3208733
331.3044@4.368017	43026	1	45573	37574	38242	36370	41825	174274	60679	331.3044@4.368017
269.3046@4.3406787	18585	14992	15990	34687	35659	40304	39027	46970	30275	269.3046@4.3406787
315.3092@4.358841	1	166639	204953	1	158047	147864	201061	211032	215136	315.3092@4.358841
248.1745@4.4195027	352676	74765	1	181940	290235	302491	212957	228978	559052	248.1745@4.4195027
271.2479@4.4349465	259333	233380	259728	236988	1	255089	262819	223815	227060	271.2479@4.4349465
271.2833@4.3512864	122333	106565	120280	11572	10574	88452	1	163844	36296	271.2833@4.3512864
241.2002@4.3932137	110557	135232	116408	101241	90424	89434	62367	78978	1	241.2002@4.3932137
386.1696@4.4045153	1	1	137387	157528	161197	198669	143947	152479	131590	386.1696@4.4045153
227.2575@4.3397803	12443	42505	5173	1	8140	42980	31233	1	1	227.2575@4.3397803
310.1746@4.3821692	251001	250630	173127	311495	154498	205598	207314	435551	192423	310.1746@4.3821692
373.3147@4.474807	188455	1	1	112400	36850	42271	42685	1	123141	373.3147@4.474807
251.1125@4.44285	134105	130359	152021	122755	148582	147786	159947	136304	127146	251.1125@4.44285
254.114@4.4678707	27936	54005	25919	1	65563	49111	28671	24297	52898	254.114@4.4678707
242.0736@4.3318696	86788	94729	42140	31999	62133	1	1	108633	1	242.0736@4.3318696
315.3099@4.491226	2288834	1	2288697	1	1789188	1752881	2644035	2546631	2619347	315.3099@4.491226
297.2984@4.470758	5328	14693	14097	7592	1	1	14951	1	12987	297.2984@4.470758
310.175@4.5198216	263102	285624	233275	49862	262093	271387	295907	1	250915	310.175@4.5198216
276.1331@4.4432335	146014	63339	128889	17422	155360	165309	72041	1	60572	276.1331@4.4432335
271.2841@4.522502	413956	429061	372375	304157	292875	320601	339666	350671	358072	271.2841@4.522502
373.3158@4.5025773	1	46409	1	1	1	94900	99801	123513	45160	373.3158@4.5025773
360.2244@4.4538465	121529	95555	1	1	235452	22332	142974	212587	212694	360.2244@4.4538465
302.2204@4.5350986	1	1	164492	1	128694	107496	220580	180918	109309	302.2204@4.5350986
371.0544@4.541028	114069	31735	89608	72180	71663	55373	37963	49480	88845	371.0544@4.541028
303.2891@4.5410843	819294	1089016	846889	828186	975161	776177	1	771577	948153	303.2891@4.5410843
442.9255@4.5384307	27457	26388	35893	1	24612	1	27628	6963	28726	442.9255@4.5384307
249.9889@4.5359387	217016	178862	54230	1	119379	229746	123915	178594	220569	249.9889@4.5359387
255.2887@4.3202796	1	67286	1	6405	57884	7340	56046	74036	1	255.2887@4.3202796
277.0297@4.641059	1	4816	1	1	1	1	118672	107184	133502	277.0297@4.641059
325.9964@4.660445	1	1	44315	780896	13884	1084001	376331	944395	938831	325.9964@4.660445
331.3043@4.561947	933214	960317	931532	827348	805707	810891	1018249	1014311	1059748	331.3043@4.561947
316.1253@4.5366406	73710	83627	98923	84281	47054	51059	70133	76812	86118	316.1253@4.5366406
234.1227@4.5955715	284787	458525	414399	477621	1	1	1	506607	395712	234.1227@4.5955715
414.2008@4.586782	195053	199717	228661	77132	57356	63594	1	1	1	414.2008@4.586782
257.2681@4.608484	203024	225441	206881	66371	217249	200435	217127	195853	209531	257.2681@4.608484
313.2937@4.6003723	32059	43559	45435	29586	33323	9623	1	1	1	313.2937@4.6003723
315.9758@4.6074896	16315	14138	15354	34749	35330	32464	30677	28655	29641	315.9758@4.6074896
285.2972@4.528676	10509	1	11733	9654	1	7391	10661	1	13583	285.2972@4.528676
329.289@4.6486735	1	32267	1	1	1	1	1	40022	35478	329.289@4.6486735
261.0687@4.6565576	160124	140240	155034	478017	471293	476082	187311	184689	177436	261.0687@4.6565576
185.1749@4.538807	58087	103080	57987	93011	83167	95531	90820	71139	89527	185.1749@4.538807
270.076@4.6793795	1	26074	42668	30378	39096	33502	42272	1	33343	270.076@4.6793795
298.0711@4.683603	27835	29731	1	27803	27515	28797	1	28167	29719	298.0711@4.683603
241.2734@4.7310133	27452	1	1	1	1	16607	31000	36804	33303	241.2734@4.7310133
328.2357@4.7990556	1	116067	114506	363534	371217	1	409606	56383	493842	328.2357@4.7990556
188.0451@4.733379	1	35461	56404	1	1	28936	1	37430	54616	188.0451@4.733379
324.309@4.720398	1	1	31423	1	35270	33383	21126	27065	29241	324.309@4.720398
288.2052@4.7352095	1	91262	57877	190868	137672	51462	203554	185622	184754	288.2052@4.7352095
386.2389@4.739911	1	122763	142323	323359	279144	288746	383251	368828	452382	386.2389@4.739911
346.2463@4.735881	147655	1	70852	168108	176551	1	1	465190	206890	346.2463@4.735881
220.1801@4.570712	50158	40949	22988	38874	43118	1	1	1	15780	220.1801@4.570712
387.3297@4.762594	22815	38652	42732	31635	1	25878	69783	36444	42237	387.3297@4.762594
208.1794@4.749862	123722	123539	141252	107251	120029	148797	94306	126581	124296	208.1794@4.749862
255.2167@4.760456	289504	286505	280865	282791	260076	278053	289295	336525	269628	255.2167@4.760456
336.2246@4.629955	1	1	1	64701	161272	106501	1	1	134118	336.2246@4.629955
250.1174@4.7756743	185110	272614	1	223386	219458	1	153964	261585	290427	250.1174@4.7756743
306.2347@4.7805295	45936	1	59567	62072	48826	1	73584	57525	75254	306.2347@4.7805295
285.299@4.7507315	44882	35095	12619	40769	41399	41028	18047	83776	89930	285.299@4.7507315
152.1178@4.7989717	136588	56261	141135	1	86454	116447	1	132800	81286	152.1178@4.7989717
208.1416@4.8033414	60994	77717	81970	101520	1	55116	111802	1	1	208.1416@4.8033414
398.1135@4.8061643	17252	25317	18789	25204	25813	22736	26581	22337	32840	398.1135@4.8061643
160.1222@4.2660127	29072	1	1	1	1	1	64039	1	38023	160.1222@4.2660127
185.1749@4.8249106	141804	137802	189230	160244	174114	149406	154643	173509	174028	185.1749@4.8249106
354.3567@4.852495	73803	68725	58436	1	1	18658	1	87467	96080	354.3567@4.852495
132.0552@4.839081	154500	170097	71405	95002	72589	69493	1	1	1	132.0552@4.839081
452.148@4.8396544	1	48569	47184	1	28622	27454	1	1	1	452.148@4.8396544
106.0759@4.838213	71155	67210	60639	41415	38218	39776	1	1	1	106.0759@4.838213
134.0709@4.8387327	476945	474302	387493	202152	271062	299078	1	1	1	134.0709@4.8387327
294.1072@4.8391223	189662	238304	261473	116606	102269	95758	1	1	1	294.1072@4.8391223
498.1528@4.8405266	41825	44319	35779	26360	20603	19910	1	1	1	498.1528@4.8405266
414.1994@4.8389153	29704322	28964022	28398076	14142502	13878965	13325353	770196	812814	791294	414.1994@4.8389153
118.076@4.8392267	1915936	1904495	1824621	938204	871991	898608	1	1	85462	118.076@4.8392267
488.1248@4.8398433	38610	40830	1	20527	1	22181	1	1	1	488.1248@4.8398433
472.2533@4.8397036	700548	668729	879162	400486	500340	477373	38546	1	1	472.2533@4.8397036
280.1271@4.8392696	514604	538869	534321	279535	264860	249744	1	28654	1	280.1271@4.8392696
396.1892@4.84027	232856	223300	219781	124083	124949	116991	1	1	1	396.1892@4.84027
459.2573@4.840345	3714036	3909046	2764404	2266634	1863643	1646348	118818	136151	158095	459.2573@4.840345
515.3203@4.840576	593631	552246	588737	1	447699	395212	24203	1	1	515.3203@4.840576
90.0445@4.698187	110938	108618	108248	60558	68931	57514	66085	52645	1	90.0445@4.698187
493.1738@4.8383894	55054	44775	44627	23021	1	1	1	1	1	493.1738@4.8383894
445.2427@4.8415675	141950	118986	136557	1	78264	80780	1	1	1	445.2427@4.8415675
475.2547@4.8398385	290934	350328	42550	42584	99551	1	1	1	1	475.2547@4.8398385
648.9652@4.840836	49780	29746	47549	18706	14729	1	1	1	1	648.9652@4.840836
370.3146@4.8469186	244499	293686	250609	244666	249741	255386	276751	285612	270056	370.3146@4.8469186
539.0703@4.8439054	13273	1	1	7461	1	8784	1	1	1	539.0703@4.8439054
340.3404@4.8506203	25969	30178	26697	22818	1	23984	1	31474	1	340.3404@4.8506203
267.2529@4.8459663	120526	119318	107545	134941	132105	119544	132885	127827	154129	267.2529@4.8459663
443.3703@4.889626	46252	34790	43683	32383	36991	1	40946	31397	27318	443.3703@4.889626
199.1906@4.874358	276398	280965	309598	313492	281024	300720	334003	281413	306502	199.1906@4.874358
320.2296@4.6497264	112149	1	1	24176	237345	123330	88241	1	63614	320.2296@4.6497264
232.1792@4.8899784	87895	99748	114267	77348	96118	111511	81028	74007	98574	232.1792@4.8899784
224.082@4.8934274	101333	1	52293	1	1	47446	42507	37986	55019	224.082@4.8934274
343.3043@4.9313817	770781	723355	781216	558313	551443	525873	516113	495116	508463	343.3043@4.9313817
339.0141@4.5567636	9094	1	1	1	1	1	1	1	1	339.0141@4.5567636
313.3287@4.930126	15036	18613	13763	10239	1	1	20957	13944	1	313.3287@4.930126
287.2419@4.9410033	289692	302172	251985	319274	314402	327741	255558	294911	258407	287.2419@4.9410033
435.2582@4.973579	176055	205899	186414	161535	163070	200030	195717	213504	1	435.2582@4.973579
282.2514@4.980907	82594	86696	95802	79912	66191	88322	74618	82537	79988	282.2514@4.980907
401.3476@4.991643	1212223	1261720	1262901	1009132	1091736	1002004	1074984	1190009	1137269	401.3476@4.991643
288.1685@4.997903	1	119771	1	167364	1	133562	117038	1	1	288.1685@4.997903
479.284@5.008173	364520	363953	395444	345778	338107	361620	444766	362501	376700	479.284@5.008173
228.0761@5.010316	132765	136999	156251	136941	153521	159956	163603	123083	142986	228.0761@5.010316
331.3192@5.0275664	260874	237208	257995	214273	247129	228770	1	223188	246930	331.3192@5.0275664
299.2787@5.030466	216293	198016	208708	198656	193082	197624	209785	210861	227706	299.2787@5.030466
226.9729@5.0207024	1	1	1	16271	1	6710	1	1	1	226.9729@5.0207024
243.2163@5.0342293	101569	93813	97709	142703	129664	139511	121531	101854	102742	243.2163@5.0342293
523.3102@5.0368495	595812	609789	594508	613335	580283	585090	613786	657677	598892	523.3102@5.0368495
477.307@5.039413	1	1	62721	1	83394	1	80660	79238	1	477.307@5.039413
336.0957@5.042344	19261	20679	15930	1	1	19517	19519	1	19237	336.0957@5.042344
148.0497@5.131314	47114	39138	43128	49397	67358	1	39253	1	1	148.0497@5.131314
495.2059@5.037623	19778	1	1	38995	32841	42822	23517	1	1	495.2059@5.037623
402.2717@5.05815	1	1	1	160118	143545	13164	154865	128046	189019	402.2717@5.05815
196.0886@5.063149	99928	1	144110	112526	1	138635	134159	105566	139087	196.0886@5.063149
567.3348@5.064432	713840	793053	790326	810230	840489	770580	822548	760669	771379	567.3348@5.064432
283.3206@5.0673385	1494839	1447379	1466286	1295974	1321138	1326638	1411894	1495958	1379844	283.3206@5.0673385
299.981@4.9549084	13653	1	15674	29562	9285	9598	7710	9158	6893	299.981@4.9549084
269.3043@5.1333275	30083	33434	23020	10766	25831	22692	12534	24595	8669	269.3043@5.1333275
252.1687@5.108549	42031	85484	74018	100731	91573	46639	1	1	82865	252.1687@5.108549
594.3363@5.089578	64560	57034	94833	91896	54634	86916	82860	95046	1	594.3363@5.089578
285.2991@5.0706143	19400	1	37349	1	33984	30500	22563	1	19855	285.2991@5.0706143
655.3876@5.110497	1109721	1112864	1153378	1110057	1103320	1137219	1148582	1122945	1205786	655.3876@5.110497
427.3609@5.1121163	227971	234600	212369	230704	221661	218755	210063	235210	215149	427.3609@5.1121163
638.3637@5.112608	100840	111276	88350	70348	52381	89811	125317	1	77337	638.3637@5.112608
376.3408@5.1198335	210445	209451	205099	210780	234867	182639	222669	219202	208329	376.3408@5.1198335
452.404@5.1180716	143108	161917	202489	176129	185377	191485	175466	176928	177977	452.404@5.1180716
394.3513@5.118929	10682790	10466010	10554213	9813222	10593721	10597069	10780518	10068160	10442102	394.3513@5.118929
519.2151@5.120009	151939	142127	164249	111167	99012	129143	137536	121568	109832	519.2151@5.120009
467.4391@5.119539	11494	13488	12319	15602	14175	11268	11862	11323	1	467.4391@5.119539
439.4099@5.119024	39120	34688	31860	39390	34435	44882	30724	37413	33897	439.4099@5.119024
495.4707@5.119235	1	7655	9370	7171	8876	8073	1	7283	1	495.4707@5.119235
604.1284@5.1260023	73174	75537	95015	72401	89272	88301	88784	72409	93421	604.1284@5.1260023
699.4135@5.129361	1248694	1270246	1262943	1272192	1382589	1273582	1328172	1365080	1366216	699.4135@5.129361
682.3894@5.131208	141253	155906	147610	179911	130700	160529	102572	104675	79992	682.3894@5.131208
199.1905@5.131362	340073	311762	421804	374070	406998	421845	400861	347091	403072	199.1905@5.131362
594.6719@5.1131606	133396	141842	134707	1	1	1	1	26791	57390	594.6719@5.1131606
743.4396@5.1464148	1474118	1456273	1393670	1323352	1354692	1343477	1413828	1467495	1418827	743.4396@5.1464148
726.4138@5.1515045	178832	146793	167930	98568	192032	157100	1	234717	187215	726.4138@5.1515045
284.0917@5.1591353	39658	40862	48717	40129	49275	48798	42016	42864	45070	284.0917@5.1591353
787.4655@5.1618967	1407369	1316008	1388373	1270643	1409329	1345569	1429600	1411541	1413992	787.4655@5.1618967
770.4382@5.166501	132384	121532	122783	155945	161443	130926	204293	226611	136852	770.4382@5.166501
863.4967@5.173243	29126	44596	59498	37205	28471	1	53101	18349	52903	863.4967@5.173243
831.4915@5.17676	1360838	1026942	1061430	1433477	1333363	1406418	1222741	1426636	1403980	831.4915@5.17676
771.4514@5.1830287	68457	95645	58382	1	1	1	1	1	1	771.4514@5.1830287
581.3028@5.1818285	1	1	1	77365	94833	86332	75039	89183	101111	581.3028@5.1818285
129.1496@5.1827145	338956	319506	374035	1033975	1026198	971341	1015745	943406	1073204	129.1496@5.1827145
228.2169@5.182762	7991858	8033859	8326834	28531078	28760252	28352658	29635728	28112208	28957840	228.2169@5.182762
814.4647@5.1240563	61242	158204	114824	64793	53919	1	109846	6579	61942	814.4647@5.1240563
155.128@5.1833553	1	1	1	58864	1	51572	55500	54484	85211	155.128@5.1833553
907.5241@5.210919	22194	39645	33016	37569	44993	1	33304	1	11903	907.5241@5.210919
875.5157@5.1980224	710874	1633482	1543190	13077	11160	1483307	1528029	1750453	1538742	875.5157@5.1980224
919.5435@5.203851	1207857	353726	1160787	1211977	1181894	1	1280827	1206919	326887	919.5435@5.203851
963.5691@5.214751	778347	156168	871732	756772	1	788424	177906	873987	758229	963.5691@5.214751
443.3692@5.232567	53412	50999	37994	39671	44365	1	43795	37951	49959	443.3692@5.232567
1068.6451@5.2851	1	229188	357081	186991	298670	1	269612	243813	1	1068.6451@5.2851
222.0534@5.1630716	16239	86605	75402	103577	98684	1	71768	13476	94375	222.0534@5.1630716
280.0408@5.2308273	64576	68831	60904	75842	74649	53536	54449	64329	52205	280.0408@5.2308273
280.1464@5.253833	103246	102215	93387	233908	301564	221696	338769	111118	275138	280.1464@5.253833
210.0685@5.239064	33028	29367	1	75054	80970	74763	87608	87200	111176	210.0685@5.239064
1095.6442@5.2469444	1	1	303211	170642	1	1	35964	19308	36733	1095.6442@5.2469444
1112.6727@5.2441654	189573	151612	1	1	245729	310827	189439	1	257441	1112.6727@5.2441654
1156.698@5.252402	125538	105433	216028	115935	1	200028	137710	111636	173710	1156.698@5.252402
353.2751@5.2606325	718198	788593	592262	742918	521199	603450	699699	782341	638825	353.2751@5.2606325
1244.7487@5.269798	71099	68298	143337	65998	122903	131123	1	62737	59788	1244.7487@5.269798
404.2879@5.2176847	17710	57563	71026	39453	1	1	1	121395	179867	404.2879@5.2176847
1288.7712@5.250603	57307	1	86034	31141	66875	83707	42354	59621	50614	1288.7712@5.250603
199.1909@5.277129	676661	668544	763377	704753	698953	758388	711035	711798	705057	199.1909@5.277129
325.3667@5.2748423	88330	92858	93319	81625	82886	79144	963976	909024	909487	325.3667@5.2748423
313.3295@5.2997537	13531	15330	14901	12756	9958	13172	22106	22908	27106	313.3295@5.2997537
366.1243@5.292723	29949	30056	37706	25408	29138	29497	1	26044	23756	366.1243@5.292723
213.206@5.3012505	28354	41052	41359	44343	38553	36178	40910	1	1	213.206@5.3012505
400.2551@5.2963514	1	37878	1	86864	1	98427	113919	63192	78023	400.2551@5.2963514
276.221@5.310978	54764	55544	111760	1	1	1	52786	69523	1	276.221@5.310978
323.315@5.3129516	88830	76829	79320	71204	73196	85081	89948	84024	77977	323.315@5.3129516
368.3729@5.3249555	452489	397320	430347	430147	399473	435214	457593	466405	438362	368.3729@5.3249555
382.3887@5.299428	14101	24396	11786	1	23387	22570	35994	33468	1	382.3887@5.299428
166.024@5.3837767	1	278640	253694	16146	293518	265919	19378	20465	245137	166.024@5.3837767
571.4353@5.3548517	79326	68754	52888	60273	66233	55189	65606	74603	66474	571.4353@5.3548517
371.336@5.3632994	807837	849361	898744	563394	574746	565917	572155	497085	511783	371.336@5.3632994
404.2877@5.3924766	43044	1	1	112730	153202	1	255630	127569	201803	404.2877@5.3924766
386.2767@5.262475	1	1	1	87972	55905	1	80046	68396	90446	386.2767@5.262475
327.31@5.5055227	6194	31821	1	11888	1	23674	1	1	1	327.31@5.5055227
206.1642@5.320142	220966	240724	331818	224822	309521	283612	305904	235372	26265	206.1642@5.320142
250.1892@5.4008904	210402	24312	267982	163770	235336	158070	197238	246271	240857	250.1892@5.4008904
429.3795@5.4329934	1739422	1301089	1302303	1335539	1346926	986565	1320369	1247004	1131938	429.3795@5.4329934
315.2374@5.4416347	59899	75569	94136	1	64573	62144	57067	64661	72233	315.2374@5.4416347
733.3743@5.451699	1	32694	26785	1	34790	44936	37974	38175	27891	733.3743@5.451699
295.2832@5.401384	39988	46837	37499	1	35953	9213	1	35348	44171	295.2832@5.401384
777.4061@5.4614916	31618	35250	41867	39002	41873	1	36423	40174	36639	777.4061@5.4614916
821.4287@5.4702415	29106	44538	42956	36906	32180	31651	33147	31535	33923	821.4287@5.4702415
865.4536@5.533259	12494	30635	32650	29730	30758	20001	37072	31387	27443	865.4536@5.533259
211.0423@5.4805336	257739	240339	297827	247484	253606	285146	247571	258405	273939	211.0423@5.4805336
326.0671@5.483869	397652	422592	356096	381139	379702	338103	341385	454034	394741	326.0671@5.483869
259.1906@5.502071	1	1	1	91804	92904	94678	104271	92309	1	259.1906@5.502071
623.5148@5.6602	1	1	22705	26797	1	1	1	19726	1	623.5148@5.6602
427.3615@5.510598	69379	69663	83795	70282	25700	75481	1	97025	103208	427.3615@5.510598
218.1641@5.4720182	73376	69278	73423	179892	1	173287	160274	163177	170111	218.1641@5.4720182
203.1279@5.5021124	629079	645912	687837	1770548	1855602	1808165	1645475	1572642	1689430	203.1279@5.5021124
488.3428@5.514098	46504	69481	63702	112351	137158	102486	183714	147512	246916	488.3428@5.514098
528.3376@5.5684853	1	1	1	97480	1	1	68723	99026	168270	528.3376@5.5684853
278.0898@5.528308	62571	46807	78428	83878	92207	66357	1	56335	52823	278.0898@5.528308
154.037@5.5269017	90627	77482	90637	1	97050	1	98508	93857	88994	154.037@5.5269017
210.0998@5.531791	271478	228337	248332	229395	286262	304097	261270	242549	298955	210.0998@5.531791
727.4113@5.544047	1	47472	44049	1	37467	1	57902	35057	31763	727.4113@5.544047
266.1619@5.543269	1190584	1150644	1227704	1194315	1190309	1304474	1168323	1200694	1183321	266.1619@5.543269
815.462@5.546789	57389	43441	35609	33738	39303	1	51010	39624	55900	815.462@5.546789
311.3507@5.550779	1	153954	1	1	131270	149264	165381	177513	174030	311.3507@5.550779
859.4888@5.5510244	43571	53896	50863	39764	44080	1	1	1	60779	859.4888@5.5510244
213.2064@5.5514154	90895	88727	100683	160748	160104	158529	10720	191414	213564	213.2064@5.5514154
234.1592@5.5744224	596267	556528	608068	711718	764642	793996	724892	692755	725829	234.1592@5.5744224
256.1798@5.6125784	819095	780726	720089	700232	788246	813777	781579	757404	876952	256.1798@5.6125784
248.1738@5.58285	183824	155907	182461	172060	178085	200229	110401	148805	244291	248.1738@5.58285
1024.622@5.3413205	1	19802	1	375321	443412	544744	442977	1	427738	1024.622@5.3413205
254.2324@5.619629	467679	392064	423593	347806	393199	448094	406787	402093	473010	254.2324@5.619629
555.4416@5.6169586	43500	58863	55267	55522	44331	54253	46956	58471	68823	555.4416@5.6169586
593.1479@5.6199636	12654	1	10865	7448	1	8290	14040	7562	11053	593.1479@5.6199636
220.1076@5.627957	166135	205945	200925	166277	164359	165344	1	1	220796	220.1076@5.627957
443.3891@5.6935973	96340	80241	63310	14212	46132	70709	93514	70371	74471	443.3891@5.6935973
257.2327@5.6912475	1	43998	49527	85195	96558	1	58594	97451	54720	257.2327@5.6912475
246.2161@5.693636	282774	255655	274679	1	271581	218131	98515	230028	1	246.2161@5.693636
553.2485@5.723939	25330	56498	1	156558	94395	94593	36002	35021	48722	553.2485@5.723939
315.2727@5.7119436	143689	148304	133195	126363	133902	94632	129207	133629	123079	315.2727@5.7119436
290.2415@5.7321877	282270	323830	238522	212268	204376	298489	208593	301695	225043	290.2415@5.7321877
286.1105@5.7372394	15355	1	1	55922	44826	45478	1	1	1	286.1105@5.7372394
599.4697@5.738571	61604	57735	68670	60644	70048	69636	61791	77147	68108	599.4697@5.738571
704.5199@5.907934	1	1	1	50563	25438	20703	1	1	1	704.5199@5.907934
354.2739@5.740518	32078	201432	1	204010	33707	173101	311823	54857	250650	354.2739@5.740518
276.1692@5.7435465	122948	247221	169110	137733	113792	34372	124703	175020	1	276.1692@5.7435465
261.133@5.750254	1	90986	121496	78194	66249	1	70290	1	92352	261.133@5.750254
294.2153@5.8159933	1	45715	115224	1	64585	1	77459	105191	74306	294.2153@5.8159933
374.189@5.7707424	1	1	1	45333	58971	40659	35704	1	32584	374.189@5.7707424
439.3455@5.799216	111907	128811	103907	72052	1	85261	98551	121331	133480	439.3455@5.799216
382.1175@5.7949095	30350	33680	1	26956	29567	25949	29385	22892	24155	382.1175@5.7949095
428.2869@5.795466	1	1	1	174434	137727	1	100510	103598	1	428.2869@5.795466
218.1645@5.784918	92782	100264	75920	106196	55384	86572	77929	88750	74087	218.1645@5.784918
272.1732@5.767948	101507	122147	152710	119441	148296	118161	114318	133537	106422	272.1732@5.767948
340.0835@5.8083982	17631	21953	22335	24643	23103	25130	25064	1	26481	340.0835@5.8083982
162.0655@5.8160224	189200	188832	170506	213039	181541	214572	150826	165974	197257	162.0655@5.8160224
483.3709@5.814865	87012	89026	74347	85998	102816	78081	100245	83519	91151	483.3709@5.814865
791.4563@5.8199625	1	54732	52672	1	60489	15061	82474	57663	61337	791.4563@5.8199625
342.1427@5.8186097	196498	1	52841	39423	41329	42946	31513	1	1	342.1427@5.8186097
835.4802@5.813868	43819	1	75153	63349	70972	73331	62511	52497	89872	835.4802@5.813868
967.5596@5.8205757	56854	58031	51509	60403	62774	62294	69599	56046	48783	967.5596@5.8205757
923.532@5.81757	65810	60864	67234	63294	65300	65194	70439	60692	89132	923.532@5.81757
1160.6951@5.8249993	69619	53768	63765	76609	66379	1	103325	101042	65896	1160.6951@5.8249993
1116.6708@5.819715	72069	85110	42261	45123	68767	66116	71372	77726	55582	1116.6708@5.819715
271.2475@5.7747283	67738	1	103854	59444	69961	91736	71459	85622	93004	271.2475@5.7747283
371.3367@5.3134103	1	1	19871	1	1	1	1	1	1	371.3367@5.3134103
615.4503@5.749517	65292	71419	70932	39245	57198	58322	68814	59833	61146	615.4503@5.749517
659.4717@5.848648	1	46232	45341	44498	44921	1	60034	76347	50320	659.4717@5.848648
553.249@5.864024	56988	13642	53546	171836	228771	203521	21901	1	84683	553.249@5.864024
258.1809@5.882567	282458	276328	312708	262548	304887	283054	321890	310151	306928	258.1809@5.882567
708.542@6.0298185	1	1	147332	113865	92287	25048	1	154382	1	708.542@6.0298185
276.1684@5.8449364	30441	1	84843	66186	1	135543	47121	59064	139236	276.1684@5.8449364
418.7413@5.687674	13248	10627	17568	1	1	1	8642	1	1	418.7413@5.687674
414.3082@5.896232	1	118248	1	168051	206334	202859	188280	187224	239710	414.3082@5.896232
454.3015@5.8956966	83808	112789	87525	197450	1	263262	246170	236281	263176	454.3015@5.8956966
396.298@5.9223557	80165	1	73839	382145	369381	318327	375813	475873	282228	396.298@5.9223557
268.2373@5.90233	100413	88014	156533	84277	81659	92718	1	106765	180800	268.2373@5.90233
387.3801@5.9012094	68020	80860	80054	79814	82576	80856	88310	80797	1	387.3801@5.9012094
531.3717@5.9205203	185593	190047	168566	1	1	62124	1	45578	21291	531.3717@5.9205203
575.3956@5.908844	200124	200205	201152	1	53718	1	1	1	33799	575.3956@5.908844
619.4215@5.912291	186053	216294	237114	37440	1	49751	1	1	1	619.4215@5.912291
707.4735@5.9292054	165253	157525	179355	27744	44968	13644	7477	1	1	707.4735@5.9292054
663.4486@5.9172664	197760	212720	197395	38037	1	28344	1	37804	1	663.4486@5.9172664
213.2059@5.9229918	28438	29943	35713	32066	25383	1	37767	1	36237	213.2059@5.9229918
312.1332@5.9261036	171043	123192	93191	59723	93448	76758	93436	109109	139731	312.1332@5.9261036
272.1745@5.939631	1022026	906085	929705	1014978	1064631	833325	895337	992175	968779	272.1745@5.939631
345.2268@5.946419	1	1	1	71702	71348	69503	1	48231	67052	345.2268@5.946419
629.4628@5.9913406	330751	1	1	1	49615	1	1	1	1	629.4628@5.9913406
299.9807@5.949538	30018	26944	32818	71173	69425	76183	85866	86376	88365	299.9807@5.949538
226.0763@5.9673886	59535	55805	51337	1	51503	48206	72050	62248	67008	226.0763@5.9673886
411.0671@5.979271	1	8803	10543	7625	1	9566	11255	1	11875	411.0671@5.979271
282.1392@5.9733543	290484	296327	280445	279575	261937	300787	285719	261328	299869	282.1392@5.9733543
334.0342@5.9774027	25598	24218	30453	25403	24936	25650	26419	24065	26814	334.0342@5.9774027
64.0291@5.981188	56406	52430	48413	44023	1	1	49466	38513	57641	64.0291@5.981188
218.9794@5.9793563	188893	158155	161145	167347	162564	169821	166743	160310	175289	218.9794@5.9793563
227.2213@5.9568176	38079	1	103448	276166	312043	278924	303618	290109	300523	227.2213@5.9568176
368.0436@5.982094	1	43725	50419	46844	1	49159	46148	1	33395	368.0436@5.982094
278.1482@5.800632	44011	49620	9569334	51308	8048176	8123853	8392288	40658	30107	278.1482@5.800632
301.0596@5.9789486	86685	95404	94876	93245	85956	92109	93568	99137	1	301.0596@5.9789486
423.069@5.9783072	199624	210114	223838	209900	227464	234648	205383	198304	222169	423.069@5.9783072
362.1002@5.9805765	168077	169415	156366	168813	146357	160062	189525	1	168991	362.1002@5.9805765
395.0748@5.9779267	207469	185257	224916	199146	219852	224453	198345	193545	220555	395.0748@5.9779267
462.0242@5.991452	39841	5165	34659	1	35376	33330	38486	1	32971	462.0242@5.991452
275.0424@5.978856	166885	163811	163714	185909	157456	156092	169018	173281	165565	275.0424@5.978856
148.0137@5.770962	249162	15719257	15966965	298332	16828880	15637359	218786	236395	16196058	148.0137@5.770962
520.9705@5.9797897	26932	44087	31214	32214	36888	33589	42159	36193	26376	520.9705@5.9797897
120.0196@5.980261	570577	722232	703473	537167	551942	542932	680341	708003	594250	120.0196@5.980261
203.9696@5.977817	33840	23226	29006	25046	1	35847	29122	27281	35503	203.9696@5.977817
380.0732@5.9803014	80647	55014	60988	59959	53491	61176	74012	91605	84763	380.0732@5.9803014
391.083@5.980404	59070	61225	67385	60229	65657	66919	50566	58830	60245	391.083@5.980404
323.2056@5.98388	1	320333	287650	289814	233755	249811	319384	383298	277559	323.2056@5.98388
352.0712@5.981431	50306	58234	44367	59717	43495	60774	49959	41381	45926	352.0712@5.981431
612.2172@5.978526	45487	27732	19095	24267	26894	29694	1	20615	1	612.2172@5.978526
512.9136@5.980704	31255	35291	30834	29737	31854	1	31717	30613	28003	512.9136@5.980704
284.1561@5.9840164	1	83414	69127	89130	77699	94869	81507	1	68767	284.1561@5.9840164
640.2525@5.9783263	9831	11944	9703	16395	1	10941	10625	14581	14980	640.2525@5.9783263
419.0762@5.980213	65086	67669	64250	55924	75322	68822	73933	62612	59840	419.0762@5.980213
204.0755@5.986347	1057616	1060496	1038951	1029455	1	1	1019824	1063843	1047015	204.0755@5.986347
630.2245@5.979583	9678	8253	10063	1	1	1	10962	7527	1	630.2245@5.979583
346.1174@5.9956813	30299	1	1	28920	18271	25159	1	28181	22591	346.1174@5.9956813
134.036@5.993187	1	1	54193	56440	49089	59928	70768	1	55181	134.036@5.993187
493.0168@5.9825354	35314	1	30661	38558	32935	23610	30420	25865	38976	493.0168@5.9825354
583.4735@5.9923043	43770	44174	47472	44899	43855	41317	51955	48652	43338	583.4735@5.9923043
340.1194@5.997794	58148	61714	36260	1	62811	57979	58056	222680	46523	340.1194@5.997794
339.3826@6.0052447	279573	259077	271007	1	237633	239210	1	272679	284430	339.3826@6.0052447
354.2739@5.9822593	164891	218130	1	271307	1	264630	1	306830	223219	354.2739@5.9822593
320.1553@6.039582	132640	129719	105324	117133	1	88165	98789	95997	84008	320.1553@6.039582
451.2677@6.039906	295738	328155	300880	287805	279875	313199	311034	278768	326509	451.2677@6.039906
847.5021@6.066963	5583938	89801	1	5552765	5627967	5451429	1	5617305	5778895	847.5021@6.066963
360.2104@6.044993	501497	599276	587887	594237	602167	578888	610854	612222	602954	360.2104@6.044993
1392.8438@6.04902	123111	66066	148232	109104	126357	154919	111334	76011	148597	1392.8438@6.04902
646.5557@5.998048	1	1	1	8444	1	1	14388	16886	10270	646.5557@5.998048
1348.8138@6.03758	177111	170889	275943	165793	229109	257762	220462	188435	227661	1348.8138@6.03758
1304.7863@6.0672793	1	170368	340693	176974	262821	281285	220490	167589	272198	1304.7863@6.0672793
1199.7109@6.0583043	35226	43563	1	35572	84283	104005	47489	1	63124	1199.7109@6.0583043
1155.6803@6.062406	124939	76521	1	113740	131111	1	113141	147121	135579	1155.6803@6.062406
479.211@6.0169907	74738	78757	74473	222459	223679	231758	140088	137785	140024	479.211@6.0169907
1260.7609@6.056329	318474	265990	497906	327492	484178	531286	428130	368608	434432	1260.7609@6.056329
495.2946@6.054328	445568	435853	425188	466841	485276	499021	510079	527355	464109	495.2946@6.054328
632.8602@6.0548496	16320	1	23550	11684	24337	10919	1	15646	1	632.8602@6.0548496
1216.7355@6.057186	449129	434163	739751	455075	692804	752065	599219	449391	625006	1216.7355@6.057186
1111.6556@6.060944	1359115	178217	1571414	187589	194254	169520	1	221956	196314	1111.6556@6.060944
1172.7094@6.059568	842172	751664	1054119	776651	945454	1063676	920333	901578	893445	1172.7094@6.059568
241.2364@6.0617313	39732	46726	43144	40298	43836	44627	58767	46062	41906	241.2364@6.0617313
1067.6302@6.062707	2593045	2943217	2699225	2752578	2703591	2837150	2724631	213499	2722764	1067.6302@6.062707
864.5307@6.0522985	75300	1	80533	93368	82912	83183	55124	39386	86993	864.5307@6.0522985
1023.6073@6.064507	4495363	4584186	1	4585288	1	4279737	4476481	4797917	4263361	1023.6073@6.064507
381.4301@6.0726733	16937	10815	1	14386	13648	13328	18445	19609	16745	381.4301@6.0726733
858.4911@6.151671	57739	81502	36077	29191	19397	1	39559	1	355774	858.4911@6.151671
935.5548@6.065432	5597559	5855252	5977342	5836141	5712408	5729174	6048909	6114315	6034753	935.5548@6.065432
979.5787@6.067065	1301196	6585467	5918693	6230244	1968311	2081025	5905579	6615491	1913471	979.5787@6.067065
539.3194@6.067285	865383	865414	984235	925437	920516	869530	933213	1000280	874736	539.3194@6.067285
963.5673@6.089753	68538	88238	100981	69082	90486	96295	75887	92035	92923	963.5673@6.089753
875.5128@5.9545226	17253	270637	316789	1565217	1523722	256544	334484	265756	1	875.5128@5.9545226
104.0603@5.7319636	25938	25558	76881	75201	69672	76721	22737	68013	28904	104.0603@5.7319636
814.4676@6.077916	62293	272541	245552	63336	1	289800	36029	19626	61110	814.4676@6.077916
891.529@6.0669527	693301	5263037	789211	5343200	4920927	5018668	5676381	5115217	4888250	891.529@6.0669527
919.543@6.0275865	183548	21033	1	226083	1	159984	185858	1	209704	919.543@6.0275865
918.5279@6.101984	219153	124687	217605	221870	213505	290097	284514	217132	202140	918.5279@6.101984
874.5015@6.07353	4945188	218489	4813138	193013	1	215072	242470	210272	357606	874.5015@6.07353
830.4748@6.0733337	448613	6077979	6194434	440500	629599	439212	6222456	463865	450261	830.4748@6.0733337
583.3464@6.0732384	1569354	1511713	1418110	1423146	1446030	1468646	1602393	1578262	1554458	583.3464@6.0732384
786.4481@6.072715	6209203	447688	6252991	430277	578715	566121	577009	624954	575619	786.4481@6.072715
632.3259@6.074106	85074	1	73428	81015	90434	100167	1	74178	88009	632.3259@6.074106
742.4242@6.074283	5621611	371557	488932	444648	425734	448970	524329	418118	503105	742.4242@6.074283
759.4496@6.0745654	1	5987989	4652294	5016452	5304733	5154847	5456075	5196175	5506656	759.4496@6.0745654
715.4246@6.075091	4668125	4366710	4475928	4507175	4495085	4521276	4748943	4604875	4415651	715.4246@6.075091
627.3725@6.0740967	2215665	2194690	2395200	2374930	2308512	2439707	2409633	2198345	2272869	627.3725@6.0740967
604.2752@6.0715375	1	1	1	57367	53378	50681	49558	42690	58229	604.2752@6.0715375
296.0712@5.2669797	74342	14082	56253	69342	72343	39044	60137	50537	54820	296.0712@5.2669797
426.3778@6.071808	1	80108	88818	116211	131214	1	1	97796	97129	426.3778@6.071808
648.3005@6.0808616	54330	1	57248	14037	1	68208	44317	69818	65325	648.3005@6.0808616
698.3965@6.075908	395358	394610	309591	276786	247267	269262	1	253197	471818	698.3965@6.075908
560.251@6.071554	1	23694	29590	21246	28432	26790	1	41020	1	560.251@6.071554
354.2729@6.0841446	315782	168260	187785	1	281851	34037	271556	294967	271903	354.2729@6.0841446
416.2131@6.105359	202544	214389	225195	1	551977	1	84357	56745	72914	416.2131@6.105359
260.2315@6.1164074	181454	255142	1	1	1	210356	289173	254692	210597	260.2315@6.1164074
470.3341@6.093684	1	1	35165	151060	121581	152639	116040	117851	191659	470.3341@6.093684
304.2579@6.1363983	635087	690241	483896	575666	663295	507898	518421	617769	443347	304.2579@6.1363983
329.0871@6.1396856	51422	46693	48185	146987	139775	136468	117909	95718	107071	329.0871@6.1396856
348.2826@6.156307	592480	440604	562337	283057	249203	545024	508965	548134	508339	348.2826@6.156307
836.6076@6.3707576	41757	43559	1	1	1	76410	41730	38774	12694	836.6076@6.3707576
318.2723@6.1516204	1	1	1	190293	236822	161830	204419	215131	180107	318.2723@6.1516204
223.0454@6.171598	654765	636253	748938	647750	728104	713767	700579	616926	646622	223.0454@6.171598
227.2214@6.091899	139504	1	211423	161067	172420	199030	160679	160360	167944	227.2214@6.091899
479.2114@6.169932	195007	190965	199222	613991	622105	519578	392624	396216	407810	479.2114@6.169932
262.1469@6.1777415	96971	105028	149393	272673	335251	310849	526095	551809	558697	262.1469@6.1777415
406.3245@6.1781282	1	1	1	682920	749038	776441	500836	365057	462023	406.3245@6.1781282
555.4274@6.193842	135906	155143	205973	620528	603864	612965	341900	418530	323540	555.4274@6.193842
954.6677@6.1769166	94377	129900	1	48773	1	98925	68410	106734	140559	954.6677@6.1769166
497.3885@6.1869884	422050	459138	432712	443134	456518	460486	488883	529862	540841	497.3885@6.1869884
910.6493@6.1844883	102642	162227	113698	65573	126256	71633	199575	130918	128085	910.6493@6.1844883
467.3767@6.1860194	165604	207105	152392	704335	736468	627163	420678	397990	411124	467.3767@6.1860194
424.7949@6.18838	118997	1	123389	1	86893	106055	148423	1	158040	424.7949@6.18838
541.4131@6.190222	470835	486210	488635	505494	503509	501363	578032	536303	532164	541.4131@6.190222
880.6359@6.3170547	37029	99285	96728	1	1	237741	27372	1	115518	880.6359@6.3170547
805.5666@6.1911016	180824	146721	158459	140166	138504	148640	183096	210674	170085	805.5666@6.1911016
629.4644@6.2120585	15444	454371	478184	393509	411310	387913	473832	499873	467410	629.4644@6.2120585
761.5419@6.190792	257360	257229	247537	274272	304492	166834	282327	268759	297636	761.5419@6.190792
511.4029@6.196078	41577	234564	193831	708215	649583	640586	531631	406210	385210	511.4029@6.196078
717.5158@6.1923437	294246	282994	302562	290073	350859	266763	408610	348290	342421	717.5158@6.1923437
585.4392@6.1909356	410681	440181	482174	430521	415712	414833	490850	543804	505774	585.4392@6.1909356
643.4792@6.197384	97725	105005	1	344177	356432	374716	218986	202248	237424	643.4792@6.197384
673.4921@6.1917934	350537	367452	367400	346165	316620	364358	379829	374220	424802	673.4921@6.1917934
697.5208@6.296246	27198	1	21991	1	1	16078	17951	1	1	697.5208@6.296246
775.5559@6.213959	1	36594	47310	124564	134353	1	73668	1	85024	775.5559@6.213959
583.5307@6.483522	1	1	1	11625	14504	6723	1	25836	1	583.5307@6.483522
599.4536@6.1506934	100182	169104	116825	434505	509300	452818	356260	219595	262403	599.4536@6.1506934
731.531@6.1173296	82959	67702	43418	220044	216905	199122	75922	78780	75546	731.531@6.1173296
687.5022@6.1564097	66305	91380	86379	234680	276466	279255	145761	180612	186424	687.5022@6.1564097
692.3268@6.110762	1	1	90205	1	1	1	1	1	1	692.3268@6.110762
254.1634@6.2145853	1	44810	49747	50093	1	92419	47600	38719	47445	254.1634@6.2145853
434.1067@6.2684593	67474	53169	61558	54683	44814	47430	49207	48174	29997	434.1067@6.2684593
591.5292@6.2841973	2045031	2009143	2018079	2012515	2070016	2049654	2198297	2087120	2041811	591.5292@6.2841973
413.31@6.2897367	178803	1	1	1	1	153770	169128	152180	212251	413.31@6.2897367
765.5164@6.294973	111348	102451	137927	1	1	1	1	81894	81816	765.5164@6.294973
368.1135@6.317396	1	1	116014	1	153033	155172	119113	108533	112169	368.1135@6.317396
408.148@6.2951775	36201	34706	1	81675	69199	1	68841	61134	57867	408.148@6.2951775
721.4911@6.300039	147641	138410	101968	120505	1	143123	109037	77502	146338	721.4911@6.300039
457.3353@6.302779	280725	271768	227479	195118	189694	181775	217663	1	210250	457.3353@6.302779
677.4633@6.3013573	173791	203312	198542	86868	107799	74750	137979	187075	130921	677.4633@6.3013573
649.5794@6.2913713	20979	27729	34963	37377	47008	48867	47091	39769	39081	649.5794@6.2913713
589.4142@6.306942	1	184663	187017	142619	167067	134955	189807	190105	215865	589.4142@6.306942
545.386@6.3407636	245924	217855	196178	219638	206803	234144	225443	195521	196155	545.386@6.3407636
501.3595@6.3080206	219418	263763	251904	202901	203071	209383	1	235247	227107	501.3595@6.3080206
898.6227@6.5823107	1	73856	1	110343	57023	82331	60003	25280	1	898.6227@6.5823107
485.4429@6.325033	1	22867	1	42591	30966	23465	32422	45173	46787	485.4429@6.325033
401.1587@6.3144245	24825	25946	1	22792	32053	28431	30882	29036	28769	401.1587@6.3144245
302.242@6.315028	205288	322546	181685	323720	179737	287370	351587	300047	182359	302.242@6.315028
396.1792@6.3157287	84325	62485	1	1	1	101140	98559	1	85893	396.1792@6.3157287
188.9908@6.4400215	1	27216	30743	27999	20960	26630	35383	35616	1	188.9908@6.4400215
391.1323@6.3146787	22257	26548	27585	17871	26865	1	31531	1	27691	391.1323@6.3146787
210.1946@6.3151	39630	41296	43158	30619	1	36116	33154	50456	55393	210.1946@6.3151
376.1687@6.3154507	41207	1	32265	1	1	33584	32964	1	41944	376.1687@6.3154507
216.1483@6.326159	96465	85172	99119	79278	92487	127911	163253	76385	111389	216.1483@6.326159
486.1181@6.3157334	1	1	1	16907	18563	19842	18498	19714	19469	486.1181@6.3157334
785.5738@6.3233852	1	1	1	62269	73343	82310	1	1	29897	785.5738@6.3233852
697.5243@6.323107	1	21640	1	56912	65703	68097	1	1	1	697.5243@6.323107
741.5456@6.2876706	1	1	1	54854	23992	72536	1	7010	1	741.5456@6.2876706
1288.7589@6.348827	93643	142459	114647	112269	127227	99962	1	162359	107850	1288.7589@6.348827
622.7012@5.9417205	150104	1	160363	148910	1	1	17155	14381	9758	622.7012@5.9417205
1200.7072@6.355554	179076	178399	145752	176067	1	160782	165028	147676	149636	1200.7072@6.355554
241.2374@6.3599257	96380	86781	1	168480	157155	156334	148423	158351	197394	241.2374@6.3599257
1156.6871@6.3646526	203443	215494	221118	179591	194031	172537	209154	229806	219412	1156.6871@6.3646526
218.0551@6.355685	1	1	1	22890	12328	17452	1	20359	1	218.0551@6.355685
1112.6552@6.3720055	227301	225386	189052	203813	176591	205977	240304	235533	177771	1112.6552@6.3720055
1068.6313@6.380157	312722	168814	204565	214293	204169	238369	219361	228593	231020	1068.6313@6.380157
1024.6099@6.385179	167888	190858	181857	1	1	1	171668	121428	1	1024.6099@6.385179
272.21@6.2810616	22153	23852	1	1	35955	1	27284	1	23461	272.21@6.2810616
368.1142@6.393267	158965	157253	1	164825	1	1	1	82199	65256	368.1142@6.393267
214.8732@6.9479785	22309	1	1	33105	33597	33972	70297	151924	20946	214.8732@6.9479785
963.5485@6.402697	105667	137589	125743	102199	102534	100952	152464	166819	108273	963.5485@6.402697
330.2514@6.4192977	30695	14566	46630	99202	226186	178375	284015	299689	230542	330.2514@6.4192977
269.268@6.413867	48764	41026	41192	49995	37026	40409	44152	41440	46034	269.268@6.413867
875.5037@6.4201393	1	147306	196557	265017	250565	117182	219231	133907	179007	875.5037@6.4201393
919.5249@6.410881	139201	160125	183041	165342	155618	145204	161011	138924	148616	919.5249@6.410881
367.4141@6.4247036	2003885	2072502	1960648	1919471	1973163	1932855	2210089	2216709	2220329	367.4141@6.4247036
409.4609@6.432642	20411	29119	19819	19872	1	23317	27290	27079	23448	409.4609@6.432642
831.4865@6.209344	107294	1	1	195669	1	1	207227	234798	230210	831.4865@6.209344
227.2215@6.436897	265084	231428	270160	237825	309417	255396	238557	261690	303946	227.2215@6.436897
343.304@6.445385	102547	1	68096	52784	53314	77904	113606	102588	1	343.304@6.445385
479.2109@6.444527	53827	1	61759	158948	116762	121175	120018	117409	119204	479.2109@6.444527
894.6481@6.509555	221911	188515	81093	157032	164757	158168	92596	143811	138674	894.6481@6.509555
938.6677@6.4837446	1	62179	49854	159309	175077	151716	29577	86570	151943	938.6677@6.4837446
920.9952@6.4676285	1	24018	24873	27486	25112	7374	19725	22436	19532	920.9952@6.4676285
671.3987@6.0939536	3313112	3320255	3381127	3382391	3477905	3317358	3612620	3396818	3523385	671.3987@6.0939536
833.5948@6.468454	51383	69346	43131	218717	218633	222740	103446	113190	160932	833.5948@6.468454
1056.7343@6.4537554	49311	67826	1	141399	132649	171511	1	51840	1	1056.7343@6.4537554
704.5352@6.507175	38907	1	108682	1	1	9668	1	36202	1	704.5352@6.507175
789.5692@6.380311	77019	91543	161514	334496	369223	275845	45346	72718	84095	789.5692@6.380311
438.8123@6.601596	8672	183530	1	21143	163593	107685	123739	187708	129326	438.8123@6.601596
803.4755@6.0977077	1	5552579	1	5180321	5787564	5838402	5821491	5855346	5649450	803.4755@6.0977077
1012.7149@6.4648604	84297	72208	75221	139129	181412	124131	89730	46841	86086	1012.7149@6.4648604
593.6671@6.431998	1	1	7064	10200	9432	7229	1	7519	5995	593.6671@6.431998
701.521@6.4825735	164351	145517	236338	681577	668913	685817	393289	412939	483182	701.521@6.4825735
241.2376@6.4827943	155284	145106	179818	155298	167813	160654	179851	162922	1	241.2376@6.4827943
745.5462@6.4791923	115983	187392	140209	457610	472067	519623	329964	332463	323695	745.5462@6.4791923
475.8285@6.4848537	1	1	30900	32498	50447	41977	1	1	1	475.8285@6.4848537
968.6868@6.485379	66396	101995	152214	144054	193573	158233	87139	58377	1	968.6868@6.485379
255.2527@6.4830503	110104	103428	98273	310739	277985	330634	557500	505913	554062	255.2527@6.4830503
657.4956@6.488194	326384	240396	255228	916840	1018246	931758	555660	581127	583462	657.4956@6.488194
453.8181@6.49104	58963	1	45216	28170	98295	116532	1	1	1	453.8181@6.49104
924.6648@6.326755	130829	10200	1	205365	93433	200979	1	78748	39609	924.6648@6.326755
613.4713@6.4327145	340245	373989	11242	1109645	1122220	1114959	9817	794593	738902	613.4713@6.4327145
481.3925@6.496877	434083	529978	504728	1667519	1	1500448	1193359	965841	984783	481.3925@6.496877
569.4445@6.4936705	479832	353362	433565	1278047	1285467	1358604	872620	822555	977791	569.4445@6.4936705
863.6092@6.4967966	1	1	1	381830	436722	1	1	1	1	863.6092@6.4967966
464.3664@6.4975863	1	1	1	207197	1773029	277151	137401	1	121128	464.3664@6.4975863
420.3407@6.496005	593032	448193	85789	1692657	1792944	1787868	1079889	1004975	1025926	420.3407@6.496005
376.314@6.4914985	372327	1	454506	1193416	1028382	958823	970099	1049272	921970	376.314@6.4914985
525.4187@6.4959564	549765	449111	438072	1512735	1520515	1502285	1012150	984931	930429	525.4187@6.4959564
819.5837@6.50319	156068	153122	159543	414044	299571	299054	133040	131017	138815	819.5837@6.50319
804.7@6.5743585	7261	9150	7943	1	1	1	7691	7498	1	804.7@6.5743585
775.5583@6.5086274	227589	240303	223915	493140	480135	550307	214122	211841	216637	775.5583@6.5086274
731.5314@6.514961	296909	290159	284660	620114	651614	645511	289403	279751	288153	731.5314@6.514961
687.5065@6.519914	339477	348416	353296	682092	774651	745115	236792	318893	326804	687.5065@6.519914
409.7909@6.4815636	1	1	1	1	28655	20971	1	6750	13354	409.7909@6.4815636
274.2476@6.5222955	1349526	1007471	781084	989425	960686	947629	981584	945504	1180118	274.2476@6.5222955
670.487@6.3536453	1	1	1	1	1	1	1	1	1	670.487@6.3536453
106.0612@6.2046885	102701	112113	28840	30971	113590	41401	53181	32341	22095	106.0612@6.2046885
643.4818@6.525201	337018	348753	333894	799384	788716	757518	317571	330023	294424	643.4818@6.525201
538.3958@6.734753	54929	60499	1	90193	73359	99797	1	116014	1	538.3958@6.734753
599.4544@6.529917	362160	410636	449254	827493	854388	870655	367124	457857	364825	599.4544@6.529917
318.2735@6.531202	1782889	1629496	1566751	1749839	1613913	1927850	1856833	1343814	1895740	318.2735@6.531202
450.3502@6.5224266	605452	562357	75544	152705	149567	119186	619010	70310	74348	450.3502@6.5224266
555.43@6.5342503	485803	502713	486623	945985	1001999	981688	604659	520023	419183	555.43@6.5342503
362.2985@6.5380135	897336	998312	828089	1132478	1220174	1164376	700761	941128	1021242	362.2985@6.5380135
511.404@6.538394	529239	597129	507214	1000196	994051	990916	700270	525339	476636	511.404@6.538394
467.3777@6.540113	1	1	485003	1032453	1043102	909390	1	526070	550994	467.3777@6.540113
406.3248@6.540412	649198	571628	649494	1	1185917	1131605	739778	658014	705724	406.3248@6.540412
402.2218@6.5443	291102	303028	315881	257836	268419	274178	356675	280646	305029	402.2218@6.5443
216.8702@6.5164714	17122	13432	8162	1	1	1	10716	11397	14296	216.8702@6.5164714
652.2812@6.544146	217957	218474	218611	571557	588208	587719	61704	56818	39829	652.2812@6.544146
647.3242@6.5446744	108542	114160	105760	295666	327195	299100	1	1	1	647.3242@6.5446744
328.1519@6.5459094	30373	1	1	48115	38617	60216	50833	56281	55455	328.1519@6.5459094
299.2783@6.56059	1	77010	1	60502	80229	65742	87890	78247	92705	299.2783@6.56059
608.2552@6.5664883	21106	22467	1	57721	51290	50715	1	1	1	608.2552@6.5664883
497.4773@6.5927415	22155	22873	33338	19140	16699	15997	17767	17753	21521	497.4773@6.5927415
592.0548@6.603921	1	1	1	1	1	1	10577	1	1	592.0548@6.603921
788.7032@6.6294603	1	1	1	1	1	1	1	23650	1	788.7032@6.6294603
850.6147@6.528185	1	1	1	54146	12416	55888	1	1	31734	850.6147@6.528185
216.1853@6.675629	22133	32154	76539	30120	1	1	66965	26856	71713	216.1853@6.675629
1452.873@6.6208506	83921	90517	185666	89138	114031	259785	121082	97957	165145	1452.873@6.6208506
302.0881@6.614775	1	1	43713	147532	150623	147956	197463	152290	153855	302.0881@6.614775
313.2575@6.468194	1	1	31863	20991	1	27759	56697	27090	1	313.2575@6.468194
1364.8264@6.636704	273866	236374	356923	249025	378350	405685	327970	263420	277159	1364.8264@6.636704
670.8686@6.646536	1	1	27578	8029	24365	15722	1	16811	1	670.8686@6.646536
1320.7968@6.644348	412153	434964	580630	445795	582565	588048	503243	390476	509148	1320.7968@6.644348
1494.9893@6.6581917	1	1	1	17121	51779	34616	1	1	1	1494.9893@6.6581917
1276.7722@6.653225	600925	649579	888561	751858	783932	847343	770840	640645	817637	1276.7722@6.653225
1232.7451@6.6618447	1191833	1091665	1261103	1179297	1240571	1233061	1217677	1263244	1202664	1232.7451@6.6618447
626.8373@6.664132	30323	35683	49132	37235	36709	41900	35907	36838	39027	626.8373@6.664132
1171.6918@6.6716127	377887	396308	2437593	353065	342736	322392	2370932	2869393	316726	1171.6918@6.6716127
962.5563@6.416168	934898	1	199805	47999	30980	19683	489298	83366	46382	962.5563@6.416168
582.8112@6.710181	87351	1	7292	120165	116697	13291	103032	111484	95626	582.8112@6.710181
1127.6663@6.680678	4162795	4437948	3939303	1	4051344	1	4131396	4335727	4038302	1127.6663@6.680678
1083.643@6.6889896	1	751746	5172872	5008298	1	4880768	5423421	5253038	5068521	1083.643@6.6889896
351.3091@6.6882715	442989	368207	377675	402495	411709	407020	454819	494373	631704	351.3091@6.6882715
246.1948@6.692402	228812	229153	1	252159	267220	1	267601	1	222446	246.1948@6.692402
979.5775@6.6967087	196263	188585	1	184367	184346	181781	1	1	196257	979.5775@6.6967087
104.0604@6.6690574	65718	64325	63729	61635	61542	71809	81129	66405	70742	104.0604@6.6690574
538.7858@6.698423	91134	79153	81687	72470	105204	92654	86047	78477	93567	538.7858@6.698423
258.1947@6.614448	881103	844389	965389	883620	874081	927418	955985	925484	42873	258.1947@6.614448
710.6768@7.0527415	1	1	1	43113	1	1	1	26470	28180	710.6768@7.0527415
488.1166@6.7035127	74160	66071	81067	79235	72765	70621	72952	96544	74942	488.1166@6.7035127
995.5894@6.710044	3321249	3643934	3658214	3641281	3624441	3693746	4082840	3565766	3711564	995.5894@6.710044
951.5654@6.71976	4496022	4473064	4822220	4702824	4604976	4657746	4169464	4762535	4605657	951.5654@6.71976
934.5365@6.7209945	349689	396531	235717	436778	214158	234547	411794	1	414145	934.5365@6.7209945
234.1953@6.716052	381897	375694	424396	49514	497257	552181	410706	463077	430456	234.1953@6.716052
250.0366@6.725333	137145	122897	134352	136549	140466	138301	146171	135229	131704	250.0366@6.725333
890.5106@6.7305713	381317	207619	341589	408606	452805	420012	445456	255585	417523	890.5106@6.7305713
599.5431@6.7384458	30735	27203	25916	1	1	1	1	23867	27496	599.5431@6.7384458
863.5128@6.739953	4849979	4980883	5098582	4942830	4761005	5715597	5152260	4857785	5118110	863.5128@6.739953
846.4833@6.7414246	354196	308186	333164	223217	424117	442341	268063	412985	380745	846.4833@6.7414246
1158.8082@6.771659	55487	44481	31774	1	1	28034	99072	1	28473	1158.8082@6.771659
819.4856@6.75029	4517406	4564559	4439572	4515283	4269759	4354684	4351453	4465690	4354181	819.4856@6.75029
368.1579@6.7537713	56971	1	1	63761	78605	94696	61927	1	66058	368.1579@6.7537713
1246.8577@6.7107115	46815	1	1	117778	26542	21774	1	1	1	1246.8577@6.7107115
802.4603@6.752433	399164	317090	311469	349573	1	216332	324313	340692	202938	802.4603@6.752433
366.1784@6.7559114	75321	53327	1	76105	102511	92012	72655	69279	87893	366.1784@6.7559114
775.4609@6.760814	3688224	3339742	3662567	3640996	3723887	3583847	3737098	3743952	3677119	775.4609@6.760814
583.5108@6.777639	1	1	52888	56712	1	1	16017	51722	52473	583.5108@6.777639
1070.753@6.794609	101756	1	113228	156010	215346	185990	96314	81548	59308	1070.753@6.794609
532.0659@6.7746377	1	16488	1	20953	1	1	24522	27384	1	532.0659@6.7746377
666.2997@6.753552	1	1	23041	41885	46398	1	1	1	1	666.2997@6.753552
437.4905@6.8095226	25677	21156	24475	1	1	21020	22975	21866	23552	437.4905@6.8095226
731.4341@6.771339	2853734	2884904	2827924	2867096	2870259	2657856	2672582	2826402	2870135	731.4341@6.771339
714.4106@6.773204	231227	1	229406	211552	245265	217113	159853	165555	235095	714.4106@6.773204
515.8407@6.8390913	1	1	1	1	14774	1	1	1	1	515.8407@6.8390913
1026.7313@6.776054	134236	106087	136794	189886	231632	210394	64469	61583	134229	1026.7313@6.776054
687.4084@6.7814846	1857864	1907899	1857507	2083457	1852975	2016737	1929007	1965186	2120331	687.4084@6.7814846
643.3815@6.787581	1154124	1199602	1181464	1223564	1197907	1179357	1343803	1177992	1191849	643.3815@6.787581
670.3819@6.783725	201006	204999	220104	168625	101761	102513	161488	181572	120324	670.3819@6.783725
361.1493@6.795629	79107	54619	63737	129134	146599	143185	168096	150968	151861	361.1493@6.795629
921.6498@6.7730837	1	1	247753	565683	157992	582793	30626	30692	1	921.6498@6.7730837
555.3299@6.802941	1	341309	1	355568	1	287349	390972	1	1	555.3299@6.802941
296.0714@6.2942867	35021	25847	18488	97500	105582	53992	31085	77692	50505	296.0714@6.2942867
370.0905@6.807733	136241	163891	80537	795162	913454	1	158026	121885	66677	370.0905@6.807733
354.0582@6.598891	52703	50810	41348	38511	40624	45986	63807	48568	35939	354.0582@6.598891
462.1196@6.80727	146199	147647	1	1274980	1430328	62166	200222	125076	81808	462.1196@6.80727
280.0408@6.3898926	145520	34610	31022	95510	89816	51226	156943	95839	81104	280.0408@6.3898926
224.0395@6.672559	1	25946	19172	197295	214028	16009	41384	1	1	224.0395@6.672559
222.0541@6.8067727	258198	157220	150958	1975466	2117623	133864	363389	245633	129538	222.0541@6.8067727
247.0475@6.4783974	52742	61759	1	29708	33362	14766	76594	37948	39407	247.0475@6.4783974
395.4425@6.8588367	13875	1	24600	1	1	1	11954	9793	13163	395.4425@6.8588367
833.5984@6.814489	232548	209775	196624	724453	629986	740655	172260	185638	173583	833.5984@6.814489
481.4794@6.8260155	69236	75168	78944	63424	78844	70892	84237	80174	75009	481.4794@6.8260155
255.2527@6.81887	1683611	1588379	1620549	1557703	1546404	1596570	1781783	1599407	1665549	255.2527@6.81887
599.356@6.7960844	1	1	670274	1	575312	678637	755914	1	705594	599.356@6.7960844
789.5738@6.808877	262190	268730	336574	819616	898131	771267	240702	180060	254205	789.5738@6.808877
766.1424@6.8271637	59666	79719	36146	74786	45604	32029	47561	73410	46547	766.1424@6.8271637
449.8027@6.8080306	1	1	1	24668	33774	20815	1	1	11891	449.8027@6.8080306
352.11@6.8593636	223538	208707	131081	168198	128832	124503	150303	222409	129538	352.11@6.8593636
934.558@6.929746	132980	116193	95880	77494	83277	1	1	151996	1	934.558@6.929746
414.0305@6.8291583	468126	528019	313830	435295	312276	289690	346928	464799	357023	414.0305@6.8291583
710.6742@7.322764	1	1	1	1	1	1	1	20080	1	710.6742@7.322764
745.5476@6.8345404	371269	367756	376376	956783	1023485	988146	312434	325814	322380	745.5476@6.8345404
701.5233@6.8440166	346946	322346	353632	1138256	1057917	1040677	304104	289851	539660	701.5233@6.8440166
300.2258@6.846868	136589	147889	138122	106468	126663	128758	116391	1	126318	300.2258@6.846868
888.3467@6.8408213	37961	35456	40119	117017	111721	113275	1	12974	14036	888.3467@6.8408213
657.496@6.853732	388174	348822	366460	1108437	1253370	1116853	508485	365117	394524	657.496@6.853732
703.1861@7.5100107	1	1	1	34889	1	1	8716	1	1	703.1861@7.5100107
264.2415@6.747886	22301	63042	1	1	44781	40879	44922	1	12519	264.2415@6.747886
613.4698@6.863115	360250	406248	379568	1095805	1102378	1040079	328193	482163	415505	613.4698@6.863115
569.4458@6.8721642	454803	341456	399361	1104586	1114894	1108670	461331	399818	509814	569.4458@6.8721642
654.6188@6.9559097	10602	20087	10211	1	1	16648	1	14262	1	654.6188@6.9559097
525.4196@6.880975	490991	435570	423319	1103571	1092969	1122517	469537	435254	467294	525.4196@6.880975
508.3869@6.7014575	34283	1	1	162023	1	109408	68896	49607	128216	508.3869@6.7014575
126.1021@6.9044714	48078	1	1	1	76104	93309	68131	1	98766	126.1021@6.9044714
464.3616@6.890213	202507	116534	153463	1600617	1388925	356347	1	371473	345333	464.3616@6.890213
696.9127@6.7155743	1	1	1	1	35090	1	1	8794	1	696.9127@6.7155743
420.3399@6.892237	1	435232	395763	1128075	1151483	1162540	138731	443510	516815	420.3399@6.892237
376.3144@6.894929	267860	336672	399830	661716	650247	700391	420043	394169	371560	376.3144@6.894929
522.367@6.890023	91125	117960	100317	214344	167159	244507	294688	313577	283448	522.367@6.890023
350.2391@6.896008	80467	108164	1	66021	46549	55270	1	85388	86959	350.2391@6.896008
449.3099@6.8374043	66821	61193	50102	1	117428	123819	1	61632	117541	449.3099@6.8374043
148.0136@6.5174747	16254942	1	1	475426	1	1	16396235	15818089	1	148.0136@6.5174747
504.1213@7.019332	243891	1	250221	224449	239003	215689	232362	236029	250356	504.1213@7.019332
1348.7993@6.8996067	118701	124893	1	127880	90234	1	96586	134837	145164	1348.7993@6.8996067
332.2883@6.896595	308241	1	301456	337169	462498	1	371845	377818	1	332.2883@6.896595
618.5984@6.834478	1	18000	15753	1	48366	1	1	1	1	618.5984@6.834478
278.149@6.6083097	9591430	5982680	1	55953	1	1	1	8217601	8480040	278.149@6.6083097
451.5045@6.769665	9410	1	1	1	11367	1	9674	151898	5143	451.5045@6.769665
310.1551@6.908484	136993	178415	133731	95558	159235	114638	137446	1	151842	310.1551@6.908484
1260.7478@6.9252872	156755	215038	1	157249	175008	149519	180253	179077	171193	1260.7478@6.9252872
525.5074@6.9296002	654276	660460	697827	499235	525078	525947	655425	622017	650549	525.5074@6.9296002
671.4751@6.900022	55464	86500	45320	87048	1	49419	175409	1	1	671.4751@6.900022
788.7031@6.9406962	1213677	1029204	1130708	1065851	1184868	1232611	1122792	1225836	1189880	788.7031@6.9406962
1216.7194@6.9634595	193795	275209	1	195226	212229	236371	1	294112	207355	1216.7194@6.9634595
1172.6982@6.9532228	149241	134366	158695	208065	162452	189779	1	311855	1	1172.6982@6.9532228
1061.596@6.7940674	261469	240445	267044	212051	235334	207836	286657	264406	276831	1061.596@6.7940674
178.061@6.960168	337915	93277	355486	1	113416	299548	130909	369998	121295	178.061@6.960168
627.4523@6.924495	109724	1	111067	128263	1	154824	177695	170877	1	627.4523@6.924495
1128.6733@6.8119087	123485	1	1	1	1307208	97584	173932	143183	148637	1128.6733@6.8119087
561.5539@6.9750814	122219	129803	119979	102039	97025	110372	110109	126639	115705	561.5539@6.9750814
281.2688@6.978749	2077763	1876309	2092156	1911638	2086304	2013474	2021149	1546336	1950137	281.2688@6.978749
428.2498@7.005227	1	1	1	1	126397	1	26366	1	1	428.2498@7.005227
718.9329@6.3991666	29463	25949	1	23603	7970	34144	36449	21211	18691	718.9329@6.3991666
603.3917@7.074791	112328	77853	62274	1	1	115455	38814	186912	129789	603.3917@7.074791
429.1927@7.0194016	1	126190	157004	109538	112463	115752	129360	106902	128518	429.1927@7.0194016
699.4993@6.89587	60687	1	1	1	1	1	1	11683	1	699.4993@6.89587
709.4666@7.0175686	1	101872	124414	134306	1	182059	1	1	136485	709.4666@7.0175686
744.4974@7.01711	336991	338708	421354	319501	343339	327516	386868	405223	427057	744.4974@7.01711
506.8959@7.0151644	1	1	1	20487	20294	1	20639	21719	1	506.8959@7.0151644
108.0916@6.937318	86222	37704	86678	83278	84941	80293	86227	11232	87257	108.0916@6.937318
716.4662@7.015827	797278	821446	1	802741	877698	842096	888105	783618	891890	716.4662@7.015827
457.2001@7.027369	173357	159699	109167	150536	134154	131986	147733	156330	175237	457.2001@7.027369
859.3376@7.0607367	35374	40842	31788	30089	44463	40384	27150	31711	1	859.3376@7.0607367
713.4606@7.015236	1	1	1	380673	415025	454029	1	384361	452657	713.4606@7.015236
714.4681@6.9902277	282240	262890	12357	128219	135387	143787	45936	122083	159384	714.4681@6.9902277
495.3738@7.0163774	1	211404	219499	216883	234863	238925	234613	238515	290535	495.3738@7.0163774
682.5181@7.0241404	89992	66748	66390	94158	72735	10215	1	256226	140004	682.5181@7.0241404
1028.7715@7.015704	594337	629900	596843	596296	602242	615487	699305	669978	713081	1028.7715@7.015704
718.4648@7.0163817	461820	600867	726778	476101	509707	578970	563167	484961	545705	718.4648@7.0163817
94.0762@6.9354916	97129	98287	110128	16663	98587	97854	114412	126826	108096	94.0762@6.9354916
1046.743@7.016147	1	1	1	319269	422812	409285	465084	395607	499337	1046.743@7.016147
527.144@6.9944763	58296	62573	10485	78258	86641	94405	12677	73199	67154	527.144@6.9944763
450.2653@7.0232954	69530	38153	1	1	63119	75262	73071	38398	44094	450.2653@7.0232954
698.4958@7.0164723	1095268	1	1	1033998	1006005	1042028	1066692	1085731	1101095	698.4958@7.0164723
734.4701@7.016752	411140	450186	407339	433096	448576	407833	398275	413140	421369	734.4701@7.016752
834.3944@7.018032	87343	93489	83220	63178	78614	79271	69577	72488	88519	834.3944@7.018032
563.1103@7.021473	112229	110960	166427	143174	135694	119663	120448	102838	164091	563.1103@7.021473
186.989@7.004094	93905	99872	125509	92423	94466	99784	14741	97656	1	186.989@7.004094
422.1693@7.0140038	170544	159220	190931	173578	203666	198334	231172	193863	234359	422.1693@7.0140038
583.1168@7.040194	41462	36107	1	37057	42044	40567	41559	42075	44709	583.1168@7.040194
722.463@7.063362	22191	106701	68537	129130	157260	119337	172585	130116	182433	722.463@7.063362
188.9911@6.981412	713610	680546	719732	22474	730930	735053	749675	55501	772005	188.9911@6.981412
816.4298@7.0179014	154433	134989	86843	71105	77668	80231	79802	77311	76733	816.4298@7.0179014
96.0918@6.8917723	7059	24462	50900	75604	57177	58711	10107	40179	68061	96.0918@6.8917723
256.2374@7.0189915	321643	1200048	1292888	286234	1226099	271069	1278622	261987	289911	256.2374@7.0189915
368.2226@7.022966	124222	156810	196922	157738	736255	163930	1	160483	158290	368.2226@7.022966
330.273@6.959442	18761004	18934444	17913940	169644	159170	15345258	16527980	17459516	564481	330.273@6.959442
419.1628@7.0184145	147497	131470	154451	131978	146729	149374	130274	140667	139679	419.1628@7.0184145
468.2459@6.9864163	477007	576108	389065	1	541062	553977	477560	39921	48807	468.2459@6.9864163
432.199@7.0213723	228845	246825	292448	254030	259474	274558	251134	243915	235828	432.199@7.0213723
80.0606@7.018674	71108	56542	68691	1	71878	78306	69908	64320	70131	80.0606@7.018674
124.1226@7.148471	39524	1	38045	42294	42945	1	36811	29994	45730	124.1226@7.148471
82.0763@7.001412	138658	136410	128792	69705	4849	83088	98382	117702	170110	82.0763@7.001412
70.0762@6.958656	68350	78872	84760	71408	81660	81726	58601	77530	70971	70.0762@6.958656
424.2094@7.0079103	440063	60028	663710	377079	1	472382	409837	382513	472267	424.2094@7.0079103
414.2256@7.0188932	930844	886843	873027	883513	852609	866816	916716	1	84061	414.2256@7.0188932
388.2565@7.016589	210459	229236	241995	398985	376507	368960	119766	1	1	388.2565@7.016589
826.3701@7.0191717	1	69808	70990	41764	37275	47649	46020	50670	64895	826.3701@7.0191717
171.0185@7.0551124	50154	54321	1	38074	43209	43906	51988	48538	49377	171.0185@7.0551124
294.1835@7.0270214	99053	130077	99065	125275	1	119650	120444	100610	113283	294.1835@7.0270214
737.4709@7.0202603	86927	1	89542	120606	1	1	81312	116355	130551	737.4709@7.0202603
150.138@7.021187	1	38734	38319	30052	1	36423	43373	1	1	150.138@7.021187
68.0612@7.0192947	158448	137916	154392	151774	137013	153636	149519	152332	138552	68.0612@7.0192947
409.2462@7.023992	510349	484468	381928	416459	500117	460193	387087	391800	309811	409.2462@7.023992
398.2446@7.0265	1	1	1	1	169643	1	147865	109034	135728	398.2446@7.0265
122.1072@7.0206604	1	81404	89225	85243	1	1	81973	96375	103511	122.1072@7.0206604
597.1637@7.030324	42552	31599	1	31584	39121	5274	1	1	1	597.1637@7.030324
1052.7343@7.6529927	83074	115364	1	57634	58313	31451	1	1	1	1052.7343@7.6529927
532.1223@7.022878	86845	87990	105536	76498	116985	86840	104759	115054	98466	532.1223@7.022878
560.0823@7.029173	65272	57504	47159	59990	57711	65309	1	54811	54459	560.0823@7.029173
460.1928@7.023116	1	80206	130181	1	63912	73831	118992	86687	1	460.1928@7.023116
524.1305@7.2052627	1	1	31045	1	67773	47932	42561	1	1	524.1305@7.2052627
566.422@7.069788	1	1	105745	75368	136471	73091	181616	1	122496	566.422@7.069788
514.1505@7.0169168	162308	160557	160287	141164	165676	138139	1	1	162911	514.1505@7.0169168
624.4614@7.067043	90620	1	46762	1	1	1	159484	186693	1	624.4614@7.067043
537.1165@7.030263	56039	57289	77012	1	51839	1	1	1	1	537.1165@7.030263
671.9503@7.0247145	1	1	1	1	1	1	1	1	1	671.9503@7.0247145
486.1555@7.0309653	1	1	81435	85702	77921	77369	91817	84507	61518	486.1555@7.0309653
404.1975@7.0280294	419805	401541	394780	340747	398049	383116	397803	400182	398952	404.1975@7.0280294
604.0505@7.0290685	65285	48032	38650	34092	32990	33855	55317	1	60977	604.0505@7.0290685
606.4487@7.0336037	115101	74753	90792	122315	268031	51541	226288	1	144683	606.4487@7.0336037
674.7755@7.0287395	1	1	6427	27697	2502	28070	9926	13533	11109	674.7755@7.0287395
573.0984@7.0129557	76940	68053	71806	36985	78895	3845	72044	16166	120874	573.0984@7.0129557
235.0495@7.0403185	74194	59886	74498	68073	76282	60075	68397	74895	74559	235.0495@7.0403185
627.5726@7.0383344	1	41474	50035	1	1	45431	77698	74728	72297	627.5726@7.0383344
451.3465@7.0409765	260859	239337	243708	227732	250920	236360	259737	359980	1	451.3465@7.0409765
713.5801@7.041297	541439	551353	546913	471933	462340	451478	380342	526793	510037	713.5801@7.041297
660.0996@7.0497766	12136	1	1	34827	42449	48514	1	1	1	660.0996@7.0497766
1304.7859@6.99274	1	1	1	22028	1	24899	136960	106063	128557	1304.7859@6.99274
1128.8042@7.045212	116592	97202	136480	1	251308	230163	112647	89229	109895	1128.8042@7.045212
269.2682@7.0524235	674885	719777	709354	642646	657253	639758	627022	668101	675404	269.2682@7.0524235
249.0764@7.051566	209220	145206	149903	228689	153974	218434	182383	139261	149419	249.0764@7.051566
611.5438@7.0516148	382990	360177	395859	337610	344929	354254	348579	370276	356841	611.5438@7.0516148
446.0036@7.114131	1	1	1	19947	13820	1	20824	46927	40957	446.0036@7.114131
645.7596@7.05759	1	1	1	45697	40381	37507	1	1	1	645.7596@7.05759
1084.7695@7.0553274	99330	80438	141595	238687	309145	270114	119280	81201	106370	1084.7695@7.0553274
465.5224@7.0889993	45528	48356	50088	60749	6309	42780	38792	69267	37241	465.5224@7.0889993
1040.7487@7.0640426	240459	195134	1	435751	500373	421704	1	1	251288	1040.7487@7.0640426
630.7506@7.0918555	16834	17107	16977	62285	1	64036	24531	20149	22461	630.7506@7.0918555
631.0836@7.067301	1	19575	18714	55346	57081	53867	28979	1	31183	631.0836@7.067301
407.3206@7.073045	377657	370376	392447	344432	356308	347250	317391	317598	368721	407.3206@7.073045
616.0754@7.077498	19830	18616	24067	76476	63136	66231	1	30778	34806	616.0754@7.077498
996.721@7.080568	301889	242171	298370	647498	635235	627032	220172	170929	276923	996.721@7.080568
602.0698@7.0853767	27444	26573	1	42787	63965	49451	34076	23492	1	602.0698@7.0853767
500.8356@7.081819	1	1	1	1	1	20354	1	1	5524	500.8356@7.081819
126.1021@7.1226807	88699	1	1	108181	117151	110254	1	68536	63626	126.1021@7.1226807
1056.6432@6.760351	2905315	2756709	2986569	2806628	2870661	3072142	2926027	2922877	3170527	1056.6432@6.760351
507.3737@7.0066905	33752	1	1	1	81062	1	411412	436394	435685	507.3737@7.0066905
601.4015@7.1091075	61939	186656	84379	123218	1	1	1	1	1	601.4015@7.1091075
601.7331@7.08785	1	1	16954	69743	70755	61842	1	23659	24148	601.7331@7.08785
575.569@7.0999436	83005	96873	1	94411	84809	1	97828	87578	95862	575.569@7.0999436
486.8117@7.0944853	12215	1	21077	20221	30685	1	1	1	1	486.8117@7.0944853
266.2577@7.0109463	20743	165104	193349	129116	1	209014	1	158578	1	266.2577@7.0109463
586.7249@7.099201	21379	25925	24654	74905	91736	86369	35163	33966	35160	586.7249@7.099201
891.6431@7.1048656	158135	1	186355	1322881	1215089	1125114	1	1	1	891.6431@7.1048656
637.559@7.1041226	121848	106782	94810	1	112139	103947	95955	89885	97942	637.559@7.1041226
850.062@7.164994	1	1	1	1	1	1	11558	14290	9879	850.062@7.164994
541.5027@7.1081905	1688933	1637595	1693903	1435370	1498925	1398544	1826925	1474031	2041116	541.5027@7.1081905
346.2672@7.115143	1	434645	447377	422874	454868	435411	507480	492830	408696	346.2672@7.115143
864.6368@7.117763	58582	45529	90890	130710	157570	1	70495	1	30000	864.6368@7.117763
847.6155@7.077583	292855	329580	284070	750922	818095	972170	228831	248588	219827	847.6155@7.077583
355.8281@7.3274555	22414	11238	16770	1	11169	15290	1	1	1	355.8281@7.3274555
423.808@7.1179576	21199	1	22089	41180	41294	1	13948	1	1	423.808@7.1179576
830.0131@7.5567474	1	1	1	16546	1	18626	25854	1	1	830.0131@7.5567474
1655.1003@7.1182666	39399	1	1	124954	161945	133142	55135	69514	62620	1655.1003@7.1182666
557.3805@7.1275287	1	1	1	222423	1	231685	1	1	1	557.3805@7.1275287
509.5115@7.1285734	157075	149672	164840	174306	164900	154976	131690	117962	136891	509.5115@7.1285734
803.5902@7.1311927	409559	399296	392925	1087531	1054305	1022493	331670	314039	323794	803.5902@7.1311927
542.6985@7.1401477	17384	13187	22719	62479	62219	72205	30410	24305	29923	542.6985@7.1401477
792.5924@6.80725	1	1	1	23253	1	17323	11535	46449	97367	792.5924@6.80725
525.5072@7.138163	102496	105390	120484	102069	100601	101363	117304	125479	1	525.5072@7.138163
1567.0469@7.142521	1	61363	1	214020	169867	207138	90258	1	72199	1567.0469@7.142521
528.0223@7.1429267	1	1	17968	40651	37253	26744	16424	1	1	528.0223@7.1429267
759.5643@7.143384	494519	442318	423418	1417947	1410233	1292259	407562	378411	433975	759.5643@7.143384
715.5388@7.157052	525845	483320	515168	1542433	1529806	1473760	429657	402972	462188	715.5388@7.157052
440.3099@7.055972	129333	1	193466	87573	1	65891	62725	1	164501	440.3099@7.055972
283.2846@7.1610994	320826	334090	340966	1466739	1463507	1457426	1455665	1353121	1471037	283.2846@7.1610994
763.9725@7.2330327	1	9520	1	15111	26427	1	7558	1	6324	763.9725@7.2330327
671.5121@7.170624	463879	546224	499582	1537616	1656213	1519087	596303	499265	526030	671.5121@7.170624
663.574@7.170027	115963	92087	90110	91181	94007	71241	60187	78766	85866	663.574@7.170027
1478.9913@7.1668177	48252	64212	1	228809	209534	199149	108114	72440	134926	1478.9913@7.1668177
625.5594@7.173197	117813	127190	105863	123136	117363	112847	92042	49791	104683	625.5594@7.173197
709.6134@7.163827	62648	11974	1	1	36979	8637	17629	31136	9811	709.6134@7.163827
627.4867@7.183816	560530	652042	570227	1468133	1511333	1478996	616453	622803	542482	627.4867@7.183816
170.1287@7.194556	117377	1	1	86628	1	1	23126682	22136394	23245710	170.1287@7.194556
1390.9386@7.1991997	1	40762	62432	178130	227283	181536	70756	92637	1	1390.9386@7.1991997
572.0486@7.068813	28870	32720	1	80338	83905	84768	35711	38168	8352	572.0486@7.068813
428.2494@7.1937604	84241	1	134132	110037	118111	183383	1	1	1	428.2494@7.1937604
402.294@7.2372823	1	109279	1	1	1	1	76397144	73976104	77106832	402.294@7.2372823
583.4614@7.17476	577835	653877	673812	1504518	97186	1546463	662805	620665	651375	583.4614@7.17476
673.9572@7.2193084	1	1	1	48992	49650	33037	1	1	1	673.9572@7.2193084
416.3248@7.209077	171157	295926	168224	191447	210931	182329	1	134692	154468	416.3248@7.209077
539.4348@7.2099123	673163	640865	709538	1628783	1591184	1579841	685083	684662	700283	539.4348@7.2099123
495.4085@7.2203426	576352	657084	695132	1425118	1497045	1449786	713445	643101	691159	495.4085@7.2203426
1012.6168@6.785946	601069	636530	56532	619228	613300	644058	770183	33319	630911	1012.6168@6.785946
1302.8873@7.224629	47437	44791	62585	145812	138461	97874	85596	66091	62361	1302.8873@7.224629
434.3555@7.2297163	187252	144990	176780	1644152	1695984	1630801	1	156867	244766	434.3555@7.2297163
327.3093@7.02743	65305	53083	49675	33458	11395	1	23326	28286	42070	327.3093@7.02743
356.2884@7.2385836	232172	1	160014	190137	1	154916	1	98003	80178	356.2884@7.2385836
277.0919@7.2364097	178611	1	181258	313136	322793	327094	473149	335602	378191	277.0919@7.2364097
264.2419@7.211248	82824	65417	50835	94284	78354	60956	46995	75032	56754	264.2419@7.211248
390.3298@7.239867	752931	800538	756860	1366462	1370515	1379329	1049238	992474	1142057	390.3298@7.239867
689.5867@7.2316527	49345	64438	57048	1	40208	40171	1	1	37126	689.5867@7.2316527
346.3044@7.2479625	1583755	1644918	1662529	1593532	1840122	1694742	1704794	1683986	1596688	346.3044@7.2479625
553.5383@7.253583	2549782	2488840	2575507	1786350	1899786	1865751	2087838	2044489	2063630	553.5383@7.253583
302.278@7.2569623	1	331910	587973	613815	1	439205	1	612844	1	302.278@7.2569623
636.2931@7.251411	1069861	1083765	1021764	32727	1	35603	31749	20888	1	636.2931@7.251411
1024.626@6.6568003	23330	43763	1	170229	216048	214799	1	1	340545	1024.626@6.6568003
589.5846@7.264678	225729	179959	183097	173349	183577	175307	190035	144331	172121	589.5846@7.264678
106.0614@6.915358	31365	1	84023	79429	67035	107480	80370	28506	36870	106.0614@6.915358
1188.7216@6.724089	2292713	2299794	1	2206660	2016283	2035648	1	1	2087095	1188.7216@6.724089
1038.7202@7.229653	74169	17151	22265	1	131344	1	1	1	1	1038.7202@7.229653
741.6048@7.3825593	309714	325016	306445	247387	255982	276844	251852	249875	232128	741.6048@7.3825593
1186.835@7.3082156	52556	60121	68100	1	140925	95373	16923	68027	79023	1186.835@7.3082156
376.2185@7.3089705	210137	1	41251	120012	1	109835	132226	159165	130354	376.2185@7.3089705
639.5754@7.3103943	2418213	2445631	2386074	2097288	2198723	2236838	2364430	2483409	2349394	639.5754@7.3103943
493.5534@7.3221107	429183	508093	522486	463053	481100	513159	511825	483993	572137	493.5534@7.3221107
1142.8237@7.305586	35096	1	62553	97682	121425	77152	39524	1	39664	1142.8237@7.305586
327.3088@7.1648626	1	1	1	89366	1	32100	1	71518	30298	327.3088@7.1648626
985.8805@7.4260464	22755	1	5557	397226	40491	355936	392592	1	11131	985.8805@7.4260464
1098.7959@7.3349824	121350	42184	106700	184190	121951	206332	1	56516	70289	1098.7959@7.3349824
479.5332@7.217945	1	1	8802	1	1	1	21674	17884	16033	479.5332@7.217945
1248.7427@7.337954	89930	91632	101892	87081	86619	60509	75930	71110	70697	1248.7427@7.337954
809.6679@7.329899	49841	52619	41701	32686	25455	37000	1	46483	1	809.6679@7.329899
1054.7643@7.350682	119446	137612	134040	260089	269915	282685	117622	107790	137993	1054.7643@7.350682
665.5901@7.353349	509203	654669	565254	541162	517833	508757	528526	664581	467325	665.5901@7.353349
1204.741@7.3537455	78347	89163	96555	1	70778	85087	1	1	79696	1204.741@7.3537455
845.5958@7.35695	59856	44247	1	108247	161930	111993	127239	1	1	845.5958@7.35695
196.9072@7.7076187	1	1	1	1	1	20147	1	15423	1	196.9072@7.7076187
609.5642@7.428084	85232	84627	102862	76692	94006	73843	78495	78417	63748	609.5642@7.428084
398.3143@7.369495	1	1	1	125359	1	1	254948	330702	333212	398.3143@7.369495
1010.7405@7.3725395	1	243475	160052	404360	450573	304066	135710	50351	84794	1010.7405@7.3725395
372.2263@7.3633723	1	153841	1	1	1	115884	112756	109150	133692	372.2263@7.3633723
119.9962@7.0748963	1	1	1	26345	1	1	1	1	1	119.9962@7.0748963
801.5701@7.402998	17368	91373	56726	1	112915	142715	73967	146650	184032	801.5701@7.402998
454.3252@7.262455	1	180885	1	252851	66390	1	306756	254589	118665	454.3252@7.262455
603.5984@7.3793855	53053	56007	52305	47696	43817	54378	55479	1	61622	603.5984@7.3793855
243.18@7.3800635	132939	140766	122990	149538	216748	107310	154219	137060	103109	243.18@7.3800635
227.1855@7.3841925	284016	1	274005	1	1	304882	1	1	390760	227.1855@7.3841925
757.5459@7.3901353	69053	90545	92776	108969	131272	82971	141092	106564	165706	757.5459@7.3901353
208.1425@7.363154	101421	1	56229	100107	57885	134866	1	1	115343	208.1425@7.363154
463.8187@7.395982	18228	21510	17983	1	37911	1	1	1	1	463.8187@7.395982
297.2999@7.3970175	1034355	974518	1024029	967786	957902	973316	1035174	1040460	1061457	297.2999@7.3970175
452.8287@7.3974686	171132	150957	187013	407698	446769	354768	19527	18106	18098	452.8287@7.3974686
922.6853@7.3946285	1	223680	194353	413331	450976	362359	1	189784	147452	922.6853@7.3946285
691.6039@7.400826	268383	267395	227871	221752	230473	254661	245939	244994	223273	691.6039@7.400826
713.5233@7.4311996	106259	77935	127155	168485	236539	191196	178016	190474	156898	713.5233@7.4311996
607.5947@7.3700156	59650	64389	57125	1	1	1	1	95296	1	607.5947@7.3700156
537.5429@7.4122033	76332	1	1	91288	96627	94570	1	97259	1	537.5429@7.4122033
383.3361@7.4086976	1	640801	570865	656191	624996	598516	655681	585881	641187	383.3361@7.4086976
337.331@7.339351	1619521	2072384	2041373	2318722	1924522	2007898	1870830	2081545	60820	337.331@7.339351
941.6376@7.4571915	37854	1	27495	61444	18340	48473	1	22275	53013	941.6376@7.4571915
861.6326@7.4128942	179401	199256	180096	444041	462422	457325	136196	136608	155956	861.6326@7.4128942
441.3775@7.4073095	158162	172910	257609	261214	243111	159646	337286	164806	227629	441.3775@7.4073095
878.6691@7.408263	1	1	1	55542	1	79754	1	1	18208	878.6691@7.408263
955.6309@7.453704	40795	1	10518	1	1	60565	1	27688	1	955.6309@7.453704
238.2267@7.0413737	1077825	35109	37106	1064302	1	1149638	84131	1093635	1207913	238.2267@7.0413737
669.4944@7.41886	1	104255	106853	175544	175483	200653	176440	173944	202513	669.4944@7.41886
394.2088@7.421982	628081	649499	771881	720745	1	699947	682639	691963	805826	394.2088@7.421982
618.5961@7.5936217	9324	151037	1	25752	138224	177127	1	1	100206	618.5961@7.5936217
592.5332@7.509658	44744	14980	1	1	33454	1	25224	65720	19714	592.5332@7.509658
967.5702@7.426079	1	106935	105598	103473	101455	52919	1	91513	1	967.5702@7.426079
354.0589@7.209652	293366	293131	175508	350282	388543	13775	505830	248821	121923	354.0589@7.209652
280.0405@7.073104	91571	122657	85072	1084079	1166432	32296	143536	74555	48893	280.0405@7.073104
370.0903@7.3818674	538307	625785	407778	7149454	7553508	18779	919047	568751	225412	370.0903@7.3818674
536.1379@7.4273977	602919	176463	429286	8420769	8478780	82046	1129542	588135	60375	536.1379@7.4273977
307.0147@7.165348	26336	45225	18206	31430	40204	12687	55339	31920	1	307.0147@7.165348
817.6028@7.428637	240112	229359	258646	541939	598257	587877	229968	186503	183652	817.6028@7.428637
222.0538@7.4275475	124453	151214	67773	1706235	1792715	1	296787	147870	72414	222.0538@7.4275475
247.0486@7.161907	92948	95133	60333	347564	410713	35498	152351	94229	39808	247.0486@7.161907
330.2732@7.02272	36153	1	1	16430550	7550779	57923	93096	101050	16174889	330.2732@7.02272
224.0372@7.281313	30081	1	27818	363904	402440	1	51132	33652	1	224.0372@7.281313
284.0002@7.1355233	1	14076	8736	19162	26229	1	23545	22958	1	284.0002@7.1355233
581.1945@7.430349	1	28285	1	235752	217266	1	43089	26670	1	581.1945@7.430349
653.5889@7.4314947	397385	396295	396050	342278	364392	361535	394432	377792	404780	653.5889@7.4314947
625.4701@7.4330173	1	124235	158160	228150	210150	208320	149423	217798	173190	625.4701@7.4330173
859.59@7.531067	1	1	1	14059	97353	11585	127563	49157	1	859.59@7.531067
894.6522@7.1021338	11293	1	1	1	1	429268	154524	1	181785	894.6522@7.1021338
294.1196@7.3539896	34617	434558	1	69977	90048	88686	106893	97559	107175	294.1196@7.3539896
923.5449@7.4466963	106883	56616	1	129610	1	1	1	70332	1	923.5449@7.4466963
773.5775@7.4443502	267749	264801	261075	695860	805321	701279	221694	228655	203899	773.5775@7.4443502
581.4424@7.449084	175353	96970	159991	163922	199941	175919	233894	1	191734	581.4424@7.449084
871.6103@7.4593844	65262	47814	51784	86828	70112	1	62736	53750	88169	871.6103@7.4593844
729.5524@7.461837	365927	300399	1	824471	886820	864863	318669	310036	304804	729.5524@7.461837
742.817@7.464501	1	1	1	6835	12015	12164	1	1	1	742.817@7.464501
311.3152@7.4678288	337036	336350	351464	331434	314295	368113	273766	289861	384185	311.3152@7.4678288
537.4178@7.466536	1	1	1	1	1	1	1	1	1	537.4178@7.466536
985.8831@7.5078216	376685	381381	354642	10679	387441	1	25582	414013	352590	985.8831@7.5078216
631.4264@7.4275603	1	117858	89542	1	167602	142727	155762	217664	163389	631.4264@7.4275603
685.5279@7.4783993	310228	430192	428490	885078	846004	817011	458682	457231	362340	685.5279@7.4783993
493.3898@7.494522	72357	1	113903	171903	178944	183850	161853	177975	210140	493.3898@7.494522
827.5904@7.3703628	68024	74409	86115	105889	81241	88048	93720	94434	1	827.5904@7.3703628
569.5336@7.4792576	1896970	1772146	1662878	1451479	1884598	1340336	2356234	2365354	2286381	569.5336@7.4792576
713.8034@7.491401	1	1	1	1	25633	1	5137	1	10123	713.8034@7.491401
335.3117@7.4899125	1	1	1	156321	129224	140266	118523	87647	109057	335.3117@7.4899125
283.2839@7.49259	1759712	1846054	1839254	1780776	1967562	1684140	1707234	1741031	1770751	283.2839@7.49259
699.1288@7.5029273	1	9314	9666	30479	32265	34447	13352	1	13348	699.1288@7.5029273
783.5611@7.5446334	99510	98888	1	140876	1	1	99788	1	121692	783.5611@7.5446334
641.5009@7.4959235	301005	304227	309038	714743	765955	751928	284965	298538	450345	641.5009@7.4959235
698.7962@7.496184	12232	1	8530	28539	37110	41843	17105	16288	1	698.7962@7.496184
684.1198@7.5112214	14875	10491	12353	45020	45454	45765	16087	17948	1	684.1198@7.5112214
739.533@7.560915	78626	94453	91483	219607	242388	43562	188212	141990	131131	739.533@7.560915
597.4757@7.5124483	345092	372481	364665	684030	770488	803431	363704	306109	485350	597.4757@7.5124483
1420.98@7.527789	1	1	72356	1	70931	159406	91523	76323	55632	1420.98@7.527789
669.7794@7.524778	13793	11893	12882	53888	49713	50812	23404	1	1	669.7794@7.524778
553.4489@7.529781	329162	363251	347814	714131	726294	757798	342659	365099	308113	553.4489@7.529781
769.6433@7.4202514	1	1	1	1	19429	1	25889	27451	1	769.6433@7.4202514
695.5094@7.5703197	134954	154369	126633	196016	232069	165796	200091	242070	205211	695.5094@7.5703197
266.2576@7.563199	1138460	1	1	46521	1271695	1	118156	141195	117572	266.2576@7.563199
793.6713@7.5580907	50407	57531	38086	41904	31756	1	20650	39982	32555	793.6713@7.5580907
654.7693@7.538815	17894	1	17750	72520	77508	72518	31377	28690	1	654.7693@7.538815
655.1042@7.539675	1	1	13070	67701	81458	1	29681	1	23492	655.1042@7.539675
553.5383@7.547068	222851	206275	206089	170075	196404	158236	227679	213540	247851	553.5383@7.547068
617.6153@7.546689	97318	82944	1	76920	84153	77766	92261	76373	98750	617.6153@7.546689
509.4242@7.545774	380474	1	356843	655890	638941	729225	376716	326303	416443	509.4242@7.545774
651.4833@7.5497904	134124	186096	175612	182836	214588	213909	194915	1	1	651.4833@7.5497904
640.0946@7.551394	23747	20823	1	102091	99800	99327	1	35136	33817	640.0946@7.551394
465.3987@7.558538	315934	310358	339061	524055	570825	519868	378886	335070	346773	465.3987@7.558538
625.7536@7.567572	20489	1	1	84398	104576	97343	31493	30357	38118	625.7536@7.567572
1288.9058@7.5632877	1	1	80937	86685	163777	118216	1	57179	113366	1288.9058@7.5632877
448.3712@7.7065153	1	1	1	231493	1	1	1	1	130233	448.3712@7.7065153
625.4224@7.534536	1	1	33638	102849	115773	98116	1	1	1	625.4224@7.534536
607.4598@7.566255	142522	1	216120	276934	257792	1	239385	282914	219774	607.4598@7.566255
611.0778@7.5831733	28951	1	31557	87664	100184	92055	41731	43867	45721	611.0778@7.5831733
1244.8856@7.58057	169816	1	136331	1	284567	173647	115839	204683	218010	1244.8856@7.58057
574.8227@7.3277116	1	21235	1	1	1	10132	1	1	1	574.8227@7.3277116
377.3417@7.653275	201631	1	156113	227898	206956	206549	138703	173564	1	377.3417@7.653275
908.1007@7.567476	9494	1	1	23894	3569	18773	1	15822	1	908.1007@7.567476
610.7436@7.5836377	29630	23489	26586	128201	126666	118061	49027	48681	49151	610.7436@7.5836377
667.6067@7.5873995	4303518	4361308	4467677	4173739	4078031	4073207	4773073	4533492	4458057	667.6067@7.5873995
543.3689@7.5967684	250448	107325	21102	1	1	86512	1	84361	1	543.3689@7.5967684
473.302@7.5935435	593356	552174	644931	496834	578988	513351	601454	593178	177386	473.302@7.5935435
411.0315@7.425631	100111	150122	90827	19458	52006	184696	52215	194888	233616	411.0315@7.425631
695.6037@7.5777626	272971	228507	264894	1	135436	185603	242984	263157	1	695.6037@7.5777626
581.5697@7.593399	2220600	2158933	2276343	1716938	1769061	1764969	1854281	2057381	1883128	581.5697@7.593399
519.4053@7.595573	133008	1	1	217458	239166	234183	207080	140547	206312	519.4053@7.595573
596.068@7.6001577	32959	37675	34642	149648	166531	151007	74533	54862	75420	596.068@7.6001577
1771.1945@7.608335	30008	37097	1	52560	109400	1	1	1	1	1771.1945@7.608335
1200.856@7.6021423	1	328408	1	215786	312157	244368	261548	101855	1	1200.856@7.6021423
837.6976@7.599762	67243	1	93976	73968	1	1	68130	85206	101075	837.6976@7.599762
475.3779@7.6130733	1	65225	1	100515	126939	116019	105047	70716	176425	475.3779@7.6130733
521.5844@7.6072073	1021073	1034526	1066000	1043397	1026539	1038054	1072043	1085915	1176410	521.5844@7.6072073
1156.831@7.6152253	188106	1	238167	382667	476531	429662	248124	324390	233525	1156.831@7.6152253
864.0778@7.6212015	30367	16484	1	34250	41133	33868	1	18313	18074	864.0778@7.6212015
567.0524@7.6275043	1	1	1	87986	97123	92209	43252	1	1	567.0524@7.6275043
547.8896@7.6296954	1	1	1	24399	1	28075	1	1	16179	547.8896@7.6296954
566.7169@7.628174	32903	1	31777	120347	123098	125002	56383	46399	53589	566.7169@7.628174
1683.1465@7.635996	1	1	54373	149444	151169	1	1	1	1	1683.1465@7.635996
693.6204@7.6355395	391106	450596	396163	597754	367978	395779	384953	444851	566219	693.6204@7.6355395
462.3249@7.6728687	47369	35249	1	35978	1	1	47975	1	1	462.3249@7.6728687
1639.0844@7.647668	1	1	1	164809	158433	164400	55665	1	1	1639.0844@7.647668
552.0426@7.6427574	1	19747	27784	98895	99052	96012	39765	48501	34674	552.0426@7.6427574
544.8463@7.6498275	10140	8486	9273	19202	24837	20594	1	1	9387	544.8463@7.6498275
592.3544@7.6978445	259140	177944	185352	136549	181323	1	25741	204530	179936	592.3544@7.6978445
1068.778@7.6900096	360703	351064	335103	724577	824580	812649	322779	283223	365363	1068.778@7.6900096
611.1505@7.675676	35631	1	1	1	31789	1	43367	37128	50053	611.1505@7.675676
587.3975@7.6586843	364104	417501	450614	405799	566072	1	480496	441300	439607	587.3975@7.6586843
684.3985@7.657398	289132	217559	221264	246531	215209	252760	164524	223726	193684	684.3985@7.657398
250.9703@7.6451244	1	28933	31353	31366	32585	8365	49577	1	41473	250.9703@7.6451244
363.2414@7.7140975	1	1	1	246373	188147	217467	172248	1	208727	363.2414@7.7140975
460.2301@7.6691284	1	113779	156470	193584	173228	198995	255376	195142	212901	460.2301@7.6691284
94.0762@7.635611	76746	87512	88917	119552	88863	68368	73554	88608	1	94.0762@7.635611
1489.1346@7.66683	292525	240526	308676	215115	109306	120408	301014	1	1	1489.1346@7.66683
770.529@7.66686	681720	90515	120303	109432	151811	213541	115591	150029	143150	770.529@7.66686
778.5288@7.6536417	97247	87037	79933	180315	1	149336	91390	114169	115519	778.5288@7.6536417
560.1534@7.668873	70034	59422	91595	74647	80141	78892	87756	65703	9907	560.1534@7.668873
793.5329@7.6700416	82652	1	90458	119481	103896	94965	100437	79907	111870	793.5329@7.6700416
478.3056@7.671589	125400	49900	37610	138653	80225	70404	39679	34633	107853	478.3056@7.671589
772.5299@7.6578555	18388	815335	1	882327	974847	1	908256	1008150	1068695	772.5299@7.6578555
583.1173@7.6107683	1	1	1	1	1	1	32498	44128	48365	583.1173@7.6107683
790.5335@7.6665883	481925	409294	421540	434958	419218	406927	476905	484638	445151	790.5335@7.6665883
1112.8605@7.66544	718686	522175	570690	1	1	1	765647	644498	681660	1112.8605@7.66544
754.5582@7.6667786	814208	903850	902945	893409	897508	872260	966629	942921	917363	754.5582@7.6667786
637.5945@7.6610994	140036	145292	134158	121619	144397	1	129580	142918	141392	637.5945@7.6610994
882.4341@7.6698484	1	62638	56751	45914	50761	48338	1	101714	57995	882.4341@7.6698484
70.0764@7.5947146	1	48974	63308	48060	1	48408	62885	60766	49855	70.0764@7.5947146
358.3051@7.6687098	23273516	23559454	21235402	20573316	20055120	19470964	21646732	22194870	21805450	358.3051@7.6687098
769.5227@7.6655726	1	171529	178110	1	1	1	191956	304734	301198	769.5227@7.6655726
800.5627@7.6691093	333779	318925	276569	342924	302506	330581	339392	314355	385203	800.5627@7.6691093
872.4953@7.6700115	69764	79348	1	73698	71364	83263	82802	76487	93011	872.4953@7.6700115
774.5261@7.66607	548112	439525	1	556365	555979	1	541507	529045	568960	774.5261@7.66607
188.991@7.6693015	590083	545442	645686	589568	611701	637991	628959	593706	641513	188.991@7.6693015
284.2688@7.668635	301997	1285887	1401055	1189807	314576	1298237	1331782	1290028	1413902	284.2688@7.668635
422.2147@7.367964	1	332349	51680	1	30910	74009	65653	28244	34132	422.2147@7.367964
396.2515@7.66665	258336	221166	246939	230199	270008	167218	289790	189556	261753	396.2515@7.66665
96.0917@7.6687784	104292	140306	144356	155210	157924	127973	139234	135098	129844	96.0917@7.6687784
442.2569@7.6753497	1109953	1087527	936972	1014760	1000846	1006229	1093272	1090654	988658	442.2569@7.6753497
248.247@7.60713	1	201783	195440	182291	8272	193920	199665	204881	180628	248.247@7.60713
625.1948@7.672747	33497	34753	38188	35391	1	30564	33772	37377	28372	625.1948@7.672747
722.6163@7.6717243	107499	116379	78051	1	67784	79581	80745	109748	92669	722.6163@7.6717243
496.2771@7.6553354	701022	1	984874	773237	68243	967273	849287	685485	955425	496.2771@7.6553354
437.2769@7.6725407	529902	631708	595940	597433	558785	506240	594395	568704	569100	437.2769@7.6725407
82.076@7.669637	79878	60972	48825	106866	99416	42634	67694	93212	56464	82.076@7.669637
570.1293@7.6764774	69114	52815	58759	1	32032	1	1	45043	1	570.1293@7.6764774
129.9918@7.579283	125620	128491	131447	127821	134426	192477	137764	134827	129157	129.9918@7.579283
452.2416@7.66389	225583	293203	1	183770	224628	226181	48346	154171	242856	452.2416@7.66389
110.1075@7.6683416	44013	38576	36747	29358	38065	40358	37140	30686	38927	110.1075@7.6683416
108.0918@7.670481	52751	59039	56541	63936	1	1	1	64711	1	108.0918@7.670481
974.3361@7.743103	1	1	8907	1	1	1	8712	1	14443	974.3361@7.743103
432.2294@7.6713376	512346	528517	512355	438452	1	431038	460238	491641	510259	432.2294@7.6713376
450.1996@7.671206	188889	155076	204919	238605	263632	258486	248699	261092	164525	450.1996@7.671206
186.9891@7.6323833	61700	75863	85674	1	75705	75468	78951	76197	77956	186.9891@7.6323833
485.2316@7.6820226	209445	1	218666	201396	169114	189051	230737	222822	1	485.2316@7.6820226
1024.7534@7.6186986	411752	365917	385546	1	1	42495	284986	306638	1	1024.7534@7.6186986
514.1876@7.6907606	49490	34680	53096	1	1	46909	1	58771	1	514.1876@7.6907606
532.1525@7.6514883	182326	1	249770	234893	237973	6974	19627	224187	256652	532.1525@7.6514883
136.1223@7.670335	61138	100480	70913	1	1	77856	91125	1	1	136.1223@7.670335
782.6487@7.67462	90876	105314	145124	93108	1	121014	1	1	120741	782.6487@7.67462
1551.042@7.6810412	1	1	1	301841	317572	298096	1	145340	1	1551.042@7.6810412
506.1612@7.668442	87298	93442	72551	1	1	98868	9185	99957	101033	506.1612@7.668442
479.3772@7.680612	156604	188641	203410	212651	203324	215939	292829	223305	160732	479.3772@7.680612
769.652@7.6785517	316165	305506	255476	254112	235726	229934	268795	248666	267783	769.652@7.6785517
1128.8304@7.6712737	120834	1	1	644110	826739	132444	1	1	1	1128.8304@7.6712737
715.9538@7.63067	29385	25476	1	27763	4917	1	25481	19911	26419	715.9538@7.63067
755.9878@7.6946735	1	1	1	1	1	1	1	1	1	755.9878@7.6946735
632.086@7.6732125	1	1	65468	1	1	1	1	26411	20690	632.086@7.6732125
963.6992@7.6946235	1	1	1	1869357	1829807	1781466	12601	9973	1	963.6992@7.6946235
980.7272@7.3613963	575338	532472	535288	143887	1	1	367975	47447	229002	980.7272@7.3613963
500.8257@7.7054157	1	13193	1	39616	44861	42860	15207	6731	1	500.8257@7.7054157
1507.0237@7.698121	90649	1	78885	334450	1	340365	155924	1	1	1507.0237@7.698121
659.4518@7.7781506	1	223699	195735	190535	238602	1	270594	1	192951	659.4518@7.7781506
919.6717@7.714434	714327	218093	578463	2009633	2048234	1975574	1	176038	1	919.6717@7.714434
1182.8582@7.718629	106567	115280	110953	329567	233475	358505	42980	60381	1	1182.8582@7.718629
1462.9897@7.7158175	1	1	1	379230	263023	1	154155	154298	115431	1462.9897@7.7158175
435.3512@7.719912	299500	252085	267307	287638	328887	1	298077	1	275771	435.3512@7.719912
1138.8191@7.7266808	110290	207829	170802	370460	391722	399476	109285	69567	134696	1138.8191@7.7266808
892.6722@7.734446	82298	165746	99512	254655	1	278593	95495	142604	1	892.6722@7.734446
550.4326@7.792819	197334	162813	179272	464437	371349	492307	657374	749001	806585	550.4326@7.792819
875.6477@7.7337275	373740	330406	340721	1388367	1708647	1293969	280950	286261	268753	875.6477@7.7337275
1418.9749@7.7330294	92081	1	82879	234731	287516	254634	107776	98726	1	1418.9749@7.7330294
297.2989@7.781799	55318	122336	169719	109891	1	1	1	1	191786	297.2989@7.781799
459.4202@7.715061	60807	1	29988	34662	10925	15560	19917	46392	12591	459.4202@7.715061
604.556@7.561201	294685	1	1	9945	297892	14288	37995	1	306103	604.556@7.561201
681.6202@7.7450604	352810	346526	335046	345979	322599	303339	373751	391456	333877	681.6202@7.7450604
1374.9445@7.7518806	1	66185	1	263326	197372	258286	75394	1	132694	1374.9445@7.7518806
538.883@7.7607074	14976	12195	1	1	1	1	1	8936	1	538.883@7.7607074
689.9481@7.7530746	1	1	11572	17873	22019	13902	1	1	1	689.9481@7.7530746
1094.7946@7.752204	234007	171320	170585	543777	633712	529038	91500	121521	114417	1094.7946@7.752204
831.621@7.7548227	431788	415292	422475	1710459	1758036	1688268	350040	343755	382862	831.621@7.7548227
1050.771@7.7713947	155197	261719	203354	1	1	1	1	1	1	1050.771@7.7713947
374.2996@7.772528	1	340913	1	1	339915	350028	350276	383819	1	374.2996@7.772528
787.5955@7.7764883	427523	408640	485639	1813551	1833431	1780108	381240	389522	385840	787.5955@7.7764883
1330.9211@7.772408	54772	83072	31272	188839	163734	199899	56591	63295	65093	1330.9211@7.772408
1286.906@7.790618	1	1	1	128351	140111	171265	1	1	1	1286.906@7.790618
309.2995@7.794573	268603	1	204352	225907	1	222677	173549	196155	236513	309.2995@7.794573
743.5689@7.7981057	438613	484386	525677	1986482	2010682	1784381	454524	511318	387251	743.5689@7.7981057
936.1803@7.8931727	1	1	1	6677	5247	4690	1	13774	1	936.1803@7.8931727
1242.8679@7.8113723	33681	51831	77693	135252	151755	118381	128930	64847	67400	1242.8679@7.8113723
945.6876@7.884266	1	1	1	1436631	1656983	1510270	11247	60582	1	945.6876@7.884266
565.4188@7.9443393	1	77767	1	39699	1	884362	1	1	1	565.4188@7.9443393
311.3148@7.812481	1410670	1321083	1485344	6497957	6534263	6586412	8224140	7909765	53117	311.3148@7.812481
699.5444@7.812044	511773	499963	464250	2000458	105001	1983773	562202	562683	622828	699.5444@7.812044
492.9399@7.7188582	1	11118	1	1	1	30662	1	30759	1	492.9399@7.7188582
918.6924@7.834287	1	1	42338	142561	1	189559	1	1	1	918.6924@7.834287
901.6612@7.839579	187481	203879	173140	967651	1143106	960271	125953	120163	113926	901.6612@7.839579
821.702@7.847161	34283	58433	51432	1	13873	56704	54113	66517	56013	821.702@7.847161
655.5177@7.844387	469601	431603	470636	1812838	1806292	1672724	537847	518836	584577	655.5177@7.844387
174.0052@7.9040356	34720	27231	69550	29712	32764	1	34513	37103	1	174.0052@7.9040356
1154.8217@7.852591	52172	84752	26112	184078	141925	131199	73605	103754	65591	1154.8217@7.852591
857.6362@7.8610535	224253	246626	279321	1366928	1398437	1368196	211077	185007	165710	857.6362@7.8610535
611.4921@7.8678117	467730	494682	542727	1578647	1	1614647	679865	536099	638128	611.4921@7.8678117
581.569@7.8704247	1	18418	22188	17108	15240	1	1	1	18762	581.569@7.8704247
813.6114@7.8836226	270909	255980	295812	1522002	1653921	1586455	231340	261953	215730	813.6114@7.8836226
567.466@7.889146	459794	378986	508373	1535837	1538841	1557217	557042	521828	655170	567.466@7.889146
1066.7664@7.9087315	1	67837	77390	78459	129795	95842	1	20536	80082	1066.7664@7.9087315
769.5845@7.9067163	308274	301021	261106	1666417	1716748	1663150	268354	315587	348816	769.5845@7.9067163
523.4393@7.907935	293225	271426	270006	1103541	1132136	1039818	388862	391277	368602	523.4393@7.907935
506.4127@7.908645	1	1	1	187428	259502	292754	48154	1	1	506.4127@7.908645
489.3622@7.621525	1	1	1	1	1	1	51383	57477	47706	489.3622@7.621525
265.926@7.5907564	10648	1	10366	12005	1	5017	8187	1	1	265.926@7.5907564
462.3865@7.9275236	353770	330697	345656	1069591	1049742	1107395	115261	547449	84744	462.3865@7.9275236
723.6295@7.930603	1	103911	137167	134445	100504	111485	132174	123846	117815	723.6295@7.930603
725.5593@7.9297624	269673	272383	213549	1572043	1711561	1622386	373563	304674	406390	725.5593@7.9297624
695.636@7.9337144	2323261	2607191	2663001	2503349	2264524	2218055	2660524	2836354	2493122	695.636@7.9337144
961.6754@7.958008	36816	35985	20040	1	62302	1	31395	1	46555	961.6754@7.958008
418.361@7.946616	385231	392729	401892	753557	708604	748433	269631	527147	571335	418.361@7.946616
681.5334@7.952949	213919	201442	211065	1395323	1498972	1414063	307455	330119	309437	681.5334@7.952949
337.3304@8.018306	3842999	3905273	3913837	778816	633328	360790	720205	761032	627898	337.3304@8.018306
470.093@7.965901	260345	269423	88234	234422	181607	136755	203507	275352	170870	470.093@7.965901
374.3342@7.966615	658775	493682	580541	717199	850075	721332	806964	694397	622282	374.3342@7.966615
408.1725@7.967923	186310	108359	1	160553	116475	89684	196756	200939	133928	408.1725@7.967923
549.6155@7.9739475	754543	752449	798272	707824	721981	697914	779092	801763	791389	549.6155@7.9739475
637.5068@7.9778986	227951	222376	245763	1339510	1374163	1292388	353579	342949	326973	637.5068@7.9778986
354.0587@7.5673423	1	1	1	3498062	3574384	99910	27230	39313	1	354.0587@7.5673423
873.6273@8.019147	39332	36816	57810	11081	89397	59280	75794	51312	55254	873.6273@8.019147
494.8543@7.8887343	1	115832	1	1	1	1	20145	59378	13440	494.8543@7.8887343
593.4809@8.001231	249038	212263	238953	1302098	1335639	1263270	298235	310141	357870	593.4809@8.001231
829.6038@8.016976	59921	46711	67933	98759	117173	93827	89936	1	108334	829.6038@8.016976
549.4548@8.022902	218197	1	212104	1142106	1178252	1077008	313085	286232	284839	549.4548@8.022902
532.4251@7.950893	1	1	1	161392	192040	74471	1	1	1	532.4251@7.950893
665.6155@8.022506	71523	67997	53732	56036	52744	54516	69127	1	68010	665.6155@8.022506
488.4017@8.0432825	1	1	1	944105	1147247	308939	1	1	1	488.4017@8.0432825
785.5783@8.041272	70717	46082	47161	81565	95737	86621	71566	82037	71674	785.5783@8.041272
410.2553@8.04513	1191110	1202017	1215112	270189	285468	223243	1	1	1	410.2553@8.04513
964.7068@8.050964	17248	1	1	1	67188	1	48042	1	1	964.7068@8.050964
687.4869@8.0569935	1	303740	283885	323997	318122	347304	298711	288742	401372	687.4869@8.0569935
692.4411@8.058532	1	163286	235804	135674	223142	256110	192773	233423	209354	692.4411@8.058532
444.3761@8.063041	1	1	1	698087	779147	689952	406111	298979	297587	444.3761@8.063041
741.5526@8.070092	1	109740	84247	110758	167686	77558	1	130972	1	741.5526@8.070092
581.5676@8.075839	119616	105889	110303	82779	98068	96164	113319	118584	124152	581.5676@8.075839
325.3306@8.031701	35078	31768	173631	28987	99733	31152	133607	135767	32765	325.3306@8.031701
655.2116@8.106974	40349	52709	31177	516790	475953	13930	74992	53131	1	655.2116@8.106974
428.0776@8.047461	58202	80673	40537	794822	24030	34150	108558	73180	35970	428.0776@8.047461
630.1817@8.102968	132745	168106	95353	2353777	2481409	54548	292611	171515	61538	630.1817@8.102968
222.0538@8.106835	272244	346886	196258	4263221	4557316	77707	609942	313547	146868	222.0538@8.106835
370.09@8.07445	188032	295765	165372	3486655	3756185	61424	534260	264936	94028	370.09@8.07445
354.0584@8.106789	243026	308854	162410	4154900	4177814	76054	540723	267914	118650	354.0584@8.106789
610.155@8.10711	78389	117793	78885	20958304	21984908	1	145108	189829	1	610.155@8.10711
340.0073@7.7012496	1	33932	1	69587	66386	1	52868	30509	22427	340.0073@7.7012496
307.0142@7.787322	44451	52871	20696	347016	338689	1	73131	60462	1	307.0142@7.787322
247.0479@8.074973	88599	103706	81608	1430299	1482254	31826	202139	113571	45957	247.0479@8.074973
280.0403@7.7509484	80870	100081	54650	952931	1058035	38200	171417	91157	48975	280.0403@7.7509484
632.1532@8.082483	32638	12389	1	534012	591972	1	86107	1	28551	632.1532@8.082483
479.4107@8.121466	1	98235	184208	1	88787	159668	106448	1	183431	479.4107@8.121466
119.9961@8.518365	1	1	1	37300	12050	24971	1	1	1	119.9961@8.518365
653.4988@8.118029	111245	130912	188540	177070	195053	133472	197054	172303	177215	653.4988@8.118029
709.6493@8.119038	85109	74121	69763	130453	86835	74552	75391	80284	88225	709.6493@8.119038
978.7253@7.974869	1	1	71236	68865	1	84767	89115	84039	1	978.7253@7.974869
422.24@8.139734	1025241	836780	1089891	990108	1054589	1034037	1000384	839101	886266	422.24@8.139734
609.4755@8.158201	134379	102177	130789	189890	161121	168507	226487	177501	142658	609.4755@8.158201
235.0496@8.140832	34385	45947	46075	34850	1	33262	47301	58944	1	235.0496@8.140832
571.405@8.175862	338926	373423	329811	264363	377428	281125	281311	1	403570	571.405@8.175862
565.4492@8.166878	173477	91389	122089	180114	154834	171114	213994	147226	175335	565.4492@8.166878
521.42@8.188006	149365	1	128494	163455	118017	152480	152673	1	181325	521.42@8.188006
1404.9893@8.166743	146529	128988	158222	102807	131187	80480	155497	85434	116565	1404.9893@8.166743
411.0322@7.8576703	1	40381	41794	1	62761	31413	30618	55230	48812	411.0322@7.8576703
325.3297@8.224399	62562	117553	43265	121034	110526	103454	132217	124988	144840	325.3297@8.224399
311.3149@8.191824	826653	827525	843110	851395	133705	122973	367151	304694	853914	311.3149@8.191824
465.0995@8.258513	220995	176283	154109	196766	165926	163523	214546	188922	234018	465.0995@8.258513
1272.9094@8.2659	136184	171411	245654	191738	286923	213414	198584	190797	205510	1272.9094@8.2659
1228.8914@8.291661	231560	169032	258768	201116	243394	279889	196596	143598	338283	1228.8914@8.291661
382.3884@8.306379	1	42859	27402	1	30059	1	35213	1	1	382.3884@8.306379
674.6625@8.308431	1	21405	1	20111	21758	22107	1	23384	20717	674.6625@8.308431
320.3043@8.254517	74345	1	1	5051234	96467	97774	1	1	122628	320.3043@8.254517
1184.8608@8.318749	234000	187877	241610	291009	341090	316826	283537	266821	333657	1184.8608@8.318749
597.564@7.9618506	451018	445874	376870	361966	1	1	552078	626431	1	597.564@7.9618506
580.8756@8.347204	1	1	1	1	16071	1	1	1	1	580.8756@8.347204
1096.812@8.371916	367470	272673	1	350582	367403	415117	258139	266155	298028	1096.812@8.371916
460.3125@8.393168	217440	1	214919	73494	162617	187024	154103	118067	1	460.3125@8.393168
64.0291@8.402907	1	1	1	1	42937	42045	21181	1	1	64.0291@8.402907
474.2255@8.402552	125357	95121	104960	102622	141853	151528	64415	68907	1	474.2255@8.402552
1052.7826@8.400519	484836	346638	303823	551329	602141	509689	393717	314494	386640	1052.7826@8.400519
166.024@8.402465	136280	134312	132280	207186	190833	182769	95379	107265	99760	166.024@8.402465
70.0762@8.402428	211395	226148	242556	334783	328542	323048	1	165289	164959	70.0762@8.402428
531.1992@8.404213	47376	1	50677	77587	79493	82415	34077	38891	35557	531.1992@8.404213
56.0613@8.402402	638194	601055	624365	967567	963519	922560	411866	465406	460283	56.0613@8.402402
510.2764@8.403513	1	29145	22514	24018	72192	1	27340	1	1	510.2764@8.403513
278.1484@8.40283	460874	454945	411636	668836	591378	604581	333434	346294	292102	278.1484@8.40283
218.9795@8.4027815	81227	94366	108428	151535	158385	157412	68102	72237	64923	218.9795@8.4027815
390.2726@8.403256	14504222	14539685	16272474	23064046	23830070	23679134	9880650	10393227	10020571	390.2726@8.403256
148.014@8.4024	5086304	4912073	5053902	8637384	9293275	8164011	3426978	3576450	3358930	148.014@8.4024
491.3921@8.404686	438671	455836	467351	552286	515554	532865	302056	364589	381704	491.3921@8.404686
633.0962@8.404154	40591	21222	17779	52502	62293	52729	19125	17879	1	633.0962@8.404154
331.104@8.403345	1	1	1	158025	188644	184002	73950	73620	70606	331.104@8.403345
435.3303@8.405828	1560224	1566164	1271073	1790285	1560933	1536296	986165	1147700	1063521	435.3303@8.405828
120.0192@8.402378	294722	570044	576886	445082	489046	495139	1	404426	1	120.0192@8.402378
574.1483@8.404347	16726	25356	24796	1	28702	34014	1	20713	1	574.1483@8.404347
782.5586@8.431727	193598	176863	166094	135495	148790	128702	99368	128769	156842	782.5586@8.431727
1008.7589@8.471249	414025	490406	376905	570432	725453	594059	367235	442114	1	1008.7589@8.471249
506.854@8.446363	1	1	25076	53004	41288	5723	1	27540	27554	506.854@8.446363
514.8415@8.433714	1	14564	12223	31151	26106	25078	13012	1	1	514.8415@8.433714
370.3051@8.4425335	1390616	1357153	796801	668037	942004	764147	1396881	766448	1803999	370.3051@8.4425335
1036.7783@8.441879	139804	161663	111602	65795	1	155403	188816	197509	238663	1036.7783@8.441879
542.1806@7.7248473	166436	144569	170372	137165	151727	158793	1	144615	164220	542.1806@7.7248473
473.852@8.459605	251343	264261	262347	522715	478295	464181	261247	276110	300012	473.852@8.459605
964.7299@8.459959	240509	408385	328849	486169	510541	517280	362482	338954	302375	964.7299@8.459959
539.4273@8.483477	47320	1	1	1	54188	15013	1	1	1	539.4273@8.483477
473.369@8.483138	384443	1	341193	1	175016	391903	311723	329550	303921	473.369@8.483138
311.3146@8.314743	196632	192145	1	1	785555	809505	813039	808771	306415	311.3146@8.314743
903.676@8.489141	271355	264941	210432	493972	485783	412662	232998	290044	241799	903.676@8.489141
451.837@8.40244	1	1	1	22481	1	20248	12355	14760	16406	451.837@8.40244
333.1545@8.492389	1	1	1	1	223747	180362	287795	277138	1	333.1545@8.492389
859.6511@8.518705	288776	270435	267490	543964	587474	554903	302031	297854	323389	859.6511@8.518705
374.0693@8.599272	1	1	1	1	1	1	1	6129	1	374.0693@8.599272
815.6252@8.549316	328624	294413	293096	603280	572385	551560	312252	327489	301867	815.6252@8.549316
771.5985@8.579549	313880	287314	310609	597855	597428	575585	307797	268216	331737	771.5985@8.579549
358.0941@8.807474	181845	79892	98833	1	1	1	44445	1	69903	358.0941@8.807474
599.4391@8.591926	172649	212346	1	1	182501	193382	198387	184087	1	599.4391@8.591926
729.5022@8.624216	19301	1	1	108445	1	1	117253	42676	1	729.5022@8.624216
1256.8944@8.593906	130416	96649	67851	97007	81187	78720	76247	77471	92685	1256.8944@8.593906
727.5748@8.610704	353530	402343	395987	1	582320	747064	506004	508999	531653	727.5748@8.610704
339.346@8.528657	184363	1497739	1653997	194311	7417513	7047277	256965	225847	186340	339.346@8.528657
508.7728@8.443592	19121	1	1	19692	14593	15095	1	1	15852	508.7728@8.443592
166.9809@8.618316	1	1	1	192814	1	1	311237	330422	259978	166.9809@8.618316
345.1545@8.626249	1186598	992692	1313352	3643351	3758645	3784248	5672113	5423655	5851765	345.1545@8.626249
445.6596@8.723291	1	1	1	1	1	1	1	1	12640	445.6596@8.723291
683.5479@8.617098	348641	407162	452651	451380	571877	511595	481201	459067	327882	683.5479@8.617098
1212.849@8.647149	186386	187683	160238	192875	116311	146708	116662	180056	133137	1212.849@8.647149
639.5247@8.678044	330947	330816	396597	543405	672821	594786	451956	416316	433649	639.5247@8.678044
1168.8341@8.691523	1	148119	131387	128882	1	84610	166924	1	105867	1168.8341@8.691523
488.3015@8.691657	296564	272557	286982	288191	286129	287617	317106	281110	322646	488.3015@8.691657
1058.6583@8.553759	39283	1	1	32857	35151	27970	1	1	1	1058.6583@8.553759
595.4962@8.709034	408892	403700	428974	536500	526144	549636	376074	449432	455004	595.4962@8.709034
1124.8033@8.663878	134268	171733	148856	156131	190813	146694	135672	119488	1	1124.8033@8.663878
692.4307@8.717976	1	125251	104076	85839	1	78139	1	108574	1	692.4307@8.717976
715.5199@8.718145	136554	146210	1	153085	1	121060	1	136556	128388	715.5199@8.718145
720.4815@8.675392	1	1	1	1	180374	100346	1	91410	1	720.4815@8.675392
671.4926@8.717857	211212	290473	368335	214622	219813	444949	285872	1	170312	671.4926@8.717857
551.4702@8.737165	397157	421965	451815	469948	540387	475235	544689	471259	432417	551.4702@8.737165
676.4477@8.605575	134093	1	1	78489	86339	119715	1	108731	128774	676.4477@8.605575
1094.8281@8.738149	191125	1	49478	1	1	176018	277676	197687	348476	1094.8281@8.738149
423.0645@8.750391	1	1	1	1	70310	21252	91849	88824	76546	423.0645@8.750391
490.417@8.764335	156158	1	450249	628375	577056	599081	1	1	488535	490.417@8.764335
446.3917@8.791958	523030	219227	628373	553994	646529	562288	620960	543785	674677	446.3917@8.791958
618.4935@8.81271	1	1	96431	136501	143969	1	1	1	220662	618.4935@8.81271
402.3667@8.817711	497809	145124	456510	442449	466713	418997	548014	163988	502570	402.3667@8.817711
575.5191@8.85247	28970	22675	25105	24027	34676	29515	25329	1	1	575.5191@8.85247
485.9674@8.632309	4866	9062	17215	1	1	1	15279	14865	3363	485.9674@8.632309
280.0402@8.599558	94193	98389	72587	1235903	1296980	39142	240330	148102	73410	280.0402@8.599558
370.0895@8.852808	63306	121243	54558	1232551	1278485	1	219911	119399	31922	370.0895@8.852808
669.1616@8.941706	11733	14238	1	122270	129151	1	13709	11028	6783	669.1616@8.941706
722.1294@8.91035	59433	80810	1	1	27306	32953	147136	85413	36963	722.1294@8.91035
704.1992@8.891781	281622	396952	209552	4862064	6004659	92149	724822	422670	147939	704.1992@8.891781
666.1621@9.07161	46859	63619	33840	1	11120	18018	111130	71557	28483	666.1621@9.07161
707.1733@8.891259	1	40266	1	1	460743	11029	66598	39992	22206	707.1733@8.891259
354.0586@8.891409	150412	206899	102517	2710754	2714826	1	367505	209169	85344	354.0586@8.891409
222.0542@8.892343	205049	357584	1	3310442	3488909	1	534449	304048	1	222.0542@8.892343
247.0489@8.852508	75742	106540	65295	1346285	1348356	1	203774	121506	53222	247.0489@8.852508
701.2007@8.891971	1571635	2345885	1091627	35448048	37257240	476799	4528375	2524071	847467	701.2007@8.891971
307.0163@8.544171	34833	59699	36776	538750	616147	1	102837	75841	1	307.0163@8.544171
729.23@8.893256	62815	87918	43591	988212	919505	23115	104411	1	41073	729.23@8.893256
428.0768@8.761785	11458	158464	8267	1766881	758497	52453	251547	152639	73719	428.0768@8.761785
732.2302@8.894879	17563	1	9570	182492	171845	1	1	1	7823	732.2302@8.894879
725.1274@8.8935995	17216	1	1	206428	225842	1	29347	24924	9160	725.1274@8.8935995
290.9845@9.119393	1	1	1	78431	78320	1	11001	25426	5912	290.9845@9.119393
896.2068@8.665139	1	1	1	8898	92687	41188	1	1	1	896.2068@8.665139
374.0743@8.972403	1	1	16915	41998	22135	1	18089	14932	1	374.0743@8.972403
951.8005@9.0753	1	98479	88506	102705	1	16512	1	1	1	951.8005@9.0753
1152.8654@9.054918	197661	153007	154416	135754	181549	232421	1	26363	1	1152.8654@9.054918
1140.836@8.394022	215092	20766	1	321561	286336	364422	1	297242	279093	1140.836@8.394022
463.4174@9.177108	63090	56091	1	1	87840	76967	47319	53001	65201	463.4174@9.177108
674.5019@9.305235	1	25300	1	1	71908	125270	175983	1	1	674.5019@9.305235
339.3466@9.077856	1259799	1283289	1222999	1266817	1257621	1230728	11275742	1312850	1180098	339.3466@9.077856
667.5189@9.078434	1	51700	49142	123479	67490	107131	99945	66710	104478	667.5189@9.078434
755.7128@9.036972	1	21883	1	1	1	1	20370	15657	1	755.7128@9.036972
836.4657@8.766819	1	1	19388	48929	1	43992	1	1	1	836.4657@8.766819
365.3597@9.119728	1	81904	134369	166454	1	1	321023	127070	313468	365.3597@9.119728
487.3789@9.331673	1	76208	1	1	43990	1	1	68413	29226	487.3789@9.331673
951.7987@9.1055765	1	1	18722	24346	112313	112353	1	113662	117970	951.7987@9.1055765
453.0606@8.970223	16283	71107	15895	31362	41143	1	1	1	10206	453.0606@8.970223
933.6254@9.272497	24390	132502	126210	184737	146768	171614	158288	166184	163027	933.6254@9.272497
1210.9111@9.33701	177543	305815	145856	217963	314020	20699	313260	439746	410338	1210.9111@9.33701
367.3782@9.311083	359492	1	1	319916	1	1	295439	327272	318360	367.3782@9.311083
940.4515@9.332947	1	1	1	311262	371510	337891	1	1	1	940.4515@9.332947
750.4484@9.287616	105995	75697	75364	1	1	1	58788	58660	99952	750.4484@9.287616
391.3758@9.337811	1	1	42611	189115	282295	240246	287049	262053	276630	391.3758@9.337811
720.3596@9.298964	1	1	1	182026	28427	1	1	1	1	720.3596@9.298964
699.4205@9.352864	1	1	1	1	1	1	1	1	1	699.4205@9.352864
704.3837@9.336791	1	10249	183599	412509	520707	515082	16868	1	1	704.3837@9.336791
979.8287@9.457742	163035	18270	133028	147605	193913	6580	129595	158551	160907	979.8287@9.457742
611.1575@9.43707	8619	58729	53891	14433	265892	42125	73606	75169	1	611.1575@9.43707
367.3781@9.429912	97819	1	425786	1	341200	349428	360225	388229	388517	367.3781@9.429912
510.1256@9.444841	1	1	1	1	1	1	1	33240	37330	510.1256@9.444841
655.4981@9.504399	393247	417994	480314	296412	298121	303935	393950	314919	302909	655.4981@9.504399
483.4679@9.537733	1	1	1	70418	58875	47827	68982	78606	76578	483.4679@9.537733
949.5146@9.557855	1	1	1	49395	61379	1	1	1	1	949.5146@9.557855
849.7672@9.248232	47347	75935	107781	124751	19467	16579	95500	91045	102541	849.7672@9.248232
932.21@9.317711	1	1	1	1	1	1	1	1	17702	932.21@9.317711
438.414@9.537345	1	1	1	688522	699201	655470	936373	963035	872422	438.414@9.537345
636.955@9.743604	29319	1	30737	19132	1	11411	26248	15240	11166	636.955@9.743604
877.8006@9.550755	484625	445188	454197	404952	382117	443295	434045	411421	463264	877.8006@9.550755
735.7006@9.508131	5557	4821	19567	1	1	1	1	1	1	735.7006@9.508131
903.8166@9.622074	75391	84603	1	59955	15754	95884	88633	74879	107142	903.8166@9.622074
1268.9529@9.607413	277217	345681	228234	231157	1	210876	1	496859	370390	1268.9529@9.607413
497.4376@9.604219	29597	94626	1	21794	102966	1	144181	1	25251	497.4376@9.604219
446.3358@9.636948	1	1	1	294389	314976	269252	161982	392345	305643	446.3358@9.636948
391.9374@9.754847	1	1	6155	12209	1	9580	10275	8996	8386	391.9374@9.754847
283.9997@9.271141	20083	1	1	319732	325445	1	7743	1	11527	283.9997@9.271141
502.0953@9.180181	45416	68217	34920	177994	190891	18830	141603	18006	1	502.0953@9.180181
247.0481@9.559084	59744	84014	58015	29721	967747	1	167158	210755	43962	247.0481@9.559084
778.2178@9.629427	381828	623259	271129	8132184	8334835	120327	1053124	637795	235901	778.2178@9.629427
775.2198@9.676344	1755799	2881972	1296600	41065336	40054920	594152	5227032	2947364	1050092	775.2198@9.676344
799.1471@9.677159	24968	37801	1	357357	355233	10987	60668	46373	1	799.1471@9.677159
803.2481@9.678146	107333	165524	76662	1876978	1537561	34263	254918	163488	58874	803.2481@9.678146
796.1475@9.6775255	79479	116620	57893	1401099	1401718	1	194564	116365	57900	796.1475@9.6775255
370.092@9.482532	147116	191010	38153	81185	61624	1	464374	235340	1	370.092@9.482532
428.078@9.502113	108929	104015	49558	17950	1984169	28471	260488	155260	51688	428.078@9.502113
354.0589@9.585405	136832	12640	105470	126311	2056893	59088	522343	308894	98681	354.0589@9.585405
724.1506@9.676568	1	43493	49932	270799	277202	1	51304	41109	14897	724.1506@9.676568
743.1811@9.68009	18305	19828	1	183307	179242	1	1	26488	1	743.1811@9.68009
280.041@9.335218	108730	157630	68792	1710948	1782355	1	361415	255141	82516	280.041@9.335218
321.0665@9.0742235	1	1	1	187860	210513	1	30766	1	1	321.0665@9.0742235
307.0153@9.43002	33057	88046	43219	625019	665602	1	258437	117285	26848	307.0153@9.43002
727.146@9.649001	1	1	1	67402	65990	1	2620	8398	7604	727.146@9.649001
340.0071@9.834034	49509	62305	1	31851	723719	16089	224165	1	161251	340.0071@9.834034
208.0029@9.115864	20674	29797	1	147521	185880	1	45252	83720	1	208.0029@9.115864
265.9887@10.016019	1	14654	1	1	1	1	29687	9138	8794	265.9887@10.016019
659.5972@9.603571	9207	1	1	1	1	1	9315	1	1	659.5972@9.603571
557.5118@9.840616	1	21235	18224	16337	35491	28519	28831	1	1	557.5118@9.840616
596.9438@9.356378	1	1	36220	30212	35209	17264	1	49172	10864	596.9438@9.356378
530.3975@9.852239	322186	208417	200785	244087	1	141819	327998	188354	173847	530.3975@9.852239
420.215@10.788897	228619	217042	173451	241948	154247	192670	211170	127640	217044	420.215@10.788897
600.9358@10.069076	1	1	1	1	1	1	1	16641	1	600.9358@10.069076
1326.9927@9.888503	339659	247308	409681	239432	335222	231488	334582	444136	479870	1326.9927@9.888503
951.7935@10.242421	7342	15338	16342	1	58141	1	10673	1	12691	951.7935@10.242421
502.0958@9.705737	1	1	1	775154	789806	1	1	106800	1	502.0958@9.705737
731.815@9.878167	32843	43528	76258	32349	7589	1	1	9798	67134	731.815@9.878167
543.9607@10.082189	10739	19904	1	1	36508	13263	7976	8858	24552	543.9607@10.082189
367.3777@9.907522	689467	720824	711163	1905980	1819162	1920936	2339618	2289531	2298356	367.3777@9.907522
567.4462@9.936688	1	78990	86101	129289	69234	85061	93453	80538	1	567.4462@9.936688
444.1097@9.534849	61255	109484	26930	21887	19550	7644	1	1	67368	444.1097@9.534849
905.8341@9.962127	972246	953942	935943	1106523	831287	887823	1	608904	1163321	905.8341@9.962127
789.2342@9.924039	1	1	9997	138052	128612	9109	34292	17551	11377	789.2342@9.924039
510.1237@10.0336485	1	1	11080	29163	26628	32158	50878	48110	55652	510.1237@10.0336485
931.8492@10.009388	112858	1	111086	170525	131447	12328	137801	1	1	931.8492@10.009388
557.9376@10.066792	21337	1	8820	1	6004	9120	1	1	6151	557.9376@10.066792
389.94@9.767311	1	1	1	9331	1	1	1	1	1	389.94@9.767311
611.1666@10.05606	1	26505	14703	10067	1	1	1	18880	1	611.1666@10.05606
515.4032@10.014507	174542	1	1	156810	182802	149562	152058	175007	184321	515.4032@10.014507
447.412@10.242876	23136	58881	71450	21629	1	1	53017	37958	57282	447.412@10.242876
685.1748@10.191164	1	1	37850	253790	242658	38204	60539	34549	1	685.1748@10.191164
625.2036@10.1373005	6524	114403	110916	889537	786607	82395	136739	138648	78363	625.2036@10.1373005
628.2009@10.161821	1	19793	1	134883	112208	11058	23268	6008	1	628.2009@10.161821
245.9754@9.808717	1	1	1	1	26089	5973	5734	1	1	245.9754@9.808717
536.7989@10.39651	1	7522	11561	11244	11451	19090	9418	1	10611	536.7989@10.39651
1385.0284@10.131086	328176	25174	1	407070	465814	317335	481399	256426	443655	1385.0284@10.131086
715.2149@10.130753	21025	42220	16836	404368	134023	1	62245	1	9122	715.2149@10.130753
634.9765@10.342841	15901	9828	10420	22494	15668	3855	1	8537	17883	634.9765@10.342841
749.0451@10.266946	5092	23866	12675	28074	5591	20614	1	27780	1	749.0451@10.266946
933.6015@10.22728	15458	1	1	53140	31650	76557	1	1	95290	933.6015@10.22728
835.1845@10.395319	1	1	1	145816	133643	3175	4994	1	1	835.1845@10.395319
979.827@10.282574	11555	9279	1	19545	40886	1	9961	18383	7487	979.827@10.282574
860.1106@10.360533	1	1	1	4659	10949	5164	1	4587	1	860.1106@10.360533
965.8242@10.334349	6153	13031	8527	1	1	1	1	1	1	965.8242@10.334349
395.4047@10.144425	42418	51686	61579	62441	80752	82304	177105	82832	81624	395.4047@10.144425
557.9405@10.387607	42118	21922	1	1	21291	10845	1	1	7760	557.9405@10.387607
1180.886@10.325038	1	1	1	61162	72647	1	70226	98183	70741	1180.886@10.325038
524.4973@10.353098	1	1	1	1	281079	260745	365929	247562	430267	524.4973@10.353098
466.4458@10.351408	571042	503850	555887	2413030	2407571	2372345	3611698	3503206	3786027	466.4458@10.351408
511.5022@10.351369	1	1	43440	189461	177065	188715	276493	263487	288296	511.5022@10.351369
444.1089@10.364567	1	57051	1	61408	593376	10913	57145	1	1	444.1089@10.364567
814.1988@10.378956	43495	81520	28543	521132	515781	1	108167	65524	26503	814.1988@10.378956
428.077@10.221796	82932	9313	24440	450489	399680	1	73845	50686	12065	428.077@10.221796
354.0595@10.070051	78050	180964	50573	2021365	155732	1	160975	116136	1	354.0595@10.070051
1136.8839@10.384194	162476	83301	74879	144414	88105	111012	84970	82022	114945	1136.8839@10.384194
280.0405@10.125537	48414	61844	26190	1684438	1794944	1	115960	70533	27850	280.0405@10.125537
893.2616@10.38175	1	1	9710	181937	229083	1	34448	1	11014	893.2616@10.38175
852.2364@10.37867	383943	572691	249370	7542634	7517068	122598	995567	568708	214793	852.2364@10.37867
849.2383@10.378717	1410485	2142012	971992	29604924	29821036	444167	4002615	2373835	851313	849.2383@10.378717
870.1654@10.362238	69428	8983	54846	1246232	1253879	39278	236257	108545	70275	870.1654@10.362238
877.2665@10.379771	1	188535	74186	2084724	1883624	38980	287402	195078	79188	877.2665@10.379771
307.0155@9.928551	1	70284	1	650826	741289	1	78027	120360	29849	307.0155@9.928551
936.3267@10.308251	5948	1	1	48321	59894	7791	14419	1	4813	936.3267@10.308251
880.2662@10.380988	1	1	30320	550478	482233	10928	92290	66009	1	880.2662@10.380988
247.0488@10.378632	35250	39493	36408	484075	470340	1	90159	51505	1	247.0488@10.378632
340.0072@10.383415	25543	38554	27750	380659	340853	29635	54956	28269	17597	340.0072@10.383415
890.2618@10.382814	1	1	41704	620610	707327	1	115736	1	33855	890.2618@10.382814
381.3911@10.30348	9736	28784	1	21070	29740	18814	1	35197	1	381.3911@10.30348
368.3404@10.394424	193355	241265	177816	216358	228616	1	207934	247157	1	368.3404@10.394424
767.6428@10.796272	299712	226859	314359	285604	262648	248154	286180	31934	300903	767.6428@10.796272
485.0467@10.224513	1	17343	16224	1	33231	1	1	1	1	485.0467@10.224513
1443.075@10.396366	244693	215182	178848	204237	225614	226441	1	487988	305484	1443.075@10.396366
736.4594@10.440226	213134	166598	1	284899	248380	1	182131	184869	197090	736.4594@10.440226
1092.8386@10.444292	184020	1	147186	1	158781	142203	138026	226909	174363	1092.8386@10.444292
722.2422@10.420525	17780	1	13169	23096	10793	27853	1	1	11609	722.2422@10.420525
959.877@10.466885	22063	5343	5470	14609	9289	1	12979	33200	37708	959.877@10.466885
1048.8229@10.5138035	1	1	1	95816	110406	119516	81683	73123	1	1048.8229@10.5138035
419.0324@10.439235	1	1	1	12251	7997	6806	8355	8999	1	419.0324@10.439235
481.4432@10.322385	103276	54133	89013	58939	61015	53243	86559	89207	71691	481.4432@10.322385
556.8358@10.192093	19875	1	1	1	21683	1	1	1	1	556.8358@10.192093
1004.7695@10.560506	1	1	1	1	53608	46687	1	32973	52624	1004.7695@10.560506
607.5293@10.570247	178352	146226	197649	95485	147450	114619	140141	1	213378	607.5293@10.570247
685.1953@10.661143	6389	1	1	1	24402	1	1	1	1	685.1953@10.661143
432.0693@10.50203	13625	63633	1	19371	38111	5153	8800	5749	10228	432.0693@10.50203
488.0147@10.293511	15139	1	13533	1	18011	17622	12747	1	1	488.0147@10.293511
943.736@10.617239	78031	82618	88832	1	1	1	1	98244	229908	943.736@10.617239
321.0666@10.67904	1	1	1	178948	144320	1	23654	35532	15929	321.0666@10.67904
505.0946@10.635406	37076	35770	37907	184515	156554	21637	30105	34559	1	505.0946@10.635406
502.0946@10.6197815	225789	223052	222583	1878297	1436487	145578	221399	267168	143448	502.0946@10.6197815
518.1265@10.538128	314094	22862	295538	27553838	21111162	218079	12275	3547272	211184	518.1265@10.538128
366.9807@10.665774	19999	27284	25198	171633	133487	12427	24771	31234	11969	366.9807@10.665774
657.585@10.555098	1	34846	1	1	1	1	32848	1	1	657.585@10.555098
563.1841@10.635632	69520	69499	58327	483832	268908	38334	55724	77317	33076	563.1841@10.635632
521.1255@10.637938	13876	14147	57283	2782495	2169580	9985	18691	1	1	521.1255@10.637938
280.0402@10.529625	139797	158996	34833	807129	788126	91520	144423	174253	92939	280.0402@10.529625
474.083@10.9787	34347	1	1	12220	62713	19068	1	1	11153	474.083@10.9787
606.3786@10.603409	225279	241777	30906	272487	373963	421541	253680	302434	253090	606.3786@10.603409
[truncated: 1,391 more rows]
